# Supplementary material for: A high-resolution map of non-crossover events reveals impacts of genetic diversity on mammalian meiotic recombination
Source: Nat Commun. 2019 Aug 29;10:3900. doi: 10.1038/s41467-019-11675-y (PMC6715734; doi:10.1038/s41467-019-11675-y)
Supplement: Supplementary file 6 — Supplementary Data 3 [file 41467_2019_11675_MOESM6_ESM.csv]

Index	Chromosome	Defining_SNP1	Defining_SNP2	Upstream_background	Downstream_background	Initiation	DMC1_peak	DMC1_peak_dist	DMC1_enrichment	DMC1_symmetry	H3K4me3_enrichment	H3K4me3_symmetry	H3K4me3_number_of_haplotype_informative_reads	H3K4me3_p_value	H3K4me3_filter_flag	Controlling_Prdm9_allele	CAST_motif_dis	CAST_motif_position	Human_motif_dis	Human_motif_position	Complex_CO_Flag	Parental_origin	Sample_ID	Sample_ID_alt1	Sample_ID_alt2	Generation
1	chr1	6604383	6605307	B6/CAST	CAST/CAST	Unknown	6540909	63474	13.39033441	NA	0.265411042	1	2.737777006	0.002391728	0	CAST	63536	6540847	187292.5	6417090.5	0	unknown	F2_09	FADW22.2a	340	F2
2	chr2	21709925	21710116	B6/CAST	CAST/CAST	Unknown	21710217	101	397.6612575	0.99719888	4.914443134	0.809679299	69.42666203	5.94E-120	0	CAST	44	21710160	765125.5	20944799.5	0	unknown	F2_09	FADW22.2a	340	F2
3	chr2	45463998	45466229	CAST/CAST	B6/CAST	Unknown	45465367	862	142.3002214	NA	6.170051442	NA	0	3.20E-177	0	HUM	189958	45274040	377442.5	45086555.5	0	unknown	F2_09	FADW22.2a	340	F2
4	chr2	135655847	135655907	B6/CAST	B6/B6	Unknown	135656119	212	130.5915208	0.362318841	2.853651349	0.601792695	78.59110107	6.45E-162	0	CAST	133	135656040	153309.5	135809216.5	0	unknown	F2_09	FADW22.2a	340	F2
5	chr2	172751918	172752672	B6/B6	B6/CAST	Unknown	172752502	170	111.7540451	0.603305785	0.991911103	0.665603611	36.23109412	5.38E-34	0	HUM	76022	172828694	0	172752311.5	0	unknown	F2_09	FADW22.2a	340	F2
6	chr3	143632757	143633015	B6/CAST	B6/B6	Unknown	143633174	159	687.3307089	0.413897281	6.373144128	0.462376679	79.73777701	6.29E-239	0	CAST	226	143633241	133182.5	143499574.5	0	unknown	F2_09	FADW22.2a	340	F2
7	chr4	114389583	114389771	B6/CAST	B6/B6	Unknown	114389719	52	71.22147796	0.453488372	6.321904862	0.544234741	90.42666203	7.23E-190	1	HUM	85238	114475009	89602.5	114479373.5	0	unknown	F2_09	FADW22.2a	340	F2
8	chr5	48786241	48786429	B6/CAST	B6/B6	CAST	48786946	517	326.9391519	0.431899642	4.378418907	0.521931047	159.5911011	6.44E-152	0	HUM	46404	48832833	340.5	48786769.5	0	unknown	F2_09	FADW22.2a	340	F2
9	chr5	110608838	110609033	B6/B6	B6/CAST	Unknown	110609074	41	127.3627943	0.013824885	1.116696446	0.018940399	88.34664119	4.18E-53	0	HUM	214686	110394152	0	110608934.5	0	unknown	F2_09	FADW22.2a	340	F2
10	chr5	134867138	134867603	B6/CAST	CAST/CAST	B6	134867791	188	670.1503713	0.506380121	6.468596336	0.497999093	499.7733032	0	0	HUM	29273	134896876	261.5	134867864.5	0	unknown	F2_09	FADW22.2a	340	F2
11	chr6	48825385	48825732	CAST/CAST	B6/CAST	Unknown	48826385	653	226.1855202	0.069672131	1.185959038	0.088178156	20.63999305	5.15E-29	0	CAST	500	48826232	12453.5	48812931.5	0	unknown	F2_09	FADW22.2a	340	F2
12	chr6	98737742	98738075	B6/CAST	CAST/CAST	Unknown	98737946	129	232.5244851	0.552919708	2.447655484	0.5551775	72.49331712	1.05E-103	0	CAST	0	98737772	271412.5	99009487.5	0	unknown	F2_09	FADW22.2a	340	F2
13	chr6	126770113	126770126	CAST/CAST	B6/CAST	B6	126769752	361	267.2523628	0.48	5.045018705	0.453255408	246.0177631	0	0	CAST	364	126769749	167070.5	126603042.5	0	unknown	F2_09	FADW22.2a	340	F2
14	chr7	30259269	30259649	B6/CAST	B6/B6	Unknown	30259617	32	255.6465159	0.511235955	3.761526589	0.5	163.7066481	1.28E-266	0	CAST	0	30259583	22773.5	30236495.5	0	unknown	F2_09	FADW22.2a	340	F2
15	chr7	96891432	96891789	B6/B6	B6/CAST	Unknown	96891732	57	562.7594075	0.414464534	9.824605692	0.483495727	363.5422091	0	0	CAST	0	96891748	126681.5	97018470.5	0	unknown	F2_09	FADW22.2a	340	F2
16	chr7	136657568	136657747	B6/CAST	CAST/CAST	CAST	136657637	69	76.46427868	0.942857143	1.796222881	0.859571334	218.3155123	3.58E-123	0	CAST	101	136657467	105620.5	136763367.5	0	unknown	F2_09	FADW22.2a	340	F2
17	chr8	43158290	43158348	B6/B6	B6/CAST	Unknown	43158827	479	497.4848865	0.985494107	3.514267405	0.942730414	225.8710872	2.31E-170	0	CAST	556	43158904	119170.5	43039119.5	0	unknown	F2_09	FADW22.2a	340	F2
18	chr8	125082875	125086165	B6/CAST	B6/B6	CAST	125085956	209	23.670791	NA	0.84033237	0.455865003	11.32887808	4.72E-36	0	HUM	436086	124646789	10.5	125086175.5	0	unknown	F2_09	FADW22.2a	340	F2
19	chr9	61147146	61147641	B6/B6	B6/CAST	CAST	61147227	81	61.27417045	0.385964912	3.127012237	0.561793793	56.63999305	2.59E-138	0	CAST	249	61146897	56348.5	61203989.5	0	unknown	F2_09	FADW22.2a	340	F2
20	chr10	119725713	119725860	B6/B6	B6/CAST	CAST	119725629	84	233.0362526	0.608865711	3.399048724	0.525398858	236.2310941	3.36E-183	0	CAST	218	119725495	1659.5	119727519.5	0	unknown	F2_09	FADW22.2a	340	F2
21	chr13	90514067	90514132	B6/CAST	CAST/CAST	CAST	90513784	283	143.3677126	0.418604651	2.122977472	0.517299712	28.90221605	6.00E-37	0	CAST	186	90513881	96870.5	90417196.5	0	unknown	F2_09	FADW22.2a	340	F2
22	chr15	83042320	83043368	B6/CAST	B6/B6	Unknown	83043078	290	99.81120324	0.473684211	2.682444014	0.544851999	44.59110107	8.22E-174	0	HUM	158583	82883737	0	83043087.5	0	unknown	F2_09	FADW22.2a	340	F2
23	chr16	90415153	90415294	B6/CAST	CAST/CAST	Unknown	90415856	562	417.9672176	0.78330373	2.369305922	0.579677202	119.2310941	9.44E-95	0	CAST	520	90415814	165029.5	90580323.5	0	unknown	F2_09	FADW22.2a	340	F2
24	chr17	27370255	27376468	B6/B6	B6/CAST	Unknown	27376532	64	244.8058913	0.810126582	3.787812466	0.697734982	134.0177631	5.43E-295	0	CAST	0	27376453	36855.5	27413323.5	0	unknown	F2_09	FADW22.2a	340	F2
25	chr1	3547260	3547891	CAST/CAST	B6/CAST	Unknown	3547699	192	234.0241958	0.506410256	4.046016712	0.568156006	58.68888503	1.83E-129	0	CAST	0	3547793	228478.5	3776369.5	0	unknown	F2_10	FADW20.2j	344	F2
26	chr1	92617996	92618041	B6/CAST	B6/B6	Unknown	92618182	141	207.7195376	0.588957055	3.293803921	0.591766614	256.0844182	4.64E-184	0	CAST	27	92618068	163351.5	92454644.5	0	unknown	F2_10	FADW20.2j	344	F2
27	chr1	120586941	120587980	B6/B6	B6/CAST	Unknown	120587430	489	127.5475441	0.024793388	2.797970545	0.174855328	7.688885028	3.94E-106	0	HUM	157607	120745587	0	120587590.5	0	unknown	F2_10	FADW20.2j	344	F2
28	chr2	52052125	52052159	B6/CAST	CAST/CAST	Unknown	52069295	17136	121.9936338	0.153846154	3.037553062	NA	0	1.84E-140	0	HUM	61705	52113864	16987.5	52069146.5	0	unknown	F2_10	FADW20.2j	344	F2
29	chr2	87480420	87503031	CAST/CAST	B6/CAST	Unknown	87495810	7221	45.06038703	NA	2.241474391	NA	0	2.42E-86	0	HUM	24648	87527679	0	87495843.5	0	unknown	F2_10	FADW20.2j	344	F2
30	chr2	150686484	150686745	B6/CAST	CAST/CAST	Unknown	150686822	77	639.1863777	0.979041916	4.219727431	0.904623365	339.8221952	5.39E-220	0	CAST	8	150686753	639063.5	150047420.5	0	unknown	F2_10	FADW20.2j	344	F2
31	chr2	162747251	162747552	CAST/CAST	B6/CAST	B6	162747110	141	216.327618	0.481675393	4.927894339	0.417120022	156.8533241	1.22E-167	0	HUM	122409	162869961	113.5	162747137.5	0	unknown	F2_10	FADW20.2j	344	F2
32	chr3	51876191	51876249	B6/B6	B6/CAST	Unknown	51875809	382	293.9410629	0.423188406	4.570521534	0.497484347	397.5110802	2.78E-284	0	HUM	28402	51847789	33566.5	51842624.5	0	unknown	F2_10	FADW20.2j	344	F2
33	chr3	106949640	106950913	B6/CAST	CAST/CAST	Unknown	106949932	292	119.5105054	0.446808511	3.782689691	0.465459008	14.47555401	2.19E-137	0	HUM	192107	107143020	0	106949937.5	0	unknown	F2_10	FADW20.2j	344	F2
34	chr3	146537718	146538559	CAST/CAST	B6/CAST	Unknown	146537873	155	113.8482933	0.457627119	2.335983237	0.30907931	20.95110802	3.13E-88	0	CAST	0	146537946	114403.5	146423314.5	0	unknown	F2_10	FADW20.2j	344	F2
35	chr4	3776676	3777051	CAST/CAST	B6/CAST	Unknown	3777617	566	199.2444765	0.007633588	0.91368608	0.112118366	34.80443209	1.27E-47	0	HUM	204521	3572155	1019.5	3778070.5	0	unknown	F2_10	FADW20.2j	344	F2
36	chr4	25787207	25789759	B6/CAST	B6/B6	Unknown	25787717	510	360.8670242	0.440677966	4.80754606	NA	0	8.45E-192	0	HUM	336152	25451055	0	25787877.5	0	unknown	F2_10	FADW20.2j	344	F2
37	chr4	102801309	102801321	B6/B6	B6/CAST	Unknown	102800993	316	24.83215768	0.285714286	0.448642296	0.276074732	11.16443904	1.39E-06	0	MULT	445768	102355541	60793.5	102862114.5	0	unknown	F2_10	FADW20.2j	344	F2
38	chr5	25792612	25792794	B6/CAST	CAST/CAST	CAST	25792179	433	295.9794457	0.48989899	5.850374342	0.408809627	224.8044321	3.37E-253	0	HUM	6835	25785777	231.5	25792380.5	0	unknown	F2_10	FADW20.2j	344	F2
39	chr5	41259321	41259581	CAST/CAST	B6/CAST	Unknown	41250443	8878	294.5911257	0.506822612	4.84944917	0.571618044	209.4444251	1.63E-228	0	CAST	8926	41250395	204279.5	41463860.5	0	unknown	F2_10	FADW20.2j	344	F2
40	chr5	120365619	120365792	B6/CAST	CAST/CAST	Unknown	120365872	80	332.2659746	0.463178295	5.023830175	0.520861666	287.6088642	0	0	CAST	65	120365857	245561.5	120120057.5	0	unknown	F2_10	FADW20.2j	344	F2
41	chr5	150286286	150286645	CAST/CAST	B6/CAST	Unknown	150316238	29593	52.3943967	0.988888889	1.155446247	1	85.93554359	2.33E-46	0	CAST	29566	150316211	437644.5	149848641.5	0	unknown	F2_10	FADW20.2j	344	F2
42	chr7	35742135	35742490	B6/CAST	CAST/CAST	Unknown	35742416	74	688.5317261	0.9889043	1.996095155	0.998315382	117.3955332	1.01E-111	0	CAST	16	35742506	47961.5	35694173.5	0	unknown	F2_10	FADW20.2j	344	F2
43	chr7	78086993	78087254	CAST/CAST	B6/CAST	Unknown	77992886	94107	193.6039838	0.501362398	7.72929204	0.509055784	110.426662	1.49E-197	0	CAST	94129	77992864	462719.5	78549973.5	0	unknown	F2_10	FADW20.2j	344	F2
44	chr7	112872514	112872854	B6/CAST	B6/B6	Unknown	112872786	68	170.4110555	0.435	4.534069209	0.472937212	129.3288781	6.80E-142	0	CAST	0	112872799	15290.5	112857223.5	0	unknown	F2_10	FADW20.2j	344	F2
45	chr7	117466724	117467654	B6/B6	B6/CAST	Unknown	117467343	311	72.52150207	0.847222222	3.016441657	0.675992219	207.3955332	2.05E-159	0	CAST	0	117467296	14586.5	117452137.5	0	unknown	F2_10	FADW20.2j	344	F2
46	chr8	9801221	9801466	B6/B6	B6/CAST	Unknown	9801344	122	108.2023865	0.234782609	1.34587729	0.365368644	48.2799861	2.08E-36	0	HUM	27662	9829128	169548.5	9971014.5	0	unknown	F2_10	FADW20.2j	344	F2
47	chr10	70194191	70194470	B6/CAST	CAST/CAST	Unknown	70194217	26	441.191052	0.49765808	6.00561429	0.481243463	293.2310941	0	0	HUM	191175	70003016	0	70194318.5	0	unknown	F2_10	FADW20.2j	344	F2
48	chr10	111508212	111508944	CAST/CAST	B6/CAST	Unknown	111509038	94	188.6340192	0.285714286	5.079870343	0.485640435	69.63999305	3.41E-161	1	HUM	31025	111477187	0	111508884.5	0	unknown	F2_10	FADW20.2j	344	F2
49	chr11	39548103	39548360	B6/CAST	CAST/CAST	Unknown	39548549	189	447.2171871	0.923681257	4.199873504	0.719830462	141.0177631	6.67E-214	0	CAST	310	39548670	633113.5	40181473.5	0	unknown	F2_10	FADW20.2j	344	F2
50	chr11	62851934	62853604	CAST/CAST	B6/CAST	Unknown	62852276	342	300.8698407	0.416666667	1.96262974	0.650240447	16.63999305	1.98E-113	0	CAST	0	62852361	182970.5	63036574.5	0	unknown	F2_10	FADW20.2j	344	F2
51	chr11	109034074	109034609	B6/CAST	CAST/CAST	Unknown	109034508	101	118.6579296	0.610169492	1.895275646	0.478536674	46.59110107	4.26E-80	0	HUM	44754	108989320	0	109034463.5	0	unknown	F2_10	FADW20.2j	344	F2
52	chr12	79168536	79169346	B6/CAST	CAST/CAST	CAST	79168460	76	403.6007119	0.688311688	3.757742635	0.587480565	97.16443904	5.07E-171	0	HUM	141816	79311162	206.5	79168329.5	0	unknown	F2_10	FADW20.2j	344	F2
53	chr13	113599730	113599847	CAST/CAST	B6/CAST	Unknown	113599947	100	69.1939189	0.050314465	2.951043535	0.484417356	224.6088642	1.09E-171	1	KO	188376	113788223	153291.5	113753138.5	0	unknown	F2_10	FADW20.2j	344	F2
54	chr13	119390256	119390401	B6/CAST	B6/B6	Unknown	119390455	54	424.5444595	0.606060606	4.38509078	0.488118497	84.16443904	1.03E-167	0	MULT	76011	119314245	13364.5	119376891.5	0	unknown	F2_10	FADW20.2j	344	F2
55	chr14	46408779	46434888	B6/B6	B6/CAST	Unknown	46409402	623	224.7455692	0.545454545	1.201955998	NA	0	1.57E-77	0	CAST	0	46409320	170554.5	46605442.5	0	unknown	F2_10	FADW20.2j	344	F2
56	chr14	72296446	72296822	B6/CAST	CAST/CAST	Unknown	72296807	15	320.4866096	0.408723748	4.697525854	0.432764711	260.2799861	2.97E-265	0	HUM	148664	72445486	0	72296777.5	0	unknown	F2_10	FADW20.2j	344	F2
57	chr15	54101823	54102197	CAST/CAST	B6/CAST	B6	54101555	268	88.27077546	0.413793103	2.151398906	0.337983773	24.68888503	1.02E-48	0	HUM	104942	53996881	319.5	54101503.5	0	unknown	F2_10	FADW20.2j	344	F2
58	chr17	33526358	33526976	B6/B6	B6/CAST	Unknown	33526462	104	14.95703402	0.333333333	0.419158534	0.906626932	3.688885028	1.07E-14	0	MULT	7695	33534671	31098.5	33558074.5	0	unknown	F2_10	FADW20.2j	344	F2
59	chr18	4088169	4088379	B6/CAST	CAST/CAST	Unknown	4088530	151	185.7042498	0.398305085	2.805196188	0.429525987	127.7066481	2.10E-146	0	CAST	124	4088503	12070.5	4076098.5	0	unknown	F2_10	FADW20.2j	344	F2
60	chr1	42707316	42707539	CAST/CAST	B6/CAST	Unknown	42707335	19	519.590593	0.49304175	3.329584422	0.528684348	122.0177631	1.57E-152	0	CAST	0	42707438	149225.5	42856764.5	0	unknown	F2_08	FADW36.1f	394	F2
61	chr1	168517968	168518043	B6/CAST	CAST/CAST	Unknown	168518230	187	201.4426771	0.243902439	4.869661824	0.655434465	57.90221605	4.72E-107	0	CAST	113	168518156	89724.5	168428243.5	0	unknown	F2_08	FADW36.1f	394	F2
62	chr2	164606127	164606396	B6/CAST	B6/B6	B6	164606003	124	30.16744005	0.323529412	0.349066681	0.55876213	17.01776311	6.56E-11	0	CAST	195	164605932	53047.5	164659443.5	0	unknown	F2_08	FADW36.1f	394	F2
63	chr3	9028253	9031199	B6/B6	B6/CAST	Unknown	9028609	356	1001.592271	0.522620905	8.600354835	0.462454108	39.95110802	0	0	CAST	0	9028608	38188.5	8990064.5	0	unknown	F2_08	FADW36.1f	394	F2
64	chr4	9569137	9569318	CAST/CAST	B6/CAST	Unknown	9569148	11	458.6378543	0.818952234	4.848160918	0.630366027	425.7244112	1.81E-286	0	CAST	0	9569296	301056.5	9268080.5	0	unknown	F2_08	FADW36.1f	394	F2
65	chr4	54078726	54079129	B6/CAST	B6/B6	B6	54078792	66	608.3896542	0.753363229	8.391697524	0.69033582	173.3777701	8.84E-259	0	CAST	46	54078680	442357.5	53636368.5	0	unknown	F2_08	FADW36.1f	394	F2
66	chr4	115937517	115938981	B6/B6	B6/CAST	Unknown	115937883	366	84.54259159	0.443037975	5.57885979	0.521165715	118.1155471	0	1	HUM	58954	115997935	0	115937936.5	0	unknown	F2_08	FADW36.1f	394	F2
67	chr5	137427694	137428996	B6/B6	B6/CAST	Unknown	137427984	290	244.7176358	0.558139535	3.276309249	0.519576283	102.164439	2.79E-238	0	HUM	151536	137580532	0	137428046.5	0	unknown	F2_08	FADW36.1f	394	F2
68	chr5	139640807	139641537	B6/CAST	CAST/CAST	Unknown	139640959	152	101.6933306	0.63	2.078030833	0.582271233	42.5422091	1.88E-119	0	CAST	0	139640860	303808.5	139336998.5	0	unknown	F2_08	FADW36.1f	394	F2
69	chr7	74483782	74483954	B6/B6	B6/CAST	Unknown	74484372	418	202.337109	0.484649123	6.747666904	0.494759032	381.6088642	0	0	CAST	313	74484267	67001.5	74550955.5	0	unknown	F2_08	FADW36.1f	394	F2
70	chr8	115138174	115138335	CAST/CAST	B6/CAST	Unknown	115138505	170	451.9621382	0.482758621	4.241731862	0.48508274	167.5911011	1.87E-176	0	CAST	48	115138383	82028.5	115056145.5	0	unknown	F2_08	FADW36.1f	394	F2
71	chr9	14344071	14344475	B6/CAST	B6/B6	Unknown	14343892	179	163.8173154	0.486111111	2.2503771	0.528832853	86.70664814	8.45E-127	0	CAST	0	14344138	28235.5	14372710.5	0	unknown	F2_08	FADW36.1f	394	F2
72	chr9	50315607	50315774	B6/B6	B6/CAST	Unknown	50315723	51	197.823601	0.432773109	3.291880293	0.426913361	177.8710872	4.74E-221	0	CAST	0	50315735	119506.5	50435280.5	0	unknown	F2_08	FADW36.1f	394	F2
73	chr10	31054775	31061800	B6/CAST	B6/B6	Unknown	31074441	12641	288.1105095	0.994584838	1.905683045	0.99380332	103.2799861	2.04E-61	0	HUM	140067	31201867	12733.5	31074533.5	0	unknown	F2_08	FADW36.1f	394	F2
74	chr10	34054326	34055229	B6/B6	B6/CAST	Unknown	34107032	51803	355.9285633	0.994407159	2.623445617	0.977054333	94.32887808	1.09E-75	0	CAST	51684	34106913	2225938.5	31828387.5	0	unknown	F2_08	FADW36.1f	394	F2
75	chr10	35349774	35358226	B6/CAST	CAST/CAST	Unknown	35349974	200	56.33634033	0.214285714	3.047509622	0.291811217	38.42666203	1.58E-93	0	CAST	0	35350047	1640258.5	36998484.5	0	unknown	F2_08	FADW36.1f	394	F2
76	chr10	105369133	105369261	CAST/CAST	B6/CAST	CAST	105369304	43	112.6203372	0.446808511	5.75584647	0.427484849	68.95110802	5.00E-150	1	HUM	712670	104656463	100.5	105369361.5	0	unknown	F2_08	FADW36.1f	394	F2
77	chr11	104587582	104587799	B6/CAST	B6/B6	Unknown	104588074	275	204.8502835	0.409669211	3.26319331	0.523032514	217.0844182	9.72E-186	0	CAST	424	104588223	50843.5	104638642.5	0	unknown	F2_08	FADW36.1f	394	F2
78	chr12	84102965	84103141	B6/CAST	CAST/CAST	Unknown	84103799	658	739.4383981	0.964038728	2.687464954	1	154.8044321	3.78E-104	0	CAST	632	84103773	56409.5	84159550.5	0	unknown	F2_08	FADW36.1f	394	F2
79	chr13	43715177	43715301	B6/CAST	B6/B6	Unknown	43715488	187	505.7853242	0.472852234	8.713254251	0.485926749	639.5110802	0	1	CAST	191	43715492	106641.5	43608535.5	1	unknown	F2_08	FADW36.1f	394	F2
80	chr13	110768689	110768888	B6/B6	B6/CAST	Unknown	110768766	77	532.3440711	0.994470046	3.340646009	0.940224803	88.59110107	1.90E-130	0	CAST	4	110768892	288672.5	111057560.5	0	unknown	F2_08	FADW36.1f	394	F2
81	chr14	29881517	29881569	B6/B6	B6/CAST	Unknown	29881843	274	149.4661409	0.521568627	2.602024755	0.420522766	50.32887808	6.52E-61	0	CAST	412	29881981	66474.5	29815042.5	0	unknown	F2_08	FADW36.1f	394	F2
82	chr16	21980312	21980372	B6/B6	B6/CAST	B6	21980304	8	152.5049917	0.021367521	1.512117701	0	66.24665856	2.89E-36	0	HUM	52341	21927971	187.5	21980559.5	0	unknown	F2_08	FADW36.1f	394	F2
83	chr16	36488780	36497892	B6/CAST	CAST/CAST	Unknown	36489063	283	396.1112847	0.524271845	10.41192485	0.572051435	90.21333102	0	0	HUM	145068	36642960	0	36488911.5	0	unknown	F2_08	FADW36.1f	394	F2
84	chr17	34659208	34660066	B6/B6	B6/CAST	Unknown	34660559	493	107.1232429	0.413793103	5.205391002	0.422980368	38.95110802	0	0	CAST	556	34660622	32841.5	34692907.5	0	unknown	F2_08	FADW36.1f	394	F2
85	chr18	17260814	17261178	B6/CAST	CAST/CAST	CAST	17260528	286	130.4715003	0.347305389	4.98535098	0.532883922	121.6399931	6.96E-122	0	CAST	323	17260491	1196348.5	18457526.5	0	unknown	F2_08	FADW36.1f	394	F2
86	chr1	14235194	14235381	B6/CAST	B6/B6	B6	14235512	131	415.1012297	0.992882562	5.219667241	0.962211234	407.8221952	9.74E-280	0	CAST	0	14235197	8601.5	14226592.5	0	unknown	F2_07	FADW33.1a	407	F2
87	chr1	151883094	151883164	B6/B6	B6/CAST	B6	151883581	417	285.4016554	0.833333333	3.982967842	0.713887803	301.5599722	6.90E-220	0	HUM	146917	152030081	346.5	151883510.5	0	unknown	F2_07	FADW33.1a	407	F2
88	chr2	73015760	73016142	B6/B6	B6/CAST	Unknown	73016053	89	55.57785136	0.536231884	3.491735457	0.573849191	108.3288781	2.10E-113	0	CAST	131555	73147697	36462.5	73052604.5	0	unknown	F2_07	FADW33.1a	407	F2
89	chr2	152127951	152172770	B6/CAST	B6/B6	Unknown	152159365	13405	58.93940192	NA	3.367098858	NA	0	1.41E-112	0	CAST	0	152159444	20469.5	152193239.5	0	unknown	F2_07	FADW33.1a	407	F2
90	chr2	172876181	172876310	B6/B6	B6/CAST	CAST	172876031	150	98.63368724	0.705685619	5.611340458	0.549228091	578.9377423	0	0	CAST	72	172876109	21489.5	172897799.5	0	unknown	F2_07	FADW33.1a	407	F2
91	chr3	145092583	145092714	B6/CAST	CAST/CAST	Unknown	145092954	240	420.8024793	0.991044776	2.2542227	0.938716287	113.9688711	2.73E-89	0	CAST	257	145092971	156840.5	145249554.5	0	unknown	F2_07	FADW33.1a	407	F2
92	chr4	32573186	32573597	CAST/CAST	B6/CAST	Unknown	32573877	280	1128.121977	0.436256781	7.835619143	0.546922795	191.8044321	0	0	CAST	213	32573810	142303.5	32715900.5	0	unknown	F2_07	FADW33.1a	407	F2
93	chr4	149940468	149940656	B6/CAST	CAST/CAST	CAST	149940596	60	566.8955957	0.779788839	5.303760839	0.676592244	651.2177284	0	0	CAST	0	149940475	50384.5	149890083.5	0	unknown	F2_07	FADW33.1a	407	F2
94	chr5	64046017	64046256	B6/CAST	B6/B6	B6	64045459	558	386.7122095	0.981574539	3.040220393	0.888269725	218.9199792	3.40E-208	0	CAST	580	64045437	79237.5	63966779.5	0	unknown	F2_07	FADW33.1a	407	F2
95	chr6	18599222	18599481	CAST/CAST	B6/CAST	CAST	18599801	320	398.1803414	0.62133646	4.755478294	0.595357639	136.3288781	8.12E-201	0	HUM	70237	18528985	370.5	18599851.5	0	unknown	F2_07	FADW33.1a	407	F2
96	chr6	144277801	144277838	B6/CAST	B6/B6	Unknown	144277483	318	579.2810805	0.814855876	4.918404913	0.626358656	379.8710872	5.68E-244	0	HUM	28602	144249199	10483.5	144288321.5	0	unknown	F2_07	FADW33.1a	407	F2
97	chr7	98110347	98110537	B6/B6	B6/CAST	Unknown	98142170	31633	282.6377256	0.023255814	3.694500192	0.066168474	406.8399583	2.30E-299	0	HUM	44492	98065855	241280.5	97869066.5	0	unknown	F2_07	FADW33.1a	407	F2
98	chr8	33825072	33825415	CAST/CAST	B6/CAST	Unknown	33825386	29	176.1955445	0.435483871	3.154603705	0.613648461	83.59110107	7.43E-154	0	CAST	0	33825272	424134.5	34249549.5	0	unknown	F2_07	FADW33.1a	407	F2
99	chr8	108309048	108309208	B6/CAST	B6/B6	Unknown	108309220	12	495.4484821	0.006887052	2.080370624	0.03371293	136.1822021	1.69E-102	0	CAST	63	108309271	76561.5	108385769.5	0	unknown	F2_07	FADW33.1a	407	F2
100	chr9	25480358	25481299	B6/B6	B6/CAST	Unknown	25480435	77	370.0038354	0.43597561	6.765967378	0.539061856	268.8044321	0	1	HUM	26076	25454282	0	25480653.5	0	unknown	F2_07	FADW33.1a	407	F2
101	chr9	102712458	102747131	B6/CAST	CAST/CAST	Unknown	102741988	5143	132.3337721	NA	4.235185201	NA	0	1.38E-280	1	HUM	198803	102945934	0	102741861.5	0	unknown	F2_07	FADW33.1a	407	F2
102	chr9	105095216	105095740	CAST/CAST	B6/CAST	B6	105095147	69	215.9705948	0.812765957	1.938143308	0.800653313	44.90221605	2.23E-78	0	CAST	12	105095204	156522.5	104938693.5	0	unknown	F2_07	FADW33.1a	407	F2
103	chr10	62154206	62154357	B6/CAST	B6/B6	B6	62153305	901	94.66512117	0.84516129	1.782325362	0.784325698	91.44442514	6.00E-62	0	CAST	807	62153399	96565.5	62057640.5	0	unknown	F2_07	FADW33.1a	407	F2
104	chr10	63671250	63671356	B6/B6	B6/CAST	Unknown	63671994	638	506.0778334	0.324675325	2.416251597	0.454464497	164.7066481	4.21E-120	0	HUM	2572	63673928	238354.5	63432895.5	0	unknown	F2_07	FADW33.1a	407	F2
105	chr11	33722149	33722655	B6/B6	B6/CAST	Unknown	33722678	23	781.917535	0.940924658	7.575623596	0.769486194	333.9688711	0	0	CAST	44	33722699	130120.5	33852775.5	0	unknown	F2_07	FADW33.1a	407	F2
106	chr11	115836789	115837116	B6/CAST	B6/B6	CAST	115837374	258	255.9422144	0.283105023	4.215382475	0.275259681	100.1155471	5.54E-289	0	HUM	10968	115848084	210.5	115837326.5	0	unknown	F2_07	FADW33.1a	407	F2
107	chr12	44549106	44549294	B6/CAST	CAST/CAST	Unknown	44549608	314	307.3263416	0.619902121	2.96920343	0.584206598	89.06665509	1.89E-87	0	CAST	259	44549553	113688.5	44435417.5	0	unknown	F2_07	FADW33.1a	407	F2
108	chr13	103304228	103304565	B6/CAST	CAST/CAST	Unknown	103304882	317	100.9473517	0.267045455	1.314939841	0.529332018	85.23109412	2.16E-59	0	CAST	244	103304809	8987.5	103295240.5	0	unknown	F2_07	FADW33.1a	407	F2
109	chr13	116807680	116808386	CAST/CAST	B6/CAST	Unknown	116807211	469	87.28015173	0.773584906	2.704353672	0.585914311	52.37777006	2.78E-137	0	HUM	30628	116777052	82923.5	116724756.5	0	unknown	F2_07	FADW33.1a	407	F2
110	chr14	33590235	33591054	CAST/CAST	B6/CAST	Unknown	33591214	160	618.3178181	0.505836576	12.15477356	0.537809831	158.688885	0	1	HUM	12714	33577521	91724.5	33498510.5	0	unknown	F2_07	FADW33.1a	407	F2
111	chr15	84535028	84535711	B6/B6	B6/CAST	CAST	84534935	93	52.12195489	0.052631579	6.468590432	0.425589768	120.951108	6.82E-251	1	CAST	85	84534943	26623.5	84508404.5	0	unknown	F2_07	FADW33.1a	407	F2
112	chr16	81684398	81684714	B6/CAST	B6/B6	Unknown	81684443	45	124.8750668	0.339449541	3.557190225	0.564210043	124.5911011	4.12E-132	0	HUM	269352	81954066	0	81684628.5	0	unknown	F2_07	FADW33.1a	407	F2
113	chr17	50102542	50112484	B6/B6	B6/CAST	Unknown	50105627	3085	479.4366007	NA	6.015197469	NA	0	2.49799590537334e-320	0	CAST	0	50105602	148801.5	49953740.5	0	unknown	F2_07	FADW33.1a	407	F2
114	chr18	53170372	53170654	CAST/CAST	B6/CAST	B6	53170070	302	393.2399268	0.958823529	3.57010084	0.794107285	251.6088642	6.78E-194	0	CAST	303	53170069	114738.5	53285392.5	0	unknown	F2_07	FADW33.1a	407	F2
115	chr18	79223171	79223319	B6/CAST	CAST/CAST	CAST	79222772	399	462.8599515	0.267281106	6.242843962	0.512129119	206.1155471	3.05E-187	0	HUM	12209	79210962	246.5	79222924.5	0	unknown	F2_07	FADW33.1a	407	F2
116	chr19	58577712	58601449	B6/B6	B6/CAST	Unknown	58580861	3149	438.3487246	NA	5.091006142	NA	0	6.91E-266	0	CAST	0	58580899	263978.5	58865427.5	0	unknown	F2_07	FADW33.1a	407	F2
117	chr1	52386420	52386938	B6/CAST	B6/B6	Unknown	52386794	144	272.2373746	0.436144578	2.714485682	0.538146178	144.1822021	1.34E-155	0	CAST	0	52386714	124329.5	52262090.5	0	unknown	F2_01	FADW39.1b	431	F2
118	chr2	53088853	53088979	B6/B6	B6/CAST	CAST	53088003	850	206.4234727	0.037433155	2.228195505	0.158331598	43.90221605	1.00E-85	0	HUM	8686	53097665	702.5	53088150.5	0	unknown	F2_01	FADW39.1b	431	F2
119	chr2	128871718	128872464	B6/CAST	CAST/CAST	Unknown	128871799	81	32.52090181	0.12195122	1.564560109	0.203895294	25.32887808	2.77E-99	1	KO	107626	128764092	181614.5	129054078.5	0	unknown	F2_01	FADW39.1b	431	F2
120	chr4	104488398	104488629	CAST/CAST	B6/CAST	B6	104488222	176	149.62677	0.952542373	1.336749097	0.844938522	89.87108718	1.16E-71	0	CAST	151	104488247	146700.5	104341697.5	0	unknown	F2_01	FADW39.1b	431	F2
121	chr5	13926267	13926509	B6/CAST	CAST/CAST	Unknown	13926897	388	273.4497016	0.964613368	2.548769555	0.910002082	87.80443209	1.05E-56	0	CAST	446	13926955	92016.5	14018525.5	0	unknown	F2_01	FADW39.1b	431	F2
122	chr5	121884594	121884735	CAST/CAST	B6/CAST	Unknown	121884712	23	652.5625706	0.472738538	10.25024759	0.473132342	781.6088642	0	0	HUM	40344	121844250	0	121884675.5	0	unknown	F2_01	FADW39.1b	431	F2
123	chr6	71162331	71162936	B6/CAST	CAST/CAST	CAST	71162282	49	244.5103296	0.603626943	3.570655604	0.522646449	198.7066481	1.59E-173	0	CAST	173	71162158	30264.5	71193200.5	0	unknown	F2_01	FADW39.1b	431	F2
124	chr6	92705096	92705849	CAST/CAST	B6/CAST	Unknown	92700737	4359	381.5910124	0.505617978	4.785884471	0.477043626	108.902216	1.05E-213	0	CAST	4353	92700743	46208.5	92752057.5	0	unknown	F2_01	FADW39.1b	431	F2
125	chr7	34454559	34454811	B6/B6	B6/CAST	Unknown	34454964	153	485.2553553	0.792838875	4.015595501	0.665377352	241.8710872	6.56E-208	0	CAST	328	34455139	3154.5	34457965.5	0	unknown	F2_01	FADW39.1b	431	F2
126	chr7	143481277	143482428	B6/CAST	B6/B6	Unknown	143482723	295	26.52700872	0.275	2.219212653	0.492386558	131.3466412	3.79E-150	0	MULT	12815	143495243	139887.5	143622315.5	0	unknown	F2_01	FADW39.1b	431	F2
127	chr8	22166205	22166859	CAST/CAST	B6/CAST	Unknown	22132344	33861	128.6462461	0.988416988	0.773264023	0.940867007	75.98663424	7.54E-36	0	CAST	33755	22132450	101888.5	22268747.5	0	unknown	F2_01	FADW39.1b	431	F2
128	chr9	76015960	76016201	B6/CAST	B6/B6	CAST	76016553	352	179.2058945	0.199233716	5.605545738	0.344272249	263.2799861	2.82E-248	1	HUM	215299	76231500	189.5	76016390.5	0	unknown	F2_01	FADW39.1b	431	F2
129	chr10	92321135	92321972	B6/CAST	B6/B6	Unknown	92321474	339	257.1552088	0.523584906	6.864732291	0.471601664	70.42666203	1.04E-190	0	CAST	0	92321298	240968.5	92080166.5	0	unknown	F2_01	FADW39.1b	431	F2
130	chr10	120449351	120449645	B6/B6	B6/CAST	B6	120449808	163	352.4131678	0.543076923	8.454897114	0.531592557	458.9688711	0	1	HUM	100688	120550333	115.5	120449760.5	0	unknown	F2_01	FADW39.1b	431	F2
131	chr11	48131905	48133925	B6/B6	B6/CAST	Unknown	48132222	317	151.4296225	0.461538462	2.150392381	0.629782782	23.11554706	7.52E-60	0	CAST	0	48132316	1092257.5	49226182.5	0	unknown	F2_01	FADW39.1b	431	F2
132	chr11	112105318	112105418	B6/CAST	CAST/CAST	Unknown	112105428	10	126.4715683	0.267015707	2.025227553	0.549068485	71.32887808	2.24E-74	0	CAST	7	112105425	671719.5	112777137.5	0	unknown	F2_01	FADW39.1b	431	F2
133	chr12	51498883	51499126	B6/B6	B6/CAST	Unknown	51498918	35	451.7083359	0.427522936	4.052292691	0.38289381	76.85332407	3.67E-139	0	HUM	67013	51431870	0	51498921.5	0	unknown	F2_01	FADW39.1b	431	F2
134	chr13	54085254	54085567	CAST/CAST	B6/CAST	B6	54085397	143	560.8346664	0.99223301	3.757296307	0.990005903	280.6088642	2.58E-214	0	CAST	6	54085248	14984.5	54070269.5	0	unknown	F2_01	FADW39.1b	431	F2
135	chr14	63451863	63452420	B6/CAST	B6/B6	CAST	63452472	52	152.8621831	0.448275862	2.909655587	0.485172784	168.6088642	1.15E-258	0	HUM	20819	63473239	71.5	63452491.5	0	unknown	F2_01	FADW39.1b	431	F2
136	chr15	78522308	78522345	CAST/CAST	B6/CAST	Unknown	78458519	63789	21.95813974	0.875	0.510585373	1	26.72221257	5.95E-15	0	HUM	66359	78455949	63975.5	78458332.5	0	unknown	F2_01	FADW39.1b	431	F2
137	chr17	75333685	75334058	CAST/CAST	B6/CAST	Unknown	75333717	32	221.7417595	0.456375839	3.496435697	0.524700547	182.1822021	3.08E-197	0	HUM	79365	75254320	0	75333796.5	0	unknown	F2_01	FADW39.1b	431	F2
138	chr19	7579174	7579630	B6/B6	B6/CAST	CAST	7579236	62	691.8462514	0.588310854	6.046915021	0.595336078	582.1510733	0	0	CAST	117	7579057	11431.5	7591061.5	0	unknown	F2_01	FADW39.1b	431	F2
139	chr2	20461732	20463454	B6/B6	B6/CAST	Unknown	20463514	60	160.9197205	0.567307692	3.734695142	0.550558963	79.11554706	1.05E-139	0	CAST	98	20463552	23004.5	20438727.5	0	unknown	F2_02	FADW28.1i	458	F2
140	chr2	115064771	115065035	B6/CAST	CAST/CAST	Unknown	115064813	42	317.5497937	0.505494505	9.053867821	0.42664797	68.16443904	2.18E-176	0	CAST	0	115064799	146540.5	114918230.5	0	unknown	F2_02	FADW28.1i	458	F2
141	chr3	156195810	156196247	B6/CAST	B6/B6	Unknown	156196179	68	37.90106163	0.473684211	0.82214592	0.568414036	36.5422091	1.77E-23	0	CAST	127654	156323901	507614.5	156703861.5	0	unknown	F2_02	FADW28.1i	458	F2
142	chr4	7201606	7203356	B6/CAST	CAST/CAST	Unknown	7201847	241	360.9283076	0.335078534	3.925683295	0.261830609	35.68888503	5.54E-116	0	CAST	0	7201853	518937.5	6682668.5	0	unknown	F2_02	FADW28.1i	458	F2
143	chr6	91185565	91185782	B6/CAST	B6/B6	Unknown	91185975	193	311.9611142	0.361581921	5.644462253	0.408400436	349.3466412	0	0	CAST	268	91186050	97922.5	91283704.5	0	unknown	F2_02	FADW28.1i	458	F2
144	chr6	141493466	141493650	B6/B6	B6/CAST	Unknown	141492999	467	266.4485833	0.136075949	2.774861548	0.23728378	121.8044321	1.56E-144	0	HUM	92317	141401149	96151.5	141397314.5	0	unknown	F2_02	FADW28.1i	458	F2
145	chr8	19659161	19659714	B6/CAST	CAST/CAST	Unknown	19659886	172	140.4663746	0.498154982	6.993005233	0.488757869	44.47555401	2.23E-203	0	CAST	68	19659782	869568.5	18789592.5	0	unknown	F2_02	FADW28.1i	458	F2
146	chr9	78578771	78578992	B6/B6	B6/CAST	Unknown	78579026	34	91.11278518	0.260606061	2.542423444	0.554813121	63.85332407	4.36E-92	0	HUM	166571	78412200	50191.5	78629183.5	0	unknown	F2_02	FADW28.1i	458	F2
147	chr9	123165628	123166720	B6/CAST	CAST/CAST	Unknown	123166128	500	91.98914195	0.47826087	1.420416265	0.615089565	8.688885028	7.10E-47	0	HUM	11592	123178312	104096.5	123061531.5	0	unknown	F2_02	FADW28.1i	458	F2
148	chr10	21121308	21123011	B6/CAST	CAST/CAST	Unknown	21121932	624	651.6713201	0.315340909	3.723778186	0.533926419	14.73777701	1.17E-130	0	CAST	0	21121993	223466.5	20897841.5	0	unknown	F2_02	FADW28.1i	458	F2
149	chr10	39362074	39362580	CAST/CAST	B6/CAST	Unknown	39362509	71	229.1987625	0.404494382	3.465860103	0.485476373	68.85332407	4.18E-136	0	HUM	12932	39349142	16751.5	39379331.5	0	unknown	F2_02	FADW28.1i	458	F2
150	chr11	93500617	93500749	B6/CAST	CAST/CAST	Unknown	93511009	10260	23.10860514	0.051282051	0.576799685	0	41.67332059	1.22E-22	0	HUM	94860	93405757	99006.5	93401610.5	0	unknown	F2_02	FADW28.1i	458	F2
151	chr13	53084872	53084927	CAST/CAST	B6/CAST	Unknown	53085122	195	103.3579546	0.446540881	1.929067033	0.565997563	174.2488572	3.15E-105	0	CAST	53	53084980	114113.5	53199040.5	0	unknown	F2_02	FADW28.1i	458	F2
152	chr13	107902330	107902609	B6/CAST	B6/B6	Unknown	107902376	46	329.9938272	0.479238754	4.363665957	0.445243033	136.9688711	3.09E-182	0	HUM	57260	107845070	0	107902354.5	0	unknown	F2_02	FADW28.1i	458	F2
153	chr15	64121809	64121890	B6/CAST	B6/B6	B6	64121584	225	37.38899495	0.438356164	0.904919381	0.426704766	61.39553316	6.01E-31	0	CAST	94	64121715	170791.5	63951017.5	0	unknown	F2_02	FADW28.1i	458	F2
154	chr15	98605288	98606000	B6/B6	B6/CAST	Unknown	98606100	100	482.312394	0.748641304	8.065284491	0.631825268	311.0177631	4.77E-299	0	CAST	233	98606233	67774.5	98673774.5	0	unknown	F2_02	FADW28.1i	458	F2
155	chr16	31691813	31694822	CAST/CAST	B6/CAST	Unknown	31694080	742	475.7318185	0.584415584	5.789647166	NA	0	5.14E-229	0	CAST	0	31694093	198068.5	31493744.5	0	unknown	F2_02	FADW28.1i	458	F2
156	chr16	46400501	46400712	B6/CAST	B6/B6	B6	46400375	126	123.1816121	0.396103896	4.742131576	0.520724595	72.37777006	6.30E-121	0	HUM	430136	45970365	163.5	46400337.5	0	unknown	F2_02	FADW28.1i	458	F2
157	chr16	94981168	94981644	B6/B6	B6/CAST	Unknown	94981852	208	474.5472876	0.985808893	2.498222849	0.969691583	196.9377423	4.14E-189	0	HUM	8252	94972916	19879.5	94961288.5	0	unknown	F2_02	FADW28.1i	458	F2
158	chr17	9880445	9880497	B6/CAST	CAST/CAST	Unknown	9978741	98244	20.26526939	0.979166667	0.894967877	0.963781061	67.91997915	8.64E-30	0	HUM	173973	10054470	97928.5	9978425.5	0	unknown	F2_02	FADW28.1i	458	F2
159	chr19	18934986	18935497	CAST/CAST	B6/CAST	Unknown	18935417	80	124.0788709	0.595505618	3.05257811	0.524897646	40.16443904	4.12E-97	0	HUM	3807	18939304	1040649.5	19976146.5	0	unknown	F2_02	FADW28.1i	458	F2
160	chr2	128871718	128872464	B6/B6	B6/CAST	Unknown	128871799	81	32.52090181	0.12195122	1.564560109	0.203895294	25.32887808	2.77E-99	1	KO	107626	128764092	181614.5	129054078.5	0	unknown	F2_11	FADW38.1b	565	F2
161	chr3	52193756	52193866	CAST/CAST	B6/CAST	Unknown	52193768	12	468.384222	0.98183882	1.1813674	0.914526703	79.60886418	4.07E-58	0	CAST	0	52193828	16605.5	52177150.5	0	unknown	F2_11	FADW38.1b	565	F2
162	chr4	19869381	19869590	B6/CAST	B6/B6	Unknown	19869851	261	155.3600372	0.517730496	2.588363106	0.451715581	186.3955332	2.16E-169	0	CAST	321	19869911	2604534.5	22474124.5	0	unknown	F2_11	FADW38.1b	565	F2
163	chr4	29000626	29001171	B6/B6	B6/CAST	Unknown	29000895	269	153.1504197	0.505050505	2.599457253	0.538989737	102.5911011	9.34E-106	0	CAST	0	29001021	215410.5	28785215.5	0	unknown	F2_11	FADW38.1b	565	F2
164	chr4	123181875	123182045	B6/CAST	B6/B6	B6	123181601	274	146.831128	0.443820225	7.020809189	0.5	249.2799861	0	1	CAST	280	123181595	74420.5	123256465.5	0	unknown	F2_11	FADW38.1b	565	F2
165	chr5	25189744	25190007	B6/CAST	CAST/CAST	Unknown	25190479	472	166.5206768	0.537037037	2.648826815	0.583008338	84.32887808	2.93E-105	0	CAST	371	25190378	199350.5	24990393.5	0	unknown	F2_11	FADW38.1b	565	F2
166	chr5	26701781	26701861	CAST/CAST	B6/CAST	B6	26701407	374	237.7300808	0.678431373	2.849594619	0.636103696	121.2310941	1.48E-111	0	CAST	377	26701404	247533.5	26949394.5	0	unknown	F2_11	FADW38.1b	565	F2
167	chr5	117419650	117423001	B6/CAST	B6/B6	Unknown	117396781	22869	19.17332205	0.5	2.200253395	0.52996006	33.37777006	2.30E-107	0	MULT	50398	117369252	307467.5	117112182.5	0	unknown	F2_11	FADW38.1b	565	F2
168	chr5	148662277	148662892	B6/B6	B6/CAST	CAST	148661982	295	70.58008553	0.746031746	6.262728594	0.583206644	324.4933171	0	0	CAST	385	148661892	13326.5	148648950.5	0	unknown	F2_11	FADW38.1b	565	F2
169	chr6	16328152	16330029	CAST/CAST	B6/CAST	Unknown	16329716	313	347.0873201	0.408945687	2.690757076	0.594524579	31.73777701	2.11E-60	0	CAST	0	16329813	1093573.5	17423602.5	0	unknown	F2_11	FADW38.1b	565	F2
170	chr6	83607376	83607973	B6/CAST	B6/B6	Unknown	83607470	94	427.7697464	0.424157303	5.91232369	0.557294676	130.902216	1.20E-212	0	CAST	0	83607856	137935.5	83745908.5	0	unknown	F2_11	FADW38.1b	565	F2
171	chr7	34455140	34455641	B6/B6	B6/CAST	CAST	34454964	176	485.2553553	0.792838875	4.015595501	0.665377352	241.8710872	6.56E-208	0	CAST	1	34455139	2324.5	34457965.5	0	unknown	F2_11	FADW38.1b	565	F2
172	chr7	84011765	84012217	B6/CAST	CAST/CAST	Unknown	84011709	56	221.987428	0.504347826	5.079939817	0.490161353	203.2799861	7.06E-247	0	HUM	64250	84076467	191356.5	84203573.5	0	unknown	F2_11	FADW38.1b	565	F2
173	chr7	96892213	96892492	CAST/CAST	B6/CAST	B6	96891732	481	562.7594075	0.414464534	9.824605692	0.483495727	363.5422091	0	0	CAST	465	96891748	125978.5	97018470.5	0	unknown	F2_11	FADW38.1b	565	F2
174	chr8	48143136	48143319	B6/B6	B6/CAST	Unknown	48143381	62	748.9285728	0.973576042	3.603882692	0.820483403	241.8221952	2.18E-208	0	CAST	6	48143325	45312.5	48188631.5	0	unknown	F2_11	FADW38.1b	565	F2
175	chr8	61622908	61623594	B6/CAST	CAST/CAST	B6	61623638	44	118.631513	0.354545455	3.107073569	0.330426841	212.2977492	4.98E-165	0	HUM	14257	61637851	272.5	61623866.5	0	unknown	F2_11	FADW38.1b	565	F2
176	chr8	109361562	109361752	CAST/CAST	B6/CAST	CAST	109362041	289	715.7283111	0.516638935	7.361762923	0.523235002	258.2310941	5.52806642078814e-317	0	HUM	18915	109380667	277.5	109362029.5	0	unknown	F2_11	FADW38.1b	565	F2
177	chr8	115507078	115507300	B6/CAST	B6/B6	B6	115506388	690	406.6712104	0.996412556	3.864919257	0.989122423	269.8710872	5.38E-199	0	CAST	491	115506587	43087.5	115550387.5	0	unknown	F2_11	FADW38.1b	565	F2
178	chr9	27310140	27321646	B6/B6	B6/CAST	Unknown	27313563	3423	241.663143	NA	6.822934739	NA	0	0	0	CAST	0	27313359	717913.5	28039559.5	0	unknown	F2_11	FADW38.1b	565	F2
179	chr9	115693405	115694359	B6/CAST	B6/B6	B6	115693371	34	256.7090705	0.436170213	6.189744995	0.39893999	24.73777701	9.09E-201	0	CAST	142	115693263	14182.5	115708541.5	0	unknown	F2_11	FADW38.1b	565	F2
180	chr10	68945071	68945672	B6/CAST	B6/B6	B6	68944969	102	498.3990207	0.292682927	5.773912973	0.503627043	137.8533241	3.46E-214	0	CAST	137	68944934	239923.5	69185595.5	0	unknown	F2_11	FADW38.1b	565	F2
181	chr11	23299460	23299629	B6/CAST	CAST/CAST	CAST	23299198	262	523.7605449	0.474541752	7.531396389	0.590845473	165.1155471	4.77E-211	0	CAST	128	23299332	62926.5	23236533.5	0	unknown	F2_11	FADW38.1b	565	F2
182	chr11	79257463	79257681	CAST/CAST	B6/CAST	B6	79257414	49	40.50057081	0.416666667	1.375943041	0.362349215	25.42666203	5.70E-54	0	CAST	98	79257365	75471.5	79181991.5	0	unknown	F2_11	FADW38.1b	565	F2
183	chr11	111410418	111410568	B6/CAST	B6/B6	Unknown	111410697	129	344.6557148	0.395577396	2.79905762	0.560219755	157.7555401	8.72E-88	0	CAST	29	111410597	299520.5	111110897.5	0	unknown	F2_11	FADW38.1b	565	F2
184	chr12	54413945	54414446	B6/CAST	CAST/CAST	Unknown	54414263	183	544.2831878	0.474634566	4.731382871	0.51059707	330.2799861	9.88131291682493e-324	0	MULT	177079	54236866	4473.5	54409471.5	0	unknown	F2_11	FADW38.1b	565	F2
185	chr13	57787884	57788105	B6/CAST	CAST/CAST	Unknown	57821169	33064	19.77077634	0.366666667	0.976916866	0.5	17.37777006	2.62E-46	0	MULT	202788	57990893	333890.5	57453993.5	0	unknown	F2_11	FADW38.1b	565	F2
186	chr14	13624417	13624576	B6/CAST	B6/B6	Unknown	13624541	35	111.4871108	0.364341085	2.120287999	0.559941885	91.75554011	4.14E-96	0	CAST	0	13624501	338280.5	13962856.5	0	unknown	F2_11	FADW38.1b	565	F2
187	chr14	19414769	19625289	B6/B6	B6/CAST	Unknown	19417508	2739	125.2454992	NA	0.268758153	NA	NA	0	0	KO	153505	19778794	302196.5	19927485.5	0	unknown	F2_11	FADW38.1b	565	F2
188	chr14	121254611	121255329	B6/CAST	CAST/CAST	Unknown	121254976	353	121.2995634	0.306818182	3.115658942	0.5118446	42.21333102	4.37E-162	0	HUM	43767	121210844	0	121255016.5	0	unknown	F2_11	FADW38.1b	565	F2
189	chr18	65416551	65417130	B6/CAST	B6/B6	Unknown	65417508	378	263.0991817	0.633507853	10.91834359	0.522071166	611.6577562	0	1	KO	122754	65293797	39089.5	65377461.5	0	unknown	F2_11	FADW38.1b	565	F2
190	chr1	86390734	86391485	B6/CAST	B6/B6	Unknown	86391355	130	309.7045651	0.587349398	4.933900465	0.564294902	124.426662	0	0	HUM	159626	86231108	0	86391419.5	0	unknown	F2_06	FADW12.1f	193	F2
191	chr1	189203167	189203988	B6/B6	B6/CAST	Unknown	189203735	253	58.1300114	0.396226415	2.964139332	0.524606303	81.2799861	4.25E-120	0	CAST	0	189203836	26980.5	189176186.5	0	unknown	F2_06	FADW12.1f	193	F2
192	chr3	97985521	97985831	B6/CAST	CAST/CAST	Unknown	97985790	41	235.7483513	0.836431227	5.431705555	0.664068408	176.7555401	1.68E-259	0	CAST	0	97985823	43474.5	98029305.5	0	unknown	F2_06	FADW12.1f	193	F2
193	chr4	29096418	29096597	B6/CAST	CAST/CAST	Unknown	29096571	26	116.8145878	0.462184874	3.332993819	0.49356002	155.2799861	6.26E-149	0	CAST	0	29096573	311202.5	28785215.5	0	unknown	F2_06	FADW12.1f	193	F2
194	chr4	153338633	153338694	CAST/CAST	B6/CAST	Unknown	153359476	20782	199.2021877	0.357798165	4.483932793	0.473458141	320.2488572	1.44E-267	0	HUM	37925	153376619	109454.5	153229178.5	0	unknown	F2_06	FADW12.1f	193	F2
195	chr7	49207069	49207469	B6/CAST	CAST/CAST	Unknown	49207250	181	113.7544378	0.352564103	1.851851974	0.619643762	100.2977492	7.02E-128	0	CAST	0	49207154	72435.5	49134633.5	0	unknown	F2_06	FADW12.1f	193	F2
196	chr8	95641837	95646644	B6/CAST	B6/B6	Unknown	95645690	954	482.1870691	0.34375	7.399289554	NA	0	0	0	CAST	0	95645675	126668.5	95773312.5	0	unknown	F2_06	FADW12.1f	193	F2
197	chr9	23393495	23393830	B6/CAST	CAST/CAST	Unknown	23393691	139	103.1908644	0.372781065	1.882565517	0.487060039	77.2799861	9.84E-57	0	HUM	87448	23306047	522601.5	23916431.5	0	unknown	F2_06	FADW12.1f	193	F2
198	chr9	106370603	106370918	CAST/CAST	B6/CAST	B6	106370408	195	172.5481896	0.412121212	6.738660027	0.484985318	199.8044321	0	1	HUM	167413	106538331	493.5	106370109.5	0	unknown	F2_06	FADW12.1f	193	F2
199	chr11	70794105	70794606	B6/CAST	B6/B6	Unknown	70794934	328	37.77681177	0.405405405	2.12874846	0.430352303	78.96887113	2.25E-94	0	CAST	313	70794919	118801.5	70675303.5	0	unknown	F2_06	FADW12.1f	193	F2
200	chr13	21705661	21706446	B6/CAST	B6/B6	B6	21705803	142	356.6361585	0.418708241	6.341666281	0.473661619	113.902216	5.76E-167	0	HUM	243397	21949843	4.5	21705656.5	0	unknown	F2_06	FADW12.1f	193	F2
201	chr13	81166311	81167159	B6/B6	B6/CAST	Unknown	81332288	165129	401.127313	0.518010292	5.136235272	0.528960399	224.4444251	2.44E-262	0	CAST	164982	81332141	407032.5	80759278.5	0	unknown	F2_06	FADW12.1f	193	F2
202	chr14	117376091	117376194	CAST/CAST	B6/CAST	Unknown	117376357	163	171.2456737	0.320634921	1.211621195	0.461780186	26.16443904	4.83E-20	0	CAST	120	117376314	148553.5	117524747.5	0	unknown	F2_06	FADW12.1f	193	F2
203	chr15	82401875	82402050	B6/CAST	CAST/CAST	Unknown	82402107	57	192.1074457	0.75	3.221357378	0.75569987	252.2488572	2.52E-255	0	CAST	149	82402199	541364.5	82943414.5	0	unknown	F2_06	FADW12.1f	193	F2
204	chr16	80730655	80730925	CAST/CAST	B6/CAST	B6	80730616	39	385.7313622	0.189987163	4.771395848	0.571167285	161.5911011	3.64E-133	0	HUM	615907	81346832	0	80730668.5	0	unknown	F2_06	FADW12.1f	193	F2
205	chr17	29388150	29388403	CAST/CAST	B6/CAST	B6	29387986	164	116.4350501	0.547619048	1.967040654	0.540263062	99.34664119	9.18E-102	0	CAST	149	29388001	120108.5	29508511.5	0	unknown	F2_06	FADW12.1f	193	F2
206	chr17	79696088	79696384	B6/CAST	B6/B6	Unknown	79696414	30	144.5522412	0.456066946	1.320102449	0.574651643	60.2799861	1.26E-47	0	CAST	476	79696860	201506.5	79897890.5	0	unknown	F2_06	FADW12.1f	193	F2
207	chr18	68819181	68819287	B6/CAST	B6/B6	Unknown	68819300	13	17.01394315	0.5	0.358338525	0.397142755	19.44442514	2.66E-11	0	MULT	109861	68709320	283654.5	68535526.5	0	unknown	F2_06	FADW12.1f	193	F2
208	chr19	42686261	42686729	B6/CAST	CAST/CAST	Unknown	42695419	8690	211.2528305	0.959036145	2.659510038	0.879662581	150.1333102	6.09E-126	0	CAST	8641	42695370	16077.5	42670183.5	0	unknown	F2_06	FADW12.1f	193	F2
209	chr1	180437567	180437600	B6/CAST	CAST/CAST	CAST	180437142	425	257.7850806	0.942638623	2.7145037	0.841413657	237.2488572	3.94E-185	0	CAST	321	180437246	46459.5	180391107.5	0	unknown	F2_04	FADW20.1f	218	F2
210	chr1	188086891	188086940	CAST/CAST	B6/CAST	B6	188086363	528	467.6822594	0.385185185	7.263641432	0.521989837	22.73777701	2.19E-239	0	CAST	486	188086405	100511.5	187986379.5	0	unknown	F2_04	FADW20.1f	218	F2
211	chr2	102193384	102193590	B6/CAST	CAST/CAST	CAST	102193479	95	630.0314105	0.754420432	5.802638189	0.626144357	313.1333102	0	0	CAST	8	102193376	81189.5	102274779.5	0	unknown	F2_04	FADW20.1f	218	F2
212	chr2	156666049	156666699	CAST/CAST	B6/CAST	Unknown	156666089	40	93.21738021	0.040816327	1.549079667	0.231469791	70.75554011	3.44E-123	0	MULT	47021	156713720	93406.5	156760105.5	0	unknown	F2_04	FADW20.1f	218	F2
213	chr3	83078975	83079416	B6/CAST	CAST/CAST	CAST	83078979	4	1138.681899	0.668453292	4.745377588	0.668983656	289.9688711	2.50E-234	0	CAST	153	83078822	602647.5	82476327.5	0	unknown	F2_04	FADW20.1f	218	F2
214	chr3	109913242	109913401	CAST/CAST	B6/CAST	Unknown	109913349	52	42.83679766	0.405405405	0.646073712	0.550493748	19.80443209	2.53E-21	0	CAST	102	109913503	189600.5	109723641.5	0	unknown	F2_04	FADW20.1f	218	F2
215	chr4	91203367	91204093	CAST/CAST	B6/CAST	Unknown	91204372	279	7.750484646	0.916666667	0.396284735	0.752646945	13.85332407	1.83E-10	0	MULT	79004	91283097	48560.5	91252653.5	0	unknown	F2_04	FADW20.1f	218	F2
216	chr4	130190246	130190314	B6/CAST	B6/B6	Unknown	130190284	30	287.498978	0.985507246	3.253222317	0.889610428	118.0666551	7.93E-134	0	CAST	16	130190330	37443.5	130152802.5	0	unknown	F2_04	FADW20.1f	218	F2
217	chr4	154619165	154620469	B6/B6	B6/CAST	Unknown	154620109	360	298.4448653	0.416666667	7.911865611	0.514539894	103.164439	0	1	HUM	10870	154631339	0	154620028.5	0	unknown	F2_04	FADW20.1f	218	F2
218	chr5	45460112	45460484	B6/CAST	B6/B6	B6	45459791	321	700.1012468	0.896407686	3.865744552	0.769418696	324.7733032	1.15E-270	0	CAST	139	45459973	206873.5	45253238.5	0	unknown	F2_04	FADW20.1f	218	F2
219	chr5	117396670	117399934	B6/B6	B6/CAST	Unknown	117396781	111	19.17332205	0.5	2.200253395	0.52996006	33.37777006	2.30E-107	0	MULT	27418	117369252	284487.5	117112182.5	0	unknown	F2_04	FADW20.1f	218	F2
220	chr6	22900272	22900564	CAST/CAST	B6/CAST	B6	22900234	38	68.87482064	0.891891892	0.55524678	0.848837411	20.06665509	5.75E-16	0	CAST	17	22900255	21000.5	22879271.5	0	unknown	F2_04	FADW20.1f	218	F2
221	chr6	117598585	117599477	B6/CAST	CAST/CAST	Unknown	117599487	10	374.6325257	0.951255539	6.108402566	0.84464567	195.8533241	2.85E-175	0	CAST	57	117599534	89043.5	117509541.5	0	unknown	F2_04	FADW20.1f	218	F2
222	chr7	6689879	6690250	B6/B6	B6/CAST	Unknown	6690028	149	152.5462328	0.447154472	3.413963433	0.677322465	45.11554706	4.03E-91	0	CAST	162380	6527499	111868.5	6578010.5	0	unknown	F2_04	FADW20.1f	218	F2
223	chr8	10547854	10548328	CAST/CAST	B6/CAST	Unknown	10548061	207	126.5167307	0.398843931	1.106050855	0.622732889	32.59110107	3.08E-35	0	HUM	241938	10790266	0	10548093.5	0	unknown	F2_04	FADW20.1f	218	F2
224	chr8	122431493	122431892	B6/CAST	B6/B6	Unknown	122431826	66	91.73362724	0.907216495	9.941458904	0.627739982	501.0177631	0	1	KO	150667	122582559	69759.5	122501651.5	0	unknown	F2_04	FADW20.1f	218	F2
225	chr10	22678149	22680455	CAST/CAST	B6/CAST	Unknown	22676385	1764	94.14119357	0.017857143	0.896041089	0	10	8.95E-25	0	CAST	1712	22676437	70127.5	22608021.5	0	unknown	F2_04	FADW20.1f	218	F2
226	chr10	108329875	108330289	B6/CAST	B6/B6	Unknown	108329933	58	845.071229	0.959876543	4.39661943	0.757107613	145.8533241	3.01E-142	0	CAST	0	108329947	37953.5	108291921.5	0	unknown	F2_04	FADW20.1f	218	F2
227	chr11	16878057	16878453	B6/CAST	B6/B6	Unknown	16878442	11	348.88474	0.415384615	3.007533658	0.401758409	111.9688711	3.42E-142	0	CAST	103	16878556	55004.5	16823052.5	0	unknown	F2_04	FADW20.1f	218	F2
228	chr11	105516090	105517491	B6/B6	B6/CAST	Unknown	105517068	423	445.2564216	0.922962963	4.811845062	0.891780387	93.16443904	1.00E-174	0	CAST	0	105516905	207388.5	105308701.5	0	unknown	F2_04	FADW20.1f	218	F2
229	chr12	33581198	33582230	CAST/CAST	B6/CAST	Unknown	33581159	39	342.1351957	0.592741935	3.743540297	0.487790318	81.90221605	1.35E-174	1	MULT	10537	33570661	105593.5	33475604.5	0	unknown	F2_04	FADW20.1f	218	F2
230	chr13	27045682	27045804	CAST/CAST	B6/CAST	B6	27045841	37	704.4615314	0.985588471	4.11470551	0.92656921	65.63999305	2.47E-122	0	CAST	0	27045693	729143.5	26316538.5	0	unknown	F2_04	FADW20.1f	218	F2
231	chr13	108921350	108921574	B6/CAST	B6/B6	B6	108920821	529	364.2530665	0.774974773	6.473030004	0.632771451	399.1822021	3.02E-291	0	CAST	502	108920848	269334.5	109190908.5	0	unknown	F2_04	FADW20.1f	218	F2
232	chr13	113865230	113865239	B6/B6	B6/CAST	CAST	113864493	737	672.843483	0.560814249	4.143924107	0.511082185	315.8221952	4.65E-230	0	HUM	77007	113788223	567.5	113864662.5	0	unknown	F2_04	FADW20.1f	218	F2
233	chr15	10871146	10871629	B6/CAST	CAST/CAST	B6	10871930	301	322.8070806	0.584434655	3.765874359	0.462166856	158.5911011	2.03E-158	0	HUM	127328	10743818	480.5	10872109.5	0	unknown	F2_04	FADW20.1f	218	F2
234	chr17	30720778	30725550	CAST/CAST	B6/CAST	Unknown	30721392	614	281.0563439	0.30952381	2.897851733	0.517558921	56.95110802	1.97E-257	0	CAST	0	30721355	36922.5	30683855.5	0	unknown	F2_04	FADW20.1f	218	F2
235	chr17	93381132	93381287	B6/CAST	B6/B6	Unknown	93379710	1422	149.6250006	0.684754522	15.35662898	0.548449614	278.6399931	0	0	CAST	1497	93379635	926538.5	92454593.5	0	unknown	F2_04	FADW20.1f	218	F2
236	chr18	4609901	4609958	B6/CAST	B6/B6	Unknown	4610151	193	46.96512256	0.31147541	1.308004062	0.408409981	54.59110107	6.90E-46	0	HUM	80100	4690058	533802.5	4076098.5	0	unknown	F2_04	FADW20.1f	218	F2
237	chr1	58218350	58218974	B6/CAST	CAST/CAST	CAST	58217936	414	291.8426165	0.44836272	2.875174803	0.509026237	166.1822021	1.11E-169	0	CAST	321	58218029	5503.5	58224477.5	0	unknown	F2_03	FADW12.1a	194	F2
238	chr1	118999479	118999564	CAST/CAST	B6/CAST	CAST	118999796	232	66.31329998	0.4625	2.114048792	0.505643908	177.1822021	2.05E-115	0	HUM	123836	118875643	168.5	118999732.5	0	unknown	F2_03	FADW12.1a	194	F2
239	chr2	179315187	179315305	B6/CAST	CAST/CAST	Unknown	179315385	80	142.488389	0.64	4.385155656	0.559184573	152.0666551	1.02E-167	0	CAST	128	179315433	150197.5	179164989.5	0	unknown	F2_03	FADW12.1a	194	F2
240	chr3	14898580	14898732	B6/B6	B6/CAST	Unknown	14968209	69477	22.79651902	0.93877551	0.185274885	1	7.639993051	0.00515221	0	HUM	310591	14587989	69645.5	14968377.5	0	unknown	F2_03	FADW12.1a	194	F2
241	chr4	10461144	10462397	CAST/CAST	B6/CAST	Unknown	10462100	297	558.5261055	0.002631579	1.205667592	0.038425034	28.16443904	2.00E-41	0	HUM	12368	10448776	0	10462099.5	0	unknown	F2_03	FADW12.1a	194	F2
242	chr4	114606496	114607980	B6/CAST	B6/B6	Unknown	114607890	90	100.2672903	0.514285714	2.222938388	0.570474013	63.85332407	2.64E-120	0	CAST	16	114607996	127122.5	114479373.5	0	unknown	F2_03	FADW12.1a	194	F2
243	chr5	105665719	105665836	B6/CAST	B6/B6	Unknown	105665705	14	480.6838569	0.413605442	7.977550463	0.49166716	300.0177631	0	0	CAST	0	105665770	92937.5	105758773.5	0	unknown	F2_03	FADW12.1a	194	F2
244	chr5	115886945	115887349	B6/B6	B6/CAST	CAST	115886588	357	538.6076794	0.489795918	5.898788473	0.433341315	352.5422091	0	0	CAST	514	115886431	17324.5	115904673.5	0	unknown	F2_03	FADW12.1a	194	F2
245	chr6	55299764	55300151	B6/CAST	B6/B6	Unknown	55300316	165	203.5258462	0.269624573	3.939497368	0.452221918	230.2310941	2.66E-258	0	CAST	37428	55262336	82919.5	55216844.5	0	unknown	F2_03	FADW12.1a	194	F2
246	chr6	81054174	81054390	B6/B6	B6/CAST	Unknown	81054151	23	16.23858551	0.4	0.736148509	0.531185042	32.06665509	8.30E-20	0	CAST	0	81054227	374030.5	80680143.5	0	unknown	F2_03	FADW12.1a	194	F2
247	chr7	96892213	96892492	CAST/CAST	B6/CAST	B6	96891732	481	562.7594075	0.414464534	9.824605692	0.483495727	363.5422091	0	0	CAST	465	96891748	125978.5	97018470.5	0	unknown	F2_03	FADW12.1a	194	F2
248	chr9	97645114	97645249	B6/CAST	B6/B6	B6	97645003	111	238.5684106	0.376506024	2.542507242	0.395620695	119.7555401	4.28E-92	0	HUM	54392	97590722	251.5	97644862.5	0	unknown	F2_03	FADW12.1a	194	F2
249	chr10	44030252	44030674	B6/B6	B6/CAST	Unknown	44031082	408	267.2879993	0.597444089	4.260458048	0.514305698	139.8044321	1.72E-282	0	HUM	20878	44051552	13615.5	44016636.5	0	unknown	F2_03	FADW12.1a	194	F2
250	chr10	122890926	122891132	B6/CAST	B6/B6	B6	122890137	789	276.6770363	0.436936937	3.131948266	0.429778195	106.8044321	1.42E-180	0	HUM	59154	122950286	868.5	122890057.5	0	unknown	F2_03	FADW12.1a	194	F2
251	chr11	19031363	19031670	CAST/CAST	B6/CAST	B6	19031107	256	14.95766977	0.384615385	0.547425241	0.521768593	22.96887113	9.17E-13	0	CAST	505	19030858	168226.5	18863136.5	0	unknown	F2_03	FADW12.1a	194	F2
252	chr11	62851934	62853604	B6/CAST	B6/B6	Unknown	62852276	342	300.8698407	0.416666667	1.96262974	0.650240447	16.63999305	1.98E-113	0	CAST	0	62852361	182970.5	63036574.5	0	unknown	F2_03	FADW12.1a	194	F2
253	chr11	116463115	116463416	B6/B6	B6/CAST	Unknown	116463054	61	231.1977328	0.697986577	6.580509755	0.58461398	218.6399931	0	1	CAST	0	116463191	212788.5	116250326.5	0	unknown	F2_03	FADW12.1a	194	F2
254	chr12	25825227	25825779	B6/B6	B6/CAST	Unknown	25825856	77	427.4276632	0.738489871	5.30001945	0.607849534	231.8044321	3.72E-278	0	CAST	113	25825892	200845.5	25624381.5	0	unknown	F2_03	FADW12.1a	194	F2
255	chr13	40649476	40650406	CAST/CAST	B6/CAST	Unknown	40649706	230	62.45505461	0.466666667	2.146764793	0.5	18.95110802	9.15E-80	0	HUM	112793	40536683	0	40649680.5	0	unknown	F2_03	FADW12.1a	194	F2
256	chr13	108920593	108920650	B6/CAST	B6/B6	Unknown	108920821	171	364.2530665	0.774974773	6.473030004	0.632771451	399.1822021	3.02E-291	0	CAST	198	108920848	270258.5	109190908.5	0	unknown	F2_03	FADW12.1a	194	F2
257	chr14	31567852	31567919	CAST/CAST	B6/CAST	Unknown	31567841	11	520.3834259	0.526071842	7.879133877	0.486704485	225.6399931	0	0	CAST	24223	31592142	53746.5	31514105.5	0	unknown	F2_03	FADW12.1a	194	F2
258	chr14	59736135	59736925	B6/CAST	B6/B6	Unknown	59737044	119	190.6733515	0.470198675	4.107350141	0.465830395	73.16443904	6.46E-175	0	CAST	127	59737052	243438.5	59980363.5	0	unknown	F2_03	FADW12.1a	194	F2
259	chr15	7134859	7135767	B6/CAST	CAST/CAST	Unknown	7135203	344	255.513631	0.539440204	2.504264849	0.624828291	84.11554706	1.20E-122	0	CAST	0	7135203	30670.5	7166437.5	0	unknown	F2_03	FADW12.1a	194	F2
260	chr15	79515093	79515553	CAST/CAST	B6/CAST	Unknown	79515631	78	176.9147802	0.498591549	6.551858685	0.506496239	538.7733032	0	1	CAST	0	79515510	20813.5	79536366.5	0	unknown	F2_03	FADW12.1a	194	F2
261	chr16	95613312	95613604	B6/CAST	B6/B6	Unknown	95614084	480	218.9530969	0.469387755	2.493742173	0.565424887	129.9199792	4.92E-122	0	CAST	385	95613989	171780.5	95441531.5	0	unknown	F2_03	FADW12.1a	194	F2
262	chr17	78849701	78849745	CAST/CAST	B6/CAST	Unknown	78837316	12385	402.3829441	0.99918897	2.635673566	0.968366731	179.3466412	1.21E-104	0	CAST	12423	78837278	45804.5	78803896.5	0	unknown	F2_03	FADW12.1a	194	F2
263	chr18	25494332	25494697	B6/CAST	B6/B6	B6	25494029	303	372.9077703	0.546218487	4.736628717	0.547907366	407.0355262	0	0	HUM	68705	25563402	192.5	25494139.5	0	unknown	F2_03	FADW12.1a	194	F2
264	chr18	61222983	61223542	B6/B6	B6/CAST	CAST	61223035	52	334.3248917	0.750695088	6.131391605	0.653716847	289.4933171	0	0	CAST	56	61222927	17842.5	61205140.5	0	unknown	F2_03	FADW12.1a	194	F2
265	chr19	10063373	10063566	B6/B6	B6/CAST	Unknown	10063656	90	338.691629	0.990253411	3.57205616	0.954112749	175.0666551	4.16E-198	0	CAST	0	10063565	85571.5	10149137.5	0	unknown	F2_03	FADW12.1a	194	F2
266	chr1	42313801	42314061	B6/CAST	B6/B6	B6	42313909	108	356.2187663	0.937411095	3.174453333	0.832625997	186.3955332	4.43E-130	0	CAST	24	42313777	542703.5	42856764.5	0	unknown	F2_05	FADW20.1a	219	F2
267	chr1	66941531	66941642	B6/B6	B6/CAST	Unknown	66940933	598	19.81168132	0.217391304	0.230728084	0.553597013	9.328878079	0.000501125	0	MULT	98241	66843290	5554.5	66935976.5	0	unknown	F2_05	FADW20.1a	219	F2
268	chr1	153731320	153731541	B6/CAST	CAST/CAST	Unknown	153731978	437	32.85408524	0.755555556	1.655181231	0.581585801	73.5422091	6.41E-76	0	HUM	82740	153814281	166517.5	153564802.5	0	unknown	F2_05	FADW20.1a	219	F2
269	chr2	71191717	71192169	CAST/CAST	B6/CAST	Unknown	71191707	10	204.3926431	0.317343173	5.171428586	0.455517966	101.164439	1.14E-195	1	HUM	174481	71017236	0	71191856.5	0	unknown	F2_05	FADW20.1a	219	F2
270	chr2	131809674	131811028	B6/CAST	CAST/CAST	Unknown	131810551	477	297.8991767	0.507853403	3.838050968	0.529628657	84.37777006	3.94E-144	0	HUM	103123	131706551	231157.5	131578516.5	0	unknown	F2_05	FADW20.1a	219	F2
271	chr2	153662270	153662641	CAST/CAST	B6/CAST	Unknown	153661501	769	192.1066294	0.507142857	3.554985339	0.562983317	127.0177631	0	0	MULT	234823	153427447	171388.5	153834029.5	0	unknown	F2_05	FADW20.1a	219	F2
272	chr3	102087433	102088044	B6/CAST	B6/B6	B6	102087331	102	299.3998281	0.450980392	5.625754114	0.531372004	79.68888503	7.25E-270	1	CAST	26	102087407	31434.5	102119478.5	0	unknown	F2_05	FADW20.1a	219	F2
273	chr4	114604404	114604799	CAST/CAST	B6/CAST	Unknown	114604475	71	576.8104059	0.467661692	9.800566453	0.50161435	619.4444251	0	0	CAST	0	114604534	125030.5	114479373.5	0	unknown	F2_05	FADW20.1a	219	F2
274	chr5	32189557	32189807	B6/B6	B6/CAST	Unknown	32189627	70	476.7412971	0.46778043	9.450362401	0.525624302	214.6399931	9.50E-258	0	HUM	43307	32146250	0	32189612.5	0	unknown	F2_05	FADW20.1a	219	F2
275	chr6	34875444	34876071	B6/CAST	CAST/CAST	Unknown	34876099	28	380.1009274	0.718804921	4.480764091	0.656465419	364.2977492	0	0	CAST	0	34876057	23954.5	34851489.5	0	unknown	F2_05	FADW20.1a	219	F2
276	chr7	70175938	70177031	CAST/CAST	B6/CAST	Unknown	70140274	35664	179.522456	0.397058824	2.677165538	0.518143701	55.11554706	2.12E-112	0	CAST	35538	70140400	188834.5	70365865.5	0	unknown	F2_05	FADW20.1a	219	F2
277	chr7	131312529	131312690	B6/CAST	B6/B6	B6	131312220	309	608.9731616	0.817183463	4.890790693	0.664020423	249.9688711	2.88E-207	0	CAST	272	131312257	24581.5	131337271.5	0	unknown	F2_05	FADW20.1a	219	F2
278	chr8	44959477	44959991	B6/CAST	B6/B6	Unknown	44959571	94	555.2463557	0.702842377	5.091018056	0.489730716	194.7555401	6.89E-266	0	HUM	239006	44720471	0	44959665.5	0	unknown	F2_05	FADW20.1a	219	F2
279	chr9	7685075	7685770	B6/B6	B6/CAST	Unknown	7685166	91	279.2174059	0.513059701	5.150982275	0.530807853	97.37777006	2.09E-126	0	CAST	0	7685309	48595.5	7636479.5	0	unknown	F2_05	FADW20.1a	219	F2
280	chr9	77813307	77813463	B6/CAST	B6/B6	Unknown	77813771	308	58.04826214	0.340425532	0.562428785	0.627608958	19.59110107	9.29E-21	0	CAST	481	77813944	65180.5	77748126.5	0	unknown	F2_05	FADW20.1a	219	F2
281	chr10	78063610	78063716	CAST/CAST	B6/CAST	Unknown	78063449	161	418.9349811	0.422997947	5.762377102	0.541437688	301.6577562	0	0	CAST	10648	78052962	17585.5	78081301.5	0	unknown	F2_05	FADW20.1a	219	F2
282	chr10	89471889	89471973	B6/CAST	B6/B6	Unknown	89471746	143	120.034999	0.510971787	1.825664784	0.626515079	106.7066481	5.87E-62	0	CAST	0	89471948	186870.5	89658843.5	0	unknown	F2_05	FADW20.1a	219	F2
283	chr11	4740099	4740678	B6/CAST	CAST/CAST	CAST	4739981	118	172.9661146	0.054945055	2.328737616	0.353045938	74.85332407	1.44E-161	0	HUM	76303	4663796	95.5	4740003.5	0	unknown	F2_05	FADW20.1a	219	F2
284	chr11	35571980	35572636	CAST/CAST	B6/CAST	Unknown	35572226	246	187.2798433	0.388888889	6.638350868	0.542211725	260.5911011	0	0	CAST	0	35572074	136913.5	35709549.5	0	unknown	F2_05	FADW20.1a	219	F2
285	chr11	107893526	107893807	B6/CAST	CAST/CAST	Unknown	107893746	61	304.0074477	0.899419729	4.22436928	0.817172357	244.3466412	3.78E-235	0	CAST	10	107893817	42773.5	107850752.5	0	unknown	F2_05	FADW20.1a	219	F2
286	chr11	116646322	116646556	CAST/CAST	B6/CAST	B6	116645974	348	402.9046336	0.9925	4.11241316	0.927481207	276.0355262	2.13535172132587e-319	0	CAST	283	116646039	179046.5	116825602.5	0	unknown	F2_05	FADW20.1a	219	F2
287	chr12	60491155	60491636	B6/B6	B6/CAST	Unknown	60491305	150	104.0538965	0.596491228	2.994002008	0.640366015	74.80443209	5.28E-75	0	MULT	116432	60374723	434274.5	60925910.5	0	unknown	F2_05	FADW20.1a	219	F2
288	chr12	108324741	108326327	B6/CAST	CAST/CAST	Unknown	108326113	214	673.4874975	0.961800819	5.316472919	0.842541002	293.3955332	4.94065645841247e-324	1	MULT	37193	108363520	40804.5	108283936.5	0	unknown	F2_05	FADW20.1a	219	F2
289	chr13	57356565	57356754	B6/B6	B6/CAST	Unknown	57356772	18	345.0587864	0.821376281	6.642849844	0.589085246	443.3955332	0	0	CAST	132	57356886	90873.5	57447627.5	0	unknown	F2_05	FADW20.1a	219	F2
290	chr15	7134653	7134821	B6/CAST	CAST/CAST	Unknown	7135203	382	255.513631	0.539440204	2.504264849	0.624828291	84.11554706	1.20E-122	0	CAST	382	7135203	31616.5	7166437.5	0	unknown	F2_05	FADW20.1a	219	F2
291	chr15	47883834	47884134	CAST/CAST	B6/CAST	B6	47883724	110	219.6114139	0.519480519	6.370231782	0.57378259	108.426662	1.11E-175	0	CAST	154	47883680	773398.5	47110435.5	0	unknown	F2_05	FADW20.1a	219	F2
292	chr15	100721047	100721913	B6/CAST	B6/B6	Unknown	100721678	235	161.0385737	0.432258065	2.452817714	0.440639498	42.11554706	6.90E-125	1	HUM	93165	100815078	20524.5	100742437.5	0	unknown	F2_05	FADW20.1a	219	F2
293	chr16	4434126	4434264	B6/CAST	CAST/CAST	CAST	4434205	59	241.9003521	0.934343434	2.856432985	0.768439936	126.6577562	1.42E-127	0	CAST	0	4434129	20603.5	4413522.5	0	unknown	F2_05	FADW20.1a	219	F2
294	chr16	92304258	92305311	CAST/CAST	B6/CAST	Unknown	92304944	367	489.0490112	0.067647059	2.938100566	0.479761331	74.11554706	1.54E-180	0	MULT	49891	92355202	42523.5	92261734.5	0	unknown	F2_05	FADW20.1a	219	F2
295	chr17	70964018	70964343	CAST/CAST	B6/CAST	B6	70964069	51	237.8946695	0.391100703	0.844954341	NA	NA	7.12E-222	0	CAST	59	70963959	132400.5	70831617.5	0	unknown	F2_05	FADW20.1a	219	F2
296	chr1	30777014	30777435	B6/CAST	B6/B6	Unknown	30777152	138	411.3868553	0.539440204	5.167433549	0.575061165	59.95110802	1.53E-170	0	HUM	143753	30633261	184782.5	30592231.5	0	Paternal	F5_04	FAFW71.1d	40	F5_denovo
297	chr1	52973073	52973176	B6/CAST	CAST/CAST	Unknown	52972514	559	33.71587159	0.454545455	6.761939837	0.511410316	87.63999305	9.78E-230	1	HUM	64560	53037736	343127.5	53316303.5	0	Paternal	F5_02	FAFW71.2b	38	F5_denovo
298	chr1	87122515	87123043	CAST/CAST	B6/CAST	Unknown	87122615	100	26.94549357	0.130434783	0.445828901	0.281976671	20.63999305	2.67E-13	0	HUM	96461	87219504	96319.5	87026195.5	0	Maternal	F5_02	FAFW71.2b	38	F5_denovo
299	chr1	150110492	150110681	B6/CAST	CAST/CAST	Unknown	150122566	11885	55.27029032	0.451612903	1.001150354	0.45494953	55.49331712	9.99E-33	0	HUM	85227	150195908	366223.5	150476904.5	0	Maternal	F5_03	FAFW71.1b	39	F5_denovo
300	chr2	121857185	121857566	B6/B6	B6/CAST	CAST	121856916	269	169.8222903	0.542168675	2.646854162	0.462979498	94.5422091	2.70E-102	0	HUM	197591	122055157	403.5	121856781.5	0	Paternal	F5_03	FAFW71.1b	39	F5_denovo
301	chr2	11212614	11212706	B6/B6	B6/CAST	B6	11212588	26	31.72877432	0.338235294	0.540851545	0.471443065	35.01776311	1.04E-14	0	HUM	154698	11057916	24.5	11212730.5	0	Maternal	F5_03	FAFW71.1b	39	F5_denovo
302	chr3	152549892	152550010	B6/CAST	CAST/CAST	Unknown	152549581	311	117.1057227	0.351351351	3.444516197	0.666854203	86.90221605	4.61E-139	0	HUM	82408	152467484	31983.5	152517908.5	0	Paternal	F5_03	FAFW71.1b	39	F5_denovo
303	chr3	30181715	30181944	B6/B6	B6/CAST	CAST	30181671	44	282.7244593	0.36627907	2.606306096	0.455861577	56.63999305	1.89E-100	0	HUM	65188	30116527	247.5	30181467.5	0	Maternal	F5_04	FAFW71.1d	40	F5_denovo
304	chr3	154624619	154639258	CAST/CAST	B6/CAST	Unknown	154637834	1424	32.68789695	NA	1.20324525	NA	0	2.98E-40	0	HUM	71840	154711098	0	154637728.5	0	unknown	F5_01	FAFW71.2a	37	F5_denovo
305	chr4	142242348	142242817	B6/CAST	B6/B6	B6	142242076	272	51.49282433	0.822222222	1.873439131	0.670049688	82.32887808	1.71E-86	0	HUM	31731	142210617	367.5	142241980.5	0	Paternal	F5_02	FAFW71.2b	38	F5_denovo
306	chr4	15793914	15794296	B6/CAST	CAST/CAST	Unknown	15794086	172	27.92520556	0.767857143	0.869379946	0.587087841	28.70664814	1.91E-22	0	HUM	129829	15924125	500338.5	15293575.5	0	Maternal	F5_04	FAFW71.1d	40	F5_denovo
307	chr5	147224598	147225009	B6/B6	B6/CAST	B6	147225111	102	297.5734561	0.479115479	7.045128725	0.427708515	138.3288781	0	0	HUM	62384	147287393	37.5	147225046.5	0	Paternal	F5_03	FAFW71.1b	39	F5_denovo
308	chr5	74176495	74176798	B6/B6	B6/CAST	CAST	74175932	563	518.044408	0.422201139	10.7908151	0.450301122	492.9688711	0	0	HUM	7007	74183805	820.5	74175674.5	0	Maternal	F5_01	FAFW71.2a	37	F5_denovo
309	chr5	149514997	149515050	B6/B6	B6/CAST	B6	149515226	176	36.92576968	0.91025641	3.333182091	0.590396306	138.2799861	5.84E-100	0	HUM	110627	149625677	227.5	149515277.5	0	unknown	F5_02	FAFW71.2b	38	F5_denovo
310	chr6	73373461	73373744	CAST/CAST	B6/CAST	Unknown	73372740	721	386.5794892	0.556561086	3.872794297	0.601728136	132.7066481	2.92E-262	0	HUM	348253	73025208	3545.5	73369915.5	0	Paternal	F5_01	FAFW71.2a	37	F5_denovo
311	chr6	138241945	138242822	B6/CAST	B6/B6	Unknown	138242734	88	741.9810397	0.013801035	3.503031458	0.08023998	231.0844182	9.77E-170	0	HUM	104574	138137371	0	138242636.5	0	Maternal	F5_02	FAFW71.2b	38	F5_denovo
312	chr7	17046014	17046143	B6/B6	B6/CAST	CAST	17045980	34	49.94167908	0.595744681	2.293877601	0.404499134	57.59110107	4.96E-67	0	HUM	29929	17016085	97.5	17045916.5	0	Paternal	F5_01	FAFW71.2a	37	F5_denovo
313	chr7	51539287	51539507	B6/CAST	CAST/CAST	Unknown	51539081	206	12.88820195	0	0.376093875	0	12.16443904	1.00E-08	0	MULT	45067	51584574	572981.5	52112488.5	0	Maternal	F5_02	FAFW71.2b	38	F5_denovo
314	chr7	124230261	124230660	CAST/CAST	B6/CAST	Unknown	124230283	22	501.8675406	0.477876106	6.780251616	0.526373558	208.5422091	1.04E-272	0	HUM	285290	123944971	0	124230468.5	0	Maternal	F5_02	FAFW71.2b	38	F5_denovo
315	chr7	133943258	133944328	CAST/CAST	B6/CAST	Unknown	133943172	86	45.0458734	0.3125	1.282388299	0.588148889	22.68888503	9.19E-45	0	HUM	5730	133937528	67249.5	134011577.5	0	Maternal	F5_03	FAFW71.1b	39	F5_denovo
316	chr8	115893483	115893549	B6/B6	B6/CAST	CAST	115893533	16	12.94509277	0.136363636	2.300569405	0.340362611	112.7555401	2.22E-79	0	HUM	80128	115973677	182.5	115893300.5	0	Maternal	F5_04	FAFW71.1d	40	F5_denovo
317	chr8	10548328	10548433	B6/CAST	B6/B6	B6	10548061	267	126.5167307	0.398843931	1.106050855	0.622732889	32.59110107	3.08E-35	0	HUM	241833	10790266	234.5	10548093.5	0	unknown	F5_04	FAFW71.1d	40	F5_denovo
318	chr9	108954485	108956995	B6/CAST	B6/B6	Unknown	108954983	498	16.73030945	NA	0.408156902	0.093373068	7.377770057	2.18E-18	0	HUM	38268	108995263	0	108955073.5	0	Paternal	F5_01	FAFW71.2a	37	F5_denovo
319	chr9	5164856	5165375	B6/B6	B6/CAST	Unknown	5067525	97331	12.53836634	NA	0.008439941	NA	0	0.878403628	0	MULT	106180	5271555	748779.5	4416076.5	0	Maternal	F5_01	FAFW71.2a	37	F5_denovo
320	chr9	31785334	31785415	B6/B6	B6/CAST	B6	31785841	426	56.15797525	0.515625	1.051963488	0.473865562	57.39553316	4.56E-33	0	HUM	34105	31751229	411.5	31785826.5	0	Maternal	F5_02	FAFW71.2b	38	F5_denovo
321	chr9	98422371	98424537	B6/CAST	B6/B6	Unknown	98421354	1017	42.81251052	NA	2.493728308	NA	0	4.85E-162	0	HUM	87189	98335182	1227.5	98421143.5	0	Maternal	F5_04	FAFW71.1d	40	F5_denovo
322	chr9	99379693	99380640	B6/CAST	B6/B6	Unknown	99380287	353	21.77393338	0.3125	0.641637475	0.690749893	23.59110107	4.36E-36	0	HUM	22789	99403429	0	99380507.5	0	Maternal	F5_03	FAFW71.1b	39	F5_denovo
323	chr9	115956036	115957680	B6/B6	B6/CAST	Unknown	115956930	750	28.79791938	NA	1.768453465	0.520649782	24.21333102	2.39E-47	0	HUM	37175	115918861	0	115957262.5	0	unknown	F5_02	FAFW71.2b	38	F5_denovo
324	chr9	117199797	117201245	B6/B6	B6/CAST	Unknown	117200222	425	20.56792659	0.363636364	1.695540052	0.27602762	37.95110802	1.37E-66	0	HUM	259427	116940370	0	117200286.5	0	unknown	F5_01	FAFW71.2a	37	F5_denovo
325	chr10	105711721	105712802	CAST/CAST	B6/CAST	Unknown	105711754	33	189.5286024	0.357142857	4.332883461	0.475736006	82.42666203	4.83E-99	0	HUM	1055258	104656463	0	105711985.5	0	Paternal	F5_02	FAFW71.2b	38	F5_denovo
326	chr10	110706286	110706918	B6/CAST	CAST/CAST	B6	110707027	109	67.41194345	0.395604396	1.886592364	0.442489557	52.16443904	5.59E-55	0	HUM	13019	110719937	104.5	110707022.5	0	Paternal	F5_01	FAFW71.2a	37	F5_denovo
327	chr10	30738058	30738387	B6/CAST	B6/B6	Unknown	30692615	45443	54.93855437	0.869158879	0.656522932	0.656940316	19.11554706	6.15E-11	0	HUM	463480	31201867	336146.5	31074533.5	0	Maternal	F5_01	FAFW71.2a	37	F5_denovo
328	chr11	36058840	36059102	B6/CAST	B6/B6	CAST	36059277	175	220.0559567	0.304347826	2.450699789	0.528125004	124.4444251	8.06E-138	0	HUM	19103	36039737	334.5	36059436.5	0	Paternal	F5_03	FAFW71.1b	39	F5_denovo
329	chr11	44644854	44645050	B6/CAST	CAST/CAST	B6	44645321	271	600.5722881	0.529051988	5.528049264	0.483415028	120.5911011	6.52E-258	0	HUM	7584	44652634	395.5	44645445.5	0	Paternal	F5_01	FAFW71.2a	37	F5_denovo
330	chr11	46161736	46161834	B6/B6	B6/CAST	Unknown	46161865	31	289.8729265	0.028888889	1.948058776	0.024932151	126.2977492	1.45E-100	0	HUM	163187	46325021	34680.5	46196514.5	0	Paternal	F5_02	FAFW71.2b	38	F5_denovo
331	chr11	69219691	69219834	CAST/CAST	B6/CAST	B6	69219467	224	50.11990417	0.92	0.647894895	0.826481395	36.75554011	4.22E-19	0	HUM	55658	69164033	327.5	69219363.5	0	Paternal	F5_04	FAFW71.1d	40	F5_denovo
332	chr11	38335897	38336632	B6/B6	B6/CAST	Unknown	38374697	38065	54.38893502	0.452830189	0.891684751	0.323702223	22.68888503	4.67E-26	0	HUM	505625	38842257	201532.5	38538164.5	0	Maternal	F5_03	FAFW71.1b	39	F5_denovo
333	chr11	113193893	113194050	B6/B6	B6/CAST	Unknown	113194407	357	407.089693	0.396648045	4.537094624	0.452058107	229.4444251	0	0	HUM	22953	113217003	86965.5	113106927.5	0	unknown	F5_03	FAFW71.1b	39	F5_denovo
334	chr11	117353030	117353645	B6/CAST	B6/B6	Unknown	117353515	130	114.9373846	0.593495935	1.956278697	0.606955452	116.8710872	1.42E-156	0	HUM	15098	117337932	0	117353568.5	0	unknown	F5_02	FAFW71.2b	38	F5_denovo
335	chr12	52856354	52856533	B6/CAST	CAST/CAST	Unknown	52855309	1045	557.4826216	0.362573099	4.946886377	0.508861059	225.7066481	4.04E-192	0	HUM	63558	52792796	1144.5	52855209.5	0	Paternal	F5_01	FAFW71.2a	37	F5_denovo
336	chr12	116270620	116271042	CAST/CAST	B6/CAST	B6	116270808	188	261.3434361	0.583333333	6.52353013	0.558869705	93.42666203	4.74848962546251e-318	0	HUM	25623	116244997	31.5	116270588.5	0	Maternal	F5_04	FAFW71.1d	40	F5_denovo
337	chr13	70851143	70851489	B6/CAST	B6/B6	Unknown	70851150	7	52.04626527	0.362831858	0.859262432	0.454219887	54.60886418	1.93E-36	0	HUM	269507	71120996	136583.5	70988072.5	0	Maternal	F5_03	FAFW71.1b	39	F5_denovo
338	chr13	71141865	71141919	B6/CAST	CAST/CAST	Unknown	71141884	19	158.8276955	0.585561497	3.736728942	0.555018561	308.9866342	4.39E-243	1	MULT	20869	71120996	47693.5	71094171.5	0	Maternal	F5_04	FAFW71.1d	40	F5_denovo
339	chr13	99666593	99666902	CAST/CAST	B6/CAST	B6	99666304	289	425.501716	0.394658754	5.690367036	0.553461644	149.6399931	1.07E-217	0	HUM	14640	99651953	192.5	99666400.5	0	Maternal	F5_02	FAFW71.2b	38	F5_denovo
340	chr14	31410478	31411320	B6/CAST	CAST/CAST	Unknown	31410530	52	696.3993244	0.505451713	8.715793619	0.476071697	229.8533241	0	0	MULT	61593	31472913	13032.5	31397445.5	0	Paternal	F5_03	FAFW71.1b	39	F5_denovo
341	chr15	89108524	89143091	B6/CAST	B6/B6	Unknown	89117882	9358	164.7163306	NA	4.078267166	NA	0	5.35E-164	0	CAST	0	89117797	0	89131114.5	0	Paternal	F5_02	FAFW71.2b	38	F5_denovo
342	chr15	92831222	92831969	B6/B6	B6/CAST	Unknown	92831234	12	335.638586	0.345070423	4.699527802	0.446718535	65.68888503	8.76E-260	1	KO	129397	92961366	183343.5	92647878.5	0	Paternal	F5_01	FAFW71.2a	37	F5_denovo
343	chr15	92831013	92831222	B6/CAST	B6/B6	Unknown	92831234	12	335.638586	0.345070423	4.699527802	0.446718535	65.68888503	8.76E-260	1	KO	130144	92961366	183134.5	92647878.5	0	Paternal	F5_03	FAFW71.1b	39	F5_denovo
344	chr15	8662330	8663253	B6/B6	B6/CAST	Unknown	8662752	422	59.40160661	0.466666667	1.284425352	0.5	8.688885028	5.31E-53	0	HUM	178430	8841683	0	8662752.5	0	Maternal	F5_03	FAFW71.1b	39	F5_denovo
345	chr15	24824778	24825675	CAST/CAST	B6/CAST	Unknown	24824903	125	34.88616044	0.5	1.111302108	0.569316104	14.42666203	5.06E-19	0	HUM	344570	25170245	0	24825047.5	0	Maternal	F5_01	FAFW71.2a	37	F5_denovo
346	chr16	29937367	29940174	B6/B6	B6/CAST	Unknown	29938267	900	85.05203459	NA	1.629901112	NA	0	1.34E-66	0	HUM	37920	29978094	0	29938274.5	0	Paternal	F5_02	FAFW71.2b	38	F5_denovo
347	chr16	6741973	6742230	B6/CAST	CAST/CAST	Unknown	6619508	122465	26.80152987	NA	0.577413713	NA	0	6.90E-13	0	MULT	233213	6975443	466240.5	7208470.5	0	unknown	F5_04	FAFW71.1d	40	F5_denovo
348	chr16	25912041	25912439	B6/CAST	B6/B6	Unknown	25872899	39142	258.5788899	0.432323232	3.660749751	0.525391024	196.9199792	5.76E-166	0	CAST	39101	25872940	1230393.5	24681647.5	0	unknown	F5_03	FAFW71.1b	39	F5_denovo
349	chr17	85192587	85192667	B6/CAST	B6/B6	Unknown	85192433	154	61.03917158	0.929577465	0.367275747	0.89235932	14.01776311	1.24E-06	0	HUM	105569	85087018	7492.5	85185094.5	0	Paternal	F5_02	FAFW71.2b	38	F5_denovo
350	chr17	85700586	85700907	B6/B6	B6/CAST	B6	85701152	245	270.0933295	0.397058824	1.989717954	0.408674823	158.7733032	4.13E-97	0	HUM	70512	85771419	283.5	85701190.5	0	Paternal	F5_04	FAFW71.1d	40	F5_denovo
351	chr19	57045967	57046502	B6/CAST	CAST/CAST	B6	57046499	3	128.5502547	0.661764706	2.590112637	0.532689916	107.0666551	4.18E-108	0	HUM	126575	56919392	8.5	57046510.5	0	Maternal	F5_01	FAFW71.2a	37	F5_denovo
352	chr2	9830653	9831167	CAST/CAST	B6/CAST	Unknown	9834573	3406	156.5446055	0.47826087	5.019590009	0.564427091	194.0177631	7.66E-286	1	HUM	13047	9844214	3204.5	9834371.5	0	Maternal	F5_06	FAFW72.1f	42	F5_denovo
353	chr2	30857834	30858036	B6/B6	B6/CAST	B6	30858022	14	208.7565089	0.599063963	5.605665803	0.543139814	695.4132963	0	0	HUM	16703	30874739	119.5	30858155.5	0	Maternal	F5_05	FAFW72.1e	41	F5_denovo
354	chr2	57211498	57211973	B6/CAST	B6/B6	Unknown	57231239	19266	93.45182587	0.937142857	1.567607052	0.960588329	94.44442514	1.94E-51	0	HUM	77512	57133986	19155.5	57231128.5	0	Maternal	F5_07	FAFW72.1i	43	F5_denovo
355	chr4	57940735	57941202	B6/B6	B6/CAST	CAST	57940609	126	142.9043701	0.392857143	1.43034021	0.56833368	21.95110802	1.28E-48	0	HUM	55749	57884986	47.5	57940687.5	0	Paternal	F5_06	FAFW72.1f	42	F5_denovo
356	chr4	65531527	65532005	B6/CAST	B6/B6	Unknown	65531849	156	33.7982506	0.678571429	1.43031541	0.5	34.85332407	5.56E-58	0	HUM	21377	65510150	0	65531777.5	0	Paternal	F5_05	FAFW72.1e	41	F5_denovo
357	chr4	110048772	110048876	B6/CAST	B6/B6	Unknown	110049159	283	136.2537037	0.550943396	1.81127954	0.546750641	139.0355262	3.37E-81	0	HUM	40721	110089597	22311.5	110026460.5	0	Paternal	F5_08	FAFW72.2f	44	F5_denovo
358	chr4	123763541	123764029	B6/CAST	B6/B6	Unknown	123764125	96	68.45890617	0.621428571	3.739456068	0.575463268	159.0177631	2.78E-131	0	HUM	64247	123699294	0	123763957.5	0	Paternal	F5_07	FAFW72.1i	43	F5_denovo
359	chr4	138561268	138564638	B6/B6	B6/CAST	Unknown	138562990	1648	105.7049275	0.5	4.370424785	NA	0	0	0	HUM	126306	138690944	0	138563266.5	0	Paternal	F5_08	FAFW72.2f	44	F5_denovo
360	chr4	124902516	124902671	CAST/CAST	B6/CAST	B6	124902089	427	26.62190596	0.486486486	0.728852854	0.468557841	63.60886418	3.55E-40	0	HUM	14534	124917205	482.5	124902033.5	0	Maternal	F5_06	FAFW72.1f	42	F5_denovo
361	chr4	140695669	140696110	B6/B6	B6/CAST	Unknown	140710919	14809	273.6727085	0.633333333	3.313418182	0.547350882	263.9866342	1.63E-297	0	CAST	14812	140710922	36646.5	140732756.5	0	Maternal	F5_07	FAFW72.1i	43	F5_denovo
362	chr5	140456609	140456876	CAST/CAST	B6/CAST	Unknown	140456889	13	173.2811794	0.021327014	1.245442714	0	150.7888677	1.01E-86	0	HUM	11904	140444705	54692.5	140401916.5	0	Paternal	F5_06	FAFW72.1f	42	F5_denovo
363	chr5	14204918	14205349	B6/CAST	CAST/CAST	CAST	14204314	604	33.98476472	0.48	1.083866115	0.530683222	32.59110107	1.59E-45	0	HUM	54981	14149937	445.5	14204472.5	0	Maternal	F5_06	FAFW72.1f	42	F5_denovo
364	chr5	124834341	124835365	CAST/CAST	B6/CAST	Unknown	124834830	489	319.22012	0.767080745	4.508400723	0.590559601	160.1155471	0	0	HUM	104927	124940292	0	124834916.5	0	Maternal	F5_06	FAFW72.1f	42	F5_denovo
365	chr6	37641788	37642026	B6/CAST	CAST/CAST	Unknown	37642229	203	287.0556982	0.366108787	4.000306593	0.372690518	192.4444251	1.04E-183	0	HUM	151400	37490388	16896.5	37658922.5	0	Paternal	F5_05	FAFW72.1e	41	F5_denovo
366	chr6	40116507	40116988	CAST/CAST	B6/CAST	Unknown	40101041	15466	23.41846968	0.875	0.761052549	0.570599337	28.32887808	1.62E-19	0	CAST	15765	40100742	102894.5	40013612.5	0	Paternal	F5_06	FAFW72.1f	42	F5_denovo
367	chr6	145093017	145093054	B6/B6	B6/CAST	Unknown	145059676	33341	37.52192598	0.914285714	0.467328717	1	13.21333102	1.06E-10	0	HUM	195423	144897594	33285.5	145059731.5	0	Maternal	F5_06	FAFW72.1f	42	F5_denovo
368	chr7	4503084	4503495	B6/B6	B6/CAST	Unknown	4717335	213840	515.1386775	0	2.44272503	0.006242009	136.7066481	2.84E-124	0	HUM	223669	4727164	213893.5	4717388.5	0	Paternal	F5_08	FAFW72.2f	44	F5_denovo
369	chr7	15957210	15957921	CAST/CAST	B6/CAST	Unknown	15957026	184	126.8191005	0.66442953	5.964394105	0.512531748	199.4933171	0	1	MULT	202042	16159963	64512.5	16022433.5	0	Maternal	F5_06	FAFW72.1f	42	F5_denovo
370	chr8	126980075	126981957	B6/CAST	B6/B6	Unknown	126981011	936	108.4129988	0.378787879	3.080045774	0.437819528	32.16443904	1.68E-77	0	HUM	59710	126920365	0	126981011.5	0	Paternal	F5_08	FAFW72.2f	44	F5_denovo
371	chr8	16329295	16329369	B6/B6	B6/CAST	Unknown	16461693	132324	15.48007054	0.128205128	0.256669351	0	15.1488746	4.41E-06	0	MULT	237760	16567129	358315.5	16687684.5	0	Maternal	F5_07	FAFW72.1i	43	F5_denovo
372	chr8	38118344	38120307	B6/CAST	B6/B6	Unknown	38120296	11	131.96458	0.610169492	2.270974002	0.613521715	26.42666203	5.55E-40	0	HUM	138287	38258594	0	38120306.5	0	Maternal	F5_08	FAFW72.2f	44	F5_denovo
373	chr8	49051791	49051859	B6/B6	B6/CAST	B6	49051774	17	565.5903267	0.341258741	9.06180434	0.466183407	192.213331	3.18E-281	0	HUM	39384	49012407	97.5	49051956.5	0	Maternal	F5_05	FAFW72.1e	41	F5_denovo
374	chr8	91194615	91195153	B6/B6	B6/CAST	Unknown	91195012	141	312.0718006	0.867924528	3.711259206	0.709113002	179.3288781	3.65E-241	0	HUM	22448	91217601	0	91194921.5	0	Maternal	F5_07	FAFW72.1i	43	F5_denovo
375	chr9	28039019	28039175	B6/CAST	B6/B6	CAST	28039628	453	50.88594038	0.915662651	1.234605421	0.736213237	71.96887113	6.77E-45	0	HUM	77605	27961414	384.5	28039559.5	0	Maternal	F5_06	FAFW72.1f	42	F5_denovo
376	chr9	54233717	54234751	B6/CAST	B6/B6	Unknown	54233634	83	222.1172593	0.674418605	4.300735621	0.357142857	28	3.44E-174	0	HUM	152611	54387362	146442.5	54087274.5	0	Maternal	F5_07	FAFW72.1i	43	F5_denovo
377	chr9	123366207	123366592	B6/CAST	CAST/CAST	Unknown	123373154	6562	51.19689215	0.625	0.091825553	0.639233062	7.182202147	0.043104814	0	CAST	6289	123372881	34286.5	123331920.5	0	Maternal	F5_07	FAFW72.1i	43	F5_denovo
378	chr9	117553772	117555651	B6/B6	B6/CAST	Unknown	117554586	814	162.7497643	0.52173913	2.411750355	NA	0	4.37E-130	0	HUM	30430	117586081	0	117554756.5	0	unknown	F5_08	FAFW72.2f	44	F5_denovo
379	chr10	62855879	62856171	B6/B6	B6/CAST	B6	62856368	197	179.9870987	0.938271605	1.83973648	0.831105003	105.7066481	2.67E-99	0	HUM	88903	62945074	292.5	62856463.5	0	Paternal	F5_07	FAFW72.1i	43	F5_denovo
380	chr10	13722843	13723159	CAST/CAST	B6/CAST	Unknown	13723218	59	200.9161443	0.970414201	0.905554384	0.860151748	26.37777006	1.41E-26	0	HUM	163725	13886884	0	13723150.5	0	Maternal	F5_05	FAFW72.1e	41	F5_denovo
381	chr11	33000620	33000761	B6/CAST	B6/B6	Unknown	33000599	21	20.29613413	0.5	1.082346816	0.543016935	46.49331712	6.19E-39	0	HUM	6306	33007067	29917.5	33030678.5	0	Paternal	F5_05	FAFW72.1e	41	F5_denovo
382	chr11	87795283	87795487	B6/CAST	B6/B6	B6	87795104	179	210.4848181	0.475065617	5.401076079	0.454247034	458.9866342	0	0	HUM	25935	87821422	331.5	87794951.5	0	Paternal	F5_06	FAFW72.1f	42	F5_denovo
383	chr11	48136858	48136917	CAST/CAST	B6/CAST	Unknown	48132222	4636	151.4296225	0.461538462	2.150392381	0.629782782	23.11554706	7.52E-60	0	CAST	4542	48132316	1089265.5	49226182.5	0	Maternal	F5_06	FAFW72.1f	42	F5_denovo
384	chr11	51287713	51287942	B6/B6	B6/CAST	Unknown	51404395	116453	268.4280091	0.656903766	4.504807285	0.596743582	273.9199792	2.61E-274	0	CAST	116550	51404492	273196.5	51561138.5	0	Maternal	F5_05	FAFW72.1e	41	F5_denovo
385	chr11	118070125	118070668	B6/CAST	CAST/CAST	Unknown	118095106	24438	252.3208089	0.523316062	5.481206518	0.50696422	287.1822021	0	0	HUM	126322	118196990	24253.5	118094921.5	0	Maternal	F5_07	FAFW72.1i	43	F5_denovo
386	chr14	54087485	54087864	B6/CAST	B6/B6	CAST	54087891	27	296.4268481	0.506811989	3.240115453	0.495937161	123.0666551	5.33E-166	0	HUM	31360	54056125	39.5	54087903.5	0	Paternal	F5_07	FAFW72.1i	43	F5_denovo
387	chr15	25757807	25758194	CAST/CAST	B6/CAST	Unknown	25757201	606	93.15152427	0.909803922	1.992404261	0.906626932	3.688885028	5.19E-79	0	MULT	1510	25756297	95954.5	25854148.5	0	Paternal	F5_06	FAFW72.1f	42	F5_denovo
388	chr15	10019195	10027381	B6/B6	B6/CAST	Unknown	9974106	45089	123.9459718	0.235294118	1.683875088	0.466812197	75.32887808	6.46E-48	0	CAST	45036	9974159	372082.5	10399463.5	0	Maternal	F5_07	FAFW72.1i	43	F5_denovo
389	chr16	90536100	90536819	CAST/CAST	B6/CAST	Unknown	90537035	216	303.4288622	0.380952381	5.728320045	0.396583	367.4444251	0	1	HUM	120286	90415814	43504.5	90580323.5	0	Paternal	F5_05	FAFW72.1e	41	F5_denovo
390	chr16	91299913	91301045	CAST/CAST	B6/CAST	CAST	91301064	19	320.714917	0.489539749	6.697341434	0.548203271	155.5911011	0	0	HUM	114644	91185269	183.5	91301228.5	0	Paternal	F5_07	FAFW72.1i	43	F5_denovo
391	chr16	70580713	70581084	B6/CAST	CAST/CAST	Unknown	70581013	71	127.6233451	0.358361775	1.295306679	0.473910011	38.32887808	2.79E-25	0	HUM	100237	70480476	0	70580834.5	0	Maternal	F5_08	FAFW72.2f	44	F5_denovo
392	chr17	75510496	75518956	CAST/CAST	B6/CAST	Unknown	75513156	2660	232.2671944	0.794117647	2.450376485	1	1	2.76E-114	0	HUM	27995	75546951	0	75512969.5	0	Maternal	F5_08	FAFW72.2f	44	F5_denovo
393	chr17	86433231	86433392	B6/CAST	CAST/CAST	B6	86433445	53	348.8936348	0.498644986	3.972157044	0.479136308	167.7555401	1.80E-191	0	HUM	85595	86518987	127.5	86433519.5	0	Maternal	F5_07	FAFW72.1i	43	F5_denovo
394	chr18	5434669	5434959	B6/B6	B6/CAST	Unknown	5434795	126	128.6963242	0.094972067	0.667274672	0.325134774	48.60886418	5.24E-28	0	HUM	22307	5457266	0	5434718.5	0	Maternal	F5_08	FAFW72.2f	44	F5_denovo
395	chr18	64440575	64441343	CAST/CAST	B6/CAST	Unknown	64441229	114	52.97792132	0.577777778	1.0470716	0.528691668	17.42666203	5.38E-56	0	HUM	214683	64656026	72146.5	64513489.5	0	Maternal	F5_07	FAFW72.1i	43	F5_denovo
396	chr19	48259800	48259832	B6/CAST	B6/B6	B6	48259537	263	613.5671602	0.532247115	8.119968695	0.508623498	695.7733032	0	1	HUM	24821	48284653	183.5	48259616.5	0	Paternal	F5_06	FAFW72.1f	42	F5_denovo
397	chr19	16599469	16599618	B6/B6	B6/CAST	B6	16600156	538	353.545416	0.993606138	2.465067477	0.986212766	197.4444251	1.13E-146	0	HUM	74703	16524766	382.5	16600000.5	0	Maternal	F5_06	FAFW72.1f	42	F5_denovo
398	chr19	53532695	53534379	B6/CAST	CAST/CAST	CAST	53532636	59	35.70179819	NA	0.532525867	NA	0	1.36E-18	0	HUM	29432	53503263	0	53532695.5	0	Maternal	F5_08	FAFW72.2f	44	F5_denovo
399	chr2	71851269	71851915	CAST/CAST	B6/CAST	CAST	71851954	39	324.010953	0.157894737	5.329536015	0.5	37.47555401	1.14E-234	0	HUM	52964	71904879	188.5	71852103.5	0	Paternal	F5_12	FAFW75.2f	48	F5_denovo
400	chr2	163134830	163135175	B6/CAST	B6/B6	Unknown	163135111	64	208.9504184	0.420634921	4.648078244	0.413638688	69.47555401	2.58E-129	0	HUM	28357	163163532	0	163135056.5	0	Paternal	F5_11	FAFW75.2e	47	F5_denovo
401	chr2	68063495	68064233	B6/CAST	CAST/CAST	Unknown	68063554	59	20.99302957	0.310344828	0.565255156	0.285081541	25.59110107	7.96E-15	0	HUM	38680	68024815	284648.5	68348881.5	0	Maternal	F5_11	FAFW75.2e	47	F5_denovo
402	chr2	121093771	121094206	B6/B6	B6/CAST	Unknown	121135006	40800	656.5568688	0.575	7.559280247	0.465492308	101.426662	0	0	CAST	40737	121134943	133666.5	121227872.5	0	Maternal	F5_09	FAFW75.1a	45	F5_denovo
403	chr3	136943344	136943883	CAST/CAST	B6/CAST	Unknown	136943403	59	406.3036378	0.47645951	4.067957294	0.456700792	115.475554	5.22E-173	0	HUM	29152	136973035	0	136943412.5	0	Paternal	F5_10	FAFW75.1b	46	F5_denovo
404	chr4	128565790	128566026	B6/CAST	CAST/CAST	CAST	128565940	86	462.5612981	0.428888889	6.026163583	0.490999279	277.7555401	0	0	HUM	28827	128594853	40.5	128565749.5	0	Paternal	F5_12	FAFW75.2f	48	F5_denovo
405	chr4	152799322	152799359	B6/B6	B6/CAST	CAST	152799351	8	28.22326482	0.4375	0.835663504	0.685104614	91.83995831	1.41E-47	0	HUM	62466	152736856	112.5	152799209.5	0	Paternal	F5_09	FAFW75.1a	45	F5_denovo
406	chr4	34327865	34332620	CAST/CAST	B6/CAST	Unknown	34329027	1162	149.1582004	NA	5.97886134	NA	0	1.24E-222	1	MULT	256839	34589459	681347.5	33646517.5	0	Maternal	F5_09	FAFW75.1a	45	F5_denovo
407	chr4	57939755	57940544	B6/CAST	CAST/CAST	B6	57940609	65	142.9043701	0.392857143	1.43034021	0.56833368	21.95110802	1.28E-48	0	HUM	54769	57884986	143.5	57940687.5	0	Maternal	F5_12	FAFW75.2f	48	F5_denovo
408	chr4	104100614	104101061	CAST/CAST	B6/CAST	Unknown	104101075	14	49.52274732	NA	0.643113389	0	8.344442514	1.86E-18	0	MULT	51036	104152097	35646.5	104064967.5	0	Maternal	F5_11	FAFW75.2e	47	F5_denovo
409	chr4	107223761	107224822	CAST/CAST	B6/CAST	CAST	107224697	125	43.8235345	0.333333333	1.317748831	0.630085189	42.2799861	1.39E-77	0	HUM	50522	107275344	8.5	107224830.5	0	Maternal	F5_09	FAFW75.1a	45	F5_denovo
410	chr5	27251193	27251402	CAST/CAST	B6/CAST	Unknown	27251122	71	108.044952	0.510948905	2.875978238	0.543085114	104.4444251	9.29E-132	0	HUM	14982	27266384	0	27251256.5	0	Maternal	F5_09	FAFW75.1a	45	F5_denovo
411	chr5	72813292	72813943	B6/CAST	B6/B6	Unknown	72813535	243	313.5425219	0.386281588	6.959118988	0.448587324	165.3288781	2.01537455900085e-315	0	HUM	213277	72600015	0	72813544.5	0	Maternal	F5_11	FAFW75.2e	47	F5_denovo
412	chr5	93129767	93130087	B6/B6	B6/CAST	CAST	93129626	141	562.9479398	0.014157014	3.693688916	0.120807779	158.2310941	1.15E-184	0	HUM	166305	93296392	199.5	93129567.5	0	Maternal	F5_10	FAFW75.1b	46	F5_denovo
413	chr6	125846297	125846443	B6/CAST	CAST/CAST	B6	125846410	33	104.9932065	0.319018405	3.084177835	0.419843239	99.80443209	4.90E-112	0	HUM	228022	125618275	38.5	125846481.5	0	Paternal	F5_12	FAFW75.2f	48	F5_denovo
414	chr6	136860052	136860100	CAST/CAST	B6/CAST	Unknown	136797646	62406	24.66836593	0.791666667	0.487015316	0.384259166	17.2799861	8.10E-09	0	CAST	62484	136797568	122111.5	136982211.5	0	Paternal	F5_11	FAFW75.2e	47	F5_denovo
415	chr7	75784904	75785518	B6/B6	B6/CAST	B6	75785915	397	106.0564437	0.967592593	1.684137333	0.999400224	111.1333102	6.55E-76	0	HUM	9777	75775127	282.5	75785800.5	0	Paternal	F5_11	FAFW75.2e	47	F5_denovo
416	chr7	83719649	83719977	CAST/CAST	B6/CAST	Unknown	83720223	246	100.7000382	0.347826087	2.649609969	0.452549305	179.1333102	2.41E-148	0	HUM	80451	83639198	483596.5	84203573.5	0	Maternal	F5_10	FAFW75.1b	46	F5_denovo
417	chr8	109205680	109206006	B6/CAST	CAST/CAST	Unknown	109205390	290	11.82164317	0.4	1.799874101	0.357612926	35.11554706	1.26E-28	0	HUM	94252	109111428	121526.5	109084153.5	0	Paternal	F5_10	FAFW75.1b	46	F5_denovo
418	chr8	113464258	113465372	B6/CAST	CAST/CAST	Unknown	113464082	176	260.847956	0.019083969	2.413491507	0.199320138	76.49331712	1.36E-86	0	HUM	4524	113459734	17380.5	113482752.5	0	Paternal	F5_09	FAFW75.1a	45	F5_denovo
419	chr9	48279988	48280049	B6/CAST	B6/B6	Unknown	48280699	650	144.6403497	0.56	2.90995572	0.570090232	192.6088642	1.22E-149	0	HUM	60603	48340652	33174.5	48246813.5	0	Paternal	F5_09	FAFW75.1a	45	F5_denovo
420	chr9	115956036	115957680	CAST/CAST	B6/CAST	Unknown	115956930	750	28.79791938	NA	1.768453465	0.520649782	24.21333102	2.39E-47	0	HUM	37175	115918861	0	115957262.5	0	Paternal	F5_12	FAFW75.2f	48	F5_denovo
421	chr9	70864052	70864905	B6/B6	B6/CAST	CAST	70863900	152	558.24977	0.464550265	8.401375677	0.513607911	440.9199792	0	0	HUM	42793	70821259	0	70864063.5	0	Maternal	F5_12	FAFW75.2f	48	F5_denovo
422	chr9	72802475	72802617	B6/CAST	B6/B6	Unknown	72787510	14965	216.5875715	0.418764302	4.97967743	0.529872545	133.902216	1.54E-199	0	HUM	146151	72656324	15062.5	72787412.5	0	Maternal	F5_10	FAFW75.1b	46	F5_denovo
423	chr9	98792476	98795121	B6/B6	B6/CAST	Unknown	98794751	370	584.8796272	0.4	7.330783881	0.544492785	44.95110802	2.55E-306	1	MULT	19200	98814321	40719.5	98835840.5	0	unknown	F5_11	FAFW75.2e	47	F5_denovo
424	chr9	101572112	101572245	B6/CAST	CAST/CAST	Unknown	101569804	2308	523.1455484	0.948136143	5.284461869	0.770653793	190.2799861	7.53E-239	0	CAST	2074	101570038	10407.5	101582652.5	0	unknown	F5_11	FAFW75.2e	47	F5_denovo
425	chr10	21144741	21148721	B6/CAST	B6/B6	Unknown	21148102	619	35.93643945	NA	1.176963833	0	1.475554011	5.45E-35	0	HUM	22748	21121993	246899.5	20897841.5	0	unknown	F5_10	FAFW75.1b	46	F5_denovo
426	chr10	21924875	21927824	B6/CAST	CAST/CAST	Unknown	21871722	53153	192.9663161	0.994871795	2.451709013	0.986016429	58.63999305	1.60E-72	0	HUM	74655	22002479	53296.5	21871578.5	0	unknown	F5_09	FAFW75.1a	45	F5_denovo
427	chr12	112135103	112135201	CAST/CAST	B6/CAST	B6	112134948	155	68.4949468	0.460784314	2.213049292	0.611679175	89.5422091	2.38E-117	0	HUM	14765	112149966	136.5	112134966.5	0	Paternal	F5_11	FAFW75.2e	47	F5_denovo
428	chr13	101719455	101719914	B6/B6	B6/CAST	Unknown	101799242	79328	54.15109861	0.967391304	1.029056223	0.876810237	45.11554706	1.54E-29	0	CAST	79507	101799421	93338.5	101813252.5	0	Paternal	F5_12	FAFW75.2f	48	F5_denovo
429	chr13	72426370	72427428	B6/CAST	CAST/CAST	Unknown	72426971	457	15.86951199	0.6	0.780078793	0.7	10	1.63E-28	0	HUM	173897	72252473	0	72427104.5	0	Maternal	F5_12	FAFW75.2f	48	F5_denovo
430	chr14	19926630	19926828	B6/CAST	CAST/CAST	B6	19927393	565	14.08073194	0.8	0.983897206	0.949682724	37.80443209	7.99E-33	0	HUM	19328	19907302	657.5	19927485.5	0	Maternal	F5_09	FAFW75.1a	45	F5_denovo
431	chr14	19926828	19927204	B6/B6	B6/CAST	B6	19927393	189	14.08073194	0.8	0.983897206	0.949682724	37.80443209	7.99E-33	0	HUM	19526	19907302	281.5	19927485.5	0	Maternal	F5_10	FAFW75.1b	46	F5_denovo
432	chr14	88930732	88932027	B6/B6	B6/CAST	CAST	88930630	102	20.53865016	NA	1.55149269	0.5	5.475554011	2.04E-37	0	HUM	234984	89167011	260.5	88930471.5	0	unknown	F5_11	FAFW75.2e	47	F5_denovo
433	chr14	91836271	91836712	CAST/CAST	B6/CAST	Unknown	91836604	108	92.01614519	0.4	3.683123267	0.557692308	52	6.70E-91	0	HUM	632137	92468849	0	91836603.5	0	unknown	F5_12	FAFW75.2f	48	F5_denovo
434	chr15	62886449	62887187	B6/CAST	CAST/CAST	Unknown	62887022	165	98.31613243	0.697247706	2.411627735	0.589179567	33.63999305	5.46E-66	0	HUM	316788	62569661	0	62886903.5	0	Maternal	F5_10	FAFW75.1b	46	F5_denovo
435	chr15	97396748	97396885	CAST/CAST	B6/CAST	Unknown	97492124	95239	435.7492776	1	7.835668908	1	368.9844356	0	1	CAST	95351	97492236	126131.5	97270616.5	0	Maternal	F5_09	FAFW75.1a	45	F5_denovo
436	chr16	18642697	18642945	CAST/CAST	B6/CAST	B6	18642734	37	694.1638273	0.483098592	7.385444444	0.536083259	526.5599722	0	0	HUM	17263	18660208	34.5	18642662.5	0	Paternal	F5_11	FAFW75.2e	47	F5_denovo
437	chr16	36488780	36497892	B6/CAST	CAST/CAST	Unknown	36489063	283	396.1112847	0.524271845	10.41192485	0.572051435	90.21333102	0	0	HUM	145068	36642960	0	36488911.5	0	Paternal	F5_12	FAFW75.2f	48	F5_denovo
438	chr16	42178963	42185884	CAST/CAST	B6/CAST	Unknown	42263290	77406	201.008671	0.451612903	4.399960425	0.458333333	24	2.31E-168	0	CAST	77356	42263240	444213.5	41734749.5	0	Maternal	F5_09	FAFW75.1a	45	F5_denovo
439	chr17	77870718	77871151	B6/CAST	CAST/CAST	Unknown	77871003	148	159.5415573	0.475728155	3.885882898	0.52331299	235.9199792	3.18E-191	0	HUM	191584	77679134	0	77871007.5	0	Paternal	F5_11	FAFW75.2e	47	F5_denovo
440	chr18	38035150	38036482	B6/B6	B6/CAST	Unknown	38036277	205	62.93896935	0.670454545	2.603229922	0.594384857	74.16443904	2.84E-145	0	HUM	90416	37944734	0	38036316.5	0	Paternal	F5_09	FAFW75.1a	45	F5_denovo
441	chr18	53309959	53310011	B6/CAST	B6/B6	Unknown	53310359	348	146.6738466	0.012461059	2.2868141	0	176.0666551	7.38E-127	0	HUM	17295	53292664	24566.5	53285392.5	0	Paternal	F5_12	FAFW75.2f	48	F5_denovo
442	chr18	53527082	53527856	B6/B6	B6/CAST	Unknown	53551653	23797	232.7218734	0.101910828	4.87253602	0.360642974	308.5599722	0	1	HUM	85561	53613417	23837.5	53551693.5	0	Maternal	F5_11	FAFW75.2e	47	F5_denovo
443	chr18	61785465	61785692	B6/B6	B6/CAST	B6	61785710	18	81.4486583	0.443786982	4.44577282	0.596907261	268.2977492	3.31E-249	1	HUM	140408	61645057	11.5	61785703.5	0	Maternal	F5_09	FAFW75.1a	45	F5_denovo
444	chr18	4610244	4610616	B6/CAST	B6/B6	Unknown	4610151	93	46.96512256	0.31147541	1.308004062	0.408409981	54.59110107	6.90E-46	0	HUM	79442	4690058	534145.5	4076098.5	0	unknown	F5_12	FAFW75.2f	48	F5_denovo
445	chr18	20641357	20641954	B6/CAST	B6/B6	B6	20641306	51	582.354028	0.8	4.851917106	0.779902196	314.3955332	0	0	HUM	26821	20668775	236.5	20641120.5	0	unknown	F5_09	FAFW75.1a	45	F5_denovo
446	chr19	55862725	55863049	B6/CAST	B6/B6	CAST	55863179	130	508.4549006	0.008784773	3.025451094	0	179.5911011	3.00E-237	0	HUM	14038	55848687	216.5	55863265.5	0	Paternal	F5_12	FAFW75.2f	48	F5_denovo
447	chr19	58633510	58673053	B6/CAST	B6/B6	Unknown	58673584	531	37.89767078	0.476190476	2.727624281	0.577607621	64.42666203	5.95E-109	1	MULT	37761	58595749	192374.5	58865427.5	0	Paternal	F5_09	FAFW75.1a	45	F5_denovo
448	chr19	20006266	20006682	CAST/CAST	B6/CAST	Unknown	20006695	13	64.18532169	0.5625	0.841774157	0.643861957	27.80443209	1.51E-17	0	HUM	289665	19716601	30119.5	19976146.5	0	Maternal	F5_11	FAFW75.2e	47	F5_denovo
449	chr19	57256322	57257772	B6/B6	B6/CAST	CAST	57256245	77	13.33358398	0.533333333	0.533037525	0.58367425	23.90221605	4.40E-14	0	HUM	231955	57489727	45.5	57256276.5	0	unknown	F5_10	FAFW75.1b	46	F5_denovo
450	chr1	154919356	154920145	B6/B6	B6/CAST	Unknown	154920153	8	366.2006406	0.469728601	7.590271628	0.490453965	52.37777006	0	0	HUM	41263	154878093	0	154919999.5	0	Paternal	F5_13	FAFW76.1c	49	F5_denovo
451	chr2	84859274	84864243	B6/B6	B6/CAST	Unknown	84860303	1029	84.79696193	0.625	2.074021215	NA	0	1.79E-140	0	HUM	65830	84930073	0	84860270.5	0	Paternal	F5_13	FAFW76.1c	49	F5_denovo
452	chr2	31435291	31435441	B6/B6	B6/CAST	CAST	31435075	216	324.991898	0.29455081	6.106244916	0.399258454	441.7244112	0	0	HUM	4424	31439865	275.5	31435015.5	0	Maternal	F5_16	FAFW76.1b	52	F5_denovo
453	chr3	78928843	78928923	B6/B6	B6/CAST	Unknown	78928886	37	726.2732322	0.551062371	5.002806498	0.541462429	361.7733032	8.49E-297	0	HUM	58644	78870199	51887.5	78876955.5	0	Maternal	F5_13	FAFW76.1c	49	F5_denovo
454	chr3	82475778	82478067	B6/B6	B6/CAST	Unknown	82476441	663	61.04959903	NA	0.93684802	NA	0	5.43E-27	0	HUM	422472	82053306	0	82476327.5	0	Maternal	F5_16	FAFW76.1b	52	F5_denovo
455	chr4	129033211	129033454	CAST/CAST	B6/CAST	CAST	129033364	90	201.3990639	0.285714286	5.208332202	0.525057711	219.4933171	0	1	HUM	68452	128964759	202.5	129033656.5	0	Maternal	F5_15	FAFW76.1a	51	F5_denovo
456	chr4	130877376	130878147	B6/CAST	CAST/CAST	Unknown	130877502	126	288.9243588	0.515217391	5.367589787	0.547597312	199.5911011	0	0	HUM	75649	130953796	22062.5	130900209.5	0	Maternal	F5_16	FAFW76.1b	52	F5_denovo
457	chr4	138145471	138145700	B6/CAST	CAST/CAST	CAST	138145176	295	302.714261	0.505050505	6.744058489	0.553618241	111.902216	6.83E-246	1	HUM	64248	138081223	537.5	138144933.5	0	Maternal	F5_14	FAFW76.1d	50	F5_denovo
458	chr5	20754076	20754166	CAST/CAST	B6/CAST	Unknown	20754459	293	1202.182471	0.415571284	7.571715344	0.505899396	339.0177631	1.04E-288	0	HUM	37022	20717054	85149.5	20668926.5	0	Maternal	F5_15	FAFW76.1a	51	F5_denovo
459	chr6	51318158	51318349	B6/CAST	B6/B6	CAST	51318466	117	112.5938843	0.975409836	1.080171059	0.97123174	76.39553316	9.76E-53	0	HUM	2748	51321097	372.5	51318721.5	0	Paternal	F5_14	FAFW76.1d	50	F5_denovo
460	chr6	117969777	117970161	B6/B6	B6/CAST	B6	117970299	138	87.27070372	0.640718563	2.602392251	0.611152709	148.4444251	1.06E-108	0	HUM	239417	117730360	76.5	117970237.5	0	Paternal	F5_13	FAFW76.1c	49	F5_denovo
461	chr6	65778334	65778721	B6/B6	B6/CAST	Unknown	65762405	15929	21.75761947	0.923076923	0.307859948	0.725903851	4.426662034	7.04E-05	0	HUM	42020	65736314	15821.5	65762512.5	0	Maternal	F5_13	FAFW76.1c	49	F5_denovo
462	chr6	95164729	95164828	B6/B6	B6/CAST	Unknown	95164308	421	142.1003522	0.360946746	2.179152785	0.516991394	58.85332407	5.24E-88	0	HUM	23594	95188422	113361.5	95051367.5	0	Maternal	F5_16	FAFW76.1b	52	F5_denovo
463	chr7	118363639	118363996	CAST/CAST	B6/CAST	CAST	118364595	599	247.3704183	0.023809524	5.826640632	0.236322583	282.5422091	1.97626258336499e-323	0	HUM	239977	118603973	186.5	118364182.5	0	Paternal	F5_15	FAFW76.1a	51	F5_denovo
464	chr7	142536206	142537097	B6/B6	B6/CAST	B6	142537261	164	44.44658163	0.647058824	0.677324892	0.584799013	17.68888503	1.23E-25	0	HUM	32127	142504079	46.5	142537143.5	0	Paternal	F5_16	FAFW76.1b	52	F5_denovo
465	chr7	44858911	44860374	B6/CAST	B6/B6	Unknown	44859364	453	104.9905693	0.483870968	1.233869906	0.5	72.49331712	2.01E-61	0	HUM	29925	44828986	0	44859813.5	0	Maternal	F5_14	FAFW76.1d	50	F5_denovo
466	chr7	116285617	116285932	B6/CAST	B6/B6	Unknown	116285891	41	45.21602519	0.137931034	1.176949975	0.210244179	53.49331712	9.22E-56	0	HUM	139826	116145791	0	116285880.5	0	Maternal	F5_16	FAFW76.1b	52	F5_denovo
467	chr7	119948244	119950048	B6/CAST	CAST/CAST	Unknown	119949673	375	67.29566466	0	1.200584379	0	7.606665509	4.51E-39	0	HUM	95563	119852681	0	119949464.5	0	Maternal	F5_14	FAFW76.1d	50	F5_denovo
468	chr9	110251873	110255443	CAST/CAST	B6/CAST	CAST	110255559	116	47.43936875	0.166666667	6.881173806	0.53127909	367.6577562	0	1	HUM	16251	110235622	237.5	110255680.5	0	Paternal	F5_16	FAFW76.1b	52	F5_denovo
469	chr9	16346143	16346182	CAST/CAST	B6/CAST	Unknown	16345542	601	22.24192005	0.607142857	1.699085197	0.640119052	32.11554706	4.34E-70	0	HUM	84193	16430375	849490.5	15496652.5	0	Maternal	F5_14	FAFW76.1d	50	F5_denovo
470	chr9	15496251	15496561	B6/B6	B6/CAST	B6	15496552	9	130.2508579	0.407608696	2.073822878	0.553871953	64.96887113	3.09E-104	0	HUM	53162	15549723	91.5	15496652.5	0	unknown	F5_13	FAFW76.1c	49	F5_denovo
471	chr9	21238656	21239160	B6/CAST	CAST/CAST	Unknown	21228369	10287	480.0107683	0.44738541	7.465454996	0.52502622	279.7066481	0	1	HUM	27633	21211023	10341.5	21228314.5	0	unknown	F5_13	FAFW76.1c	49	F5_denovo
472	chr9	30129142	30129281	B6/CAST	CAST/CAST	Unknown	30140515	11234	10.90156394	0.368421053	0.188040397	0.683150533	10.91997915	0.000139896	0	HUM	67668	30061474	11394.5	30140675.5	0	unknown	F5_16	FAFW76.1b	52	F5_denovo
473	chr10	94932471	94933030	B6/CAST	B6/B6	Unknown	94941439	8409	28.99721952	0.555555556	1.457098834	NA	0	7.30E-54	0	CAST	8369	94941399	69177.5	95002207.5	0	Paternal	F5_16	FAFW76.1b	52	F5_denovo
474	chr11	8231258	8231496	B6/CAST	B6/B6	B6	8231408	88	246.2973813	0.313207547	1.59207073	0.452981323	63.80443209	5.07E-80	0	HUM	57714	8173544	288.5	8230969.5	0	unknown	F5_16	FAFW76.1b	52	F5_denovo
475	chr12	73417389	73417740	B6/B6	B6/CAST	Unknown	73417498	109	163.1432017	0.851239669	5.873618687	0.620930108	157.1155471	1.67E-225	0	HUM	36958	73454698	36138.5	73381250.5	0	Paternal	F5_13	FAFW76.1c	49	F5_denovo
476	chr13	45615860	45616651	B6/B6	B6/CAST	Unknown	45615956	96	337.8415539	0.469387755	4.819276703	0.46532148	173.0177631	1.50E-284	0	HUM	223469	45840120	0	45616034.5	0	Paternal	F5_16	FAFW76.1b	52	F5_denovo
477	chr13	56293629	56294069	B6/B6	B6/CAST	B6	56294690	621	157.0501331	0.390909091	5.57128902	0.524323517	267.2310941	0	1	HUM	168974	56463043	533.5	56294602.5	0	Paternal	F5_14	FAFW76.1d	50	F5_denovo
478	chr14	48240598	48240772	CAST/CAST	B6/CAST	Unknown	48240403	195	414.2213137	0.83800905	4.322981334	0.733301366	143.5911011	2.29E-129	0	MULT	22057	48262829	140850.5	48381622.5	0	Paternal	F5_14	FAFW76.1d	50	F5_denovo
479	chr14	55499619	55500241	B6/CAST	CAST/CAST	Unknown	55500001	240	145.5155506	0.504132231	3.140373162	0.533769038	162.8710872	5.97E-283	0	HUM	71938	55427681	57748.5	55557989.5	0	Paternal	F5_13	FAFW76.1c	49	F5_denovo
480	chr16	80730655	80730893	B6/B6	B6/CAST	CAST	80730616	39	385.7313622	0.189987163	4.771395848	0.571167285	161.5911011	3.64E-133	0	HUM	615939	81346832	0	80730668.5	0	Paternal	F5_13	FAFW76.1c	49	F5_denovo
481	chr16	10193445	10193544	CAST/CAST	B6/CAST	Unknown	10208191	14647	76.43551637	0.435897436	1.569853462	0.58216478	60.85332407	1.64E-48	0	CAST	14556	10208100	102886.5	10296430.5	0	Maternal	F5_15	FAFW76.1a	51	F5_denovo
482	chr16	25966541	25966579	B6/B6	B6/CAST	Unknown	25965925	616	171.9923906	0.966517857	2.402119523	0.800162843	196.5599722	4.09E-137	0	HUM	93601	25872940	1284893.5	24681647.5	0	Maternal	F5_16	FAFW76.1b	52	F5_denovo
483	chr16	37482664	37486265	B6/CAST	B6/B6	Unknown	37482936	272	22.16360132	NA	1.02478068	0.541837125	11.95110802	4.91E-38	0	HUM	36706	37522971	0	37483102.5	0	unknown	F5_13	FAFW76.1c	49	F5_denovo
484	chr17	28143345	28143957	B6/B6	B6/CAST	Unknown	28145107	1150	79.5597445	0.028571429	1.855143875	0.106671914	61.01776311	6.90E-93	0	MULT	173241	27970104	18920.5	28124424.5	0	Maternal	F5_13	FAFW76.1c	49	F5_denovo
485	chr17	46720725	46720870	B6/B6	B6/CAST	B6	46721140	270	235.2896368	0.434375	4.399629373	0.528355665	458.4621882	0	0	HUM	234493	46955363	208.5	46721078.5	0	Maternal	F5_14	FAFW76.1d	50	F5_denovo
486	chr19	23979369	23979538	B6/CAST	CAST/CAST	Unknown	23979448	79	106.5763651	0.580952381	2.211256453	0.491298293	114.9199792	2.54E-110	0	HUM	19682	23999220	6906.5	23972462.5	0	Maternal	F5_16	FAFW76.1b	52	F5_denovo
487	chr1	169437698	169437936	B6/CAST	CAST/CAST	Unknown	169446327	8391	191.7102316	0.992805755	1.168274741	0.977647487	71.18220215	6.28E-44	0	CAST	8434	169446370	295675.5	169733611.5	0	Maternal	F5_18	FAFW77.1b	54	F5_denovo
488	chr1	173325729	173326356	CAST/CAST	B6/CAST	Unknown	173377680	51324	9.821839934	0.5	0.574883549	0.582427698	36.39553316	1.16E-18	0	HUM	62705	173389061	51324.5	173377680.5	0	Maternal	F5_17	FAFW77.1a	53	F5_denovo
489	chr2	107292531	107293290	B6/B6	B6/CAST	Unknown	107293260	30	96.68364479	0.5	2.55675043	0.285113931	34.90221605	1.89E-117	0	HUM	19025	107312315	0	107293115.5	0	Paternal	F5_20	FAFW77.1e	56	F5_denovo
490	chr2	172935512	172936435	CAST/CAST	B6/CAST	B6	172935071	441	67.98443608	0.333333333	1.546539394	0.421501786	82.80443209	2.23E-96	0	HUM	59403	172876109	20.5	172935491.5	0	Paternal	F5_18	FAFW77.1b	54	F5_denovo
491	chr2	5746983	5747400	B6/CAST	CAST/CAST	Unknown	5754894	7494	269.3589139	0.717741935	2.211844643	0.573687038	74.63999305	9.58E-76	0	CAST	7569	5754969	85181.5	5661801.5	0	Maternal	F5_19	FAFW77.1d	55	F5_denovo
492	chr2	23068012	23068443	B6/CAST	CAST/CAST	Unknown	23057347	10665	20.97152609	0.733333333	0.885190743	0.266597342	12.85332407	3.00E-12	0	CAST	10367	23057645	24363.5	23092806.5	0	Maternal	F5_17	FAFW77.1a	53	F5_denovo
493	chr2	165230846	165231130	B6/B6	B6/CAST	Unknown	165230885	39	70.0114034	0.419047619	1.500261083	0.598163279	101.8710872	4.16E-87	0	HUM	60370	165170476	0	165230893.5	0	Maternal	F5_18	FAFW77.1b	54	F5_denovo
494	chr2	168424494	168424555	B6/B6	B6/CAST	Unknown	168439836	15281	54.33581326	1	0.632885555	1	23.90221605	1.56E-30	0	CAST	15169	168439724	197284.5	168227209.5	0	Maternal	F5_19	FAFW77.1d	55	F5_denovo
495	chr3	41184129	41184763	B6/CAST	CAST/CAST	Unknown	41184507	256	375.0385234	0.08045977	1.768334723	0.104814412	43.01776311	4.22E-56	0	HUM	11831	41172298	0	41184456.5	0	Paternal	F5_20	FAFW77.1e	56	F5_denovo
496	chr4	107103372	107103765	B6/CAST	CAST/CAST	Unknown	107102796	576	323.3661234	0.425847458	5.639083954	0.540797227	453.4621882	0	0	HUM	171579	107275344	3901.5	107099470.5	0	Paternal	F5_19	FAFW77.1d	55	F5_denovo
497	chr4	151370933	151371037	B6/CAST	B6/B6	Unknown	151371421	384	246.5898017	0.005474453	1.669061095	0.066203677	153.2977492	1.02E-102	0	HUM	53771	151317162	80777.5	151290155.5	0	Paternal	F5_18	FAFW77.1b	54	F5_denovo
498	chr4	20071577	20071798	B6/CAST	B6/B6	Unknown	20058329	13248	151.2525698	0.01369863	1.516021132	0.021879322	84.70664814	4.86E-45	0	CAST	13205	20058372	2402326.5	22474124.5	0	Maternal	F5_17	FAFW77.1a	53	F5_denovo
499	chr4	31936996	31937746	B6/CAST	B6/B6	Unknown	31938889	1143	20.12208876	0.833333333	1.101650813	0.645914594	3.426662034	1.20E-22	0	HUM	138605	32076351	1230.5	31938976.5	0	Maternal	F5_19	FAFW77.1d	55	F5_denovo
500	chr4	40138007	40138194	B6/B6	B6/CAST	Unknown	40150044	11850	44.81745363	0.46875	0.793429412	1	15.68888503	8.18E-22	0	CAST	11789	40149983	113961.5	40024045.5	0	Maternal	F5_18	FAFW77.1b	54	F5_denovo
501	chr6	127825166	127825477	B6/B6	B6/CAST	Unknown	127825344	133	134.5715307	0.058823529	2.346530699	0.192474597	55.2799861	3.47E-91	0	HUM	2358	127822808	0	127825306.5	0	Paternal	F5_17	FAFW77.1a	53	F5_denovo
502	chr6	136105908	136106140	B6/CAST	B6/B6	Unknown	136106114	26	49.73944139	0.373333333	0.545217694	0.546372666	32.34664119	2.61E-16	0	HUM	50329	136055579	0	136106032.5	0	Paternal	F5_20	FAFW77.1e	56	F5_denovo
503	chr7	135836309	135836340	B6/CAST	CAST/CAST	B6	135836233	76	21.01388035	0.325581395	1.075207793	0.414767319	70.39553316	2.25E-41	0	HUM	359974	135476335	64.5	135836404.5	0	Maternal	F5_18	FAFW77.1b	54	F5_denovo
504	chr7	139938447	139939081	CAST/CAST	B6/CAST	CAST	139939369	288	63.22088157	0.822033898	1.174210892	0.749754839	86.08441819	2.77E-46	0	HUM	119284	139819163	238.5	139939319.5	0	Maternal	F5_20	FAFW77.1e	56	F5_denovo
505	chr7	142505745	142506751	B6/CAST	CAST/CAST	Unknown	142503975	1770	137.4430589	0	1.517186642	0.035311214	44.11554706	1.76E-72	0	CAST	1666	142504079	30392.5	142537143.5	0	Maternal	F5_19	FAFW77.1d	55	F5_denovo
506	chr8	91856077	91856672	B6/B6	B6/CAST	Unknown	91856169	92	111.6274086	0.685185185	3.102549813	0.614510602	187.7555401	3.84E-175	0	HUM	39360	91816717	0	91856401.5	0	Paternal	F5_19	FAFW77.1d	55	F5_denovo
507	chr8	97255260	97256649	B6/B6	B6/CAST	Unknown	97255167	93	13.56179654	0.461538462	3.897120757	0.451248371	133.3288781	1.71E-110	0	HUM	875834	96379426	0	97255538.5	0	Paternal	F5_20	FAFW77.1e	56	F5_denovo
508	chr8	107240932	107241455	CAST/CAST	B6/CAST	Unknown	107327620	86165	53.02082336	0.380952381	2.55689648	0.548955625	10.21333102	3.88E-43	0	CAST	86057	107327512	294639.5	106946292.5	0	Paternal	F5_18	FAFW77.1b	54	F5_denovo
509	chr8	72272415	72284916	B6/CAST	B6/B6	Unknown	72276851	4436	468.9466772	NA	5.934656168	NA	0	0	0	HUM	469596	72754512	0	72276742.5	0	Maternal	F5_17	FAFW77.1a	53	F5_denovo
510	chr8	114254832	114255125	B6/B6	B6/CAST	Unknown	114231960	22872	22.8590582	0.18	0.194735632	0.36644222	11.23109412	0.000105066	0	HUM	87767	114167065	22918.5	114231913.5	0	Maternal	F5_18	FAFW77.1b	54	F5_denovo
511	chr9	54768299	54768932	B6/B6	B6/CAST	Unknown	54768674	258	129.2208899	0.080188679	2.087633109	0.252154438	68.59110107	6.94E-88	0	HUM	245093	54523206	0	54768324.5	0	Paternal	F5_20	FAFW77.1e	56	F5_denovo
512	chr9	16345933	16346040	CAST/CAST	B6/CAST	Unknown	16345542	391	22.24192005	0.607142857	1.699085197	0.640119052	32.11554706	4.34E-70	0	HUM	84335	16430375	849280.5	15496652.5	0	Maternal	F5_19	FAFW77.1d	55	F5_denovo
513	chr10	8195200	8195481	B6/B6	B6/CAST	Unknown	8196928	1447	95.54614749	0.911764706	0.641347628	0.725903851	6.639993051	4.98E-17	0	HUM	135972	8059228	1488.5	8196969.5	0	Maternal	F5_18	FAFW77.1b	54	F5_denovo
514	chr10	23532987	23533396	B6/B6	B6/CAST	Unknown	23533059	72	69.06891173	0.438356164	1.663196035	0.689905547	13.16443904	1.41E-45	0	HUM	85422	23618818	5446.5	23538842.5	0	Maternal	F5_17	FAFW77.1a	53	F5_denovo
515	chr10	52980971	52981979	B6/B6	B6/CAST	Unknown	52952789	28182	42.50175194	0.019230769	0.450370981	0.106471151	10.16443904	4.22E-09	0	CAST	27929	52953042	177609.5	53159588.5	0	Maternal	F5_20	FAFW77.1e	56	F5_denovo
516	chr11	31395356	31395678	B6/B6	B6/CAST	Unknown	31395393	37	112.965615	0.36453202	7.41987598	0.493061123	288.2310941	0	1	HUM	278588	31674266	0	31395538.5	0	Paternal	F5_17	FAFW77.1a	53	F5_denovo
517	chr11	96029370	96029592	B6/CAST	CAST/CAST	Unknown	96029512	80	188.0746574	0.699745547	5.086214146	0.807603251	531.5288433	0	1	HUM	78597	95950773	197366.5	95832003.5	0	Paternal	F5_20	FAFW77.1e	56	F5_denovo
518	chr11	16821747	16822290	B6/B6	B6/CAST	B6	16823024	734	172.7443787	0.996632997	2.078752559	1	104.9844356	2.53E-70	0	HUM	35001	16857291	762.5	16823052.5	0	Maternal	F5_19	FAFW77.1d	55	F5_denovo
519	chr11	89527892	89528309	B6/CAST	CAST/CAST	Unknown	89528114	195	108.8742247	0.987288136	1.115076192	1	49.37777006	2.24E-42	0	HUM	11615	89516277	0	89528307.5	0	Maternal	F5_17	FAFW77.1a	53	F5_denovo
520	chr11	26016678	26016897	B6/CAST	CAST/CAST	Unknown	26070554	53657	201.8777531	0.349206349	4.606779183	0.39225136	143.8533241	1.70E-133	0	CAST	53565	26070462	395118.5	26412015.5	0	unknown	F5_20	FAFW77.1e	56	F5_denovo
521	chr12	117250726	117251612	B6/CAST	CAST/CAST	Unknown	117251919	307	34.52192148	0.409090909	1.627349852	0.456005269	90.91997915	6.40E-76	0	HUM	5163	117245563	61614.5	117189111.5	0	Paternal	F5_18	FAFW77.1b	54	F5_denovo
522	chr13	43787023	43788194	CAST/CAST	B6/CAST	Unknown	43715488	71535	505.7853242	0.472852234	8.713254251	0.485926749	639.5110802	0	1	CAST	71531	43715492	178487.5	43608535.5	0	Maternal	F5_17	FAFW77.1a	53	F5_denovo
523	chr14	9634664	9635829	B6/CAST	B6/B6	Unknown	9635318	511	13.15384353	0.433333333	0.932124973	0.45992162	12.47555401	1.95E-34	0	HUM	221479	9413185	0	9634956.5	0	Maternal	F5_18	FAFW77.1b	54	F5_denovo
524	chr14	12967942	12968247	B6/CAST	B6/B6	Unknown	12968194	53	140.7204894	0.524822695	2.188742345	0.618421071	122.4444251	6.55E-84	0	MULT	127826	12840116	288843.5	13257090.5	0	Maternal	F5_20	FAFW77.1e	56	F5_denovo
525	chr14	19414769	19617241	B6/B6	B6/CAST	Unknown	19417508	2739	125.2454992	NA	0.268758153	NA	NA	0	0	KO	161553	19778794	310244.5	19927485.5	0	Maternal	F5_18	FAFW77.1b	54	F5_denovo
526	chr14	19414769	19617241	B6/B6	B6/CAST	Unknown	19417508	2739	125.2454992	NA	0.268758153	NA	NA	0	0	KO	161553	19778794	310244.5	19927485.5	0	Maternal	F5_20	FAFW77.1e	56	F5_denovo
527	chr14	121254611	121255329	B6/CAST	CAST/CAST	Unknown	121254976	353	121.2995634	0.306818182	3.115658942	0.5118446	42.21333102	4.37E-162	0	HUM	43767	121210844	0	121255016.5	0	Maternal	F5_18	FAFW77.1b	54	F5_denovo
528	chr14	91835820	91836271	CAST/CAST	B6/CAST	CAST	91836604	333	92.01614519	0.4	3.683123267	0.557692308	52	6.70E-91	0	HUM	632578	92468849	332.5	91836603.5	0	unknown	F5_19	FAFW77.1d	55	F5_denovo
529	chr14	103076220	103076815	B6/CAST	B6/B6	Unknown	103076584	231	314.9508636	0.005102041	0.786669064	0.103911812	45.44442514	8.24E-26	0	HUM	37073	103113888	0	103076657.5	0	unknown	F5_19	FAFW77.1d	55	F5_denovo
530	chr16	18642697	18642945	B6/B6	B6/CAST	CAST	18642734	37	694.1638273	0.483098592	7.385444444	0.536083259	526.5599722	0	0	HUM	17263	18660208	34.5	18642662.5	0	Maternal	F5_19	FAFW77.1d	55	F5_denovo
531	chr16	55476347	55477011	B6/CAST	B6/B6	Unknown	55476323	24	229.0143612	0.431654676	7.059351754	0.503777069	264.7555401	0	1	HUM	110117	55366230	0	55476400.5	0	Maternal	F5_20	FAFW77.1e	56	F5_denovo
532	chr17	78518248	78519144	CAST/CAST	B6/CAST	Unknown	78544151	25007	444.4255094	0.819064431	6.319635792	0.753042878	245.0177631	6.97E-229	0	CAST	25048	78544192	95791.5	78614935.5	0	unknown	F5_20	FAFW77.1e	56	F5_denovo
533	chr17	83657848	83657948	CAST/CAST	B6/CAST	Unknown	83678613	20665	179.8073424	0.525423729	2.033745158	0.557587109	138.9199792	3.06E-87	0	HUM	110091	83547757	20555.5	83678503.5	0	unknown	F5_17	FAFW77.1a	53	F5_denovo
534	chr17	87950460	87950790	B6/CAST	CAST/CAST	B6	87950916	126	50.27058852	0.983050847	0.812296277	0.930343216	36.01776311	5.86E-32	1	HUM	15514	87966304	304.5	87951094.5	0	unknown	F5_19	FAFW77.1d	55	F5_denovo
535	chr18	60837418	60838272	CAST/CAST	B6/CAST	Unknown	60837585	167	220.6491901	0.413793103	2.760484523	0.458061506	95.37777006	5.74E-219	0	HUM	147057	60985329	0	60837523.5	0	Paternal	F5_20	FAFW77.1e	56	F5_denovo
536	chr18	76056347	76057469	B6/CAST	CAST/CAST	Unknown	76057327	142	229.7479107	0.12037037	4.492256661	0.39713757	238.1822021	0	0	HUM	19287	76076756	0	76057407.5	0	Paternal	F5_19	FAFW77.1d	55	F5_denovo
537	chr18	20641357	20641954	B6/CAST	B6/B6	B6	20641306	51	582.354028	0.8	4.851917106	0.779902196	314.3955332	0	0	HUM	26821	20668775	236.5	20641120.5	0	unknown	F5_17	FAFW77.1a	53	F5_denovo
538	chr2	18627829	18627851	CAST/CAST	B6/CAST	CAST	18627920	69	182.369408	0.378737542	3.253170251	0.447536617	162.0177631	8.04E-134	0	HUM	148417	18776268	153.5	18628004.5	0	Paternal	F5_23	FAFW78.1d	59	F5_denovo
539	chr2	13259779	13260066	B6/CAST	CAST/CAST	Unknown	13259884	105	48.13529067	0.486111111	0.984822231	0.41040953	39.06665509	6.07E-28	0	HUM	3872	13255907	0	13259914.5	0	Maternal	F5_22	FAFW78.1b	58New	F5_denovo
540	chr3	128151191	128151752	B6/B6	B6/CAST	Unknown	128151485	267	334.4354203	0.448598131	5.204520749	0.441484131	76.90221605	4.16E-241	0	HUM	202182	128353934	0	128151461.5	0	Paternal	F5_24	FAFW78.1e	60	F5_denovo
541	chr4	149313619	149313810	B6/CAST	CAST/CAST	CAST	149313337	282	50.88964981	0.372093023	0.667469814	0.475871302	41.44442514	1.40E-26	0	HUM	20617	149334427	277.5	149313341.5	0	Paternal	F5_22	FAFW78.1b	58New	F5_denovo
542	chr4	20071959	20072371	B6/B6	B6/CAST	Unknown	20058329	13630	151.2525698	0.01369863	1.516021132	0.021879322	84.70664814	4.86E-45	0	CAST	13587	20058372	2401753.5	22474124.5	0	Maternal	F5_23	FAFW78.1d	59	F5_denovo
543	chr4	57794114	57794225	B6/B6	B6/CAST	Unknown	57794306	81	31.00450644	0.384615385	0.89310459	0.656728924	15.95110802	1.99E-30	1	MULT	2810	57791304	69313.5	57863538.5	0	Maternal	F5_24	FAFW78.1e	60	F5_denovo
544	chr6	98485389	98486080	B6/B6	B6/CAST	Unknown	98362089	123300	53.34487288	0.272727273	1.487424744	0.464160553	13.95110802	8.19E-47	0	CAST	123246	98362143	520892.5	97964496.5	0	Maternal	F5_24	FAFW78.1e	60	F5_denovo
545	chr7	27075100	27075599	B6/CAST	B6/B6	Unknown	27075507	92	88.04156319	0.96031746	0.676585998	0.738439426	46.13331017	4.57E-27	1	MULT	18875	27056225	133382.5	27208981.5	0	Maternal	F5_21	FAFW78.1a	57	F5_denovo
546	chr7	135442255	135442423	CAST/CAST	B6/CAST	Unknown	135442653	230	416.754334	0.427055703	4.364659275	0.460179156	163.2310941	3.56E-213	0	HUM	19984	135462407	101504.5	135340750.5	0	unknown	F5_23	FAFW78.1d	59	F5_denovo
547	chr7	137931135	137931460	B6/B6	B6/CAST	CAST	137930855	280	114.3280408	0.356382979	1.759651728	0.554010647	120.3466412	1.72E-97	0	HUM	185030	138116490	366.5	137930768.5	0	unknown	F5_24	FAFW78.1e	60	F5_denovo
548	chr8	31213200	31213482	B6/B6	B6/CAST	CAST	31213244	44	116.5035326	0.446640316	5.508567778	0.542082095	926.7599375	0	0	HUM	45471	31258953	192.5	31213007.5	0	Paternal	F5_23	FAFW78.1d	59	F5_denovo
549	chr8	90837130	90837195	B6/B6	B6/CAST	B6	90837321	126	69.80389792	0.483146067	1.699092412	0.471254082	86.96887113	4.33E-70	0	HUM	246079	91083274	218.5	90837413.5	0	Maternal	F5_21	FAFW78.1a	57	F5_denovo
550	chr9	117553772	117555651	B6/CAST	B6/B6	Unknown	117554586	814	162.7497643	0.52173913	2.411750355	NA	0	4.37E-130	0	HUM	30430	117586081	0	117554756.5	0	Maternal	F5_22	FAFW78.1b	58New	F5_denovo
551	chr11	36285888	36286640	B6/CAST	B6/B6	CAST	36286886	246	198.7395744	0.188596491	5.936698985	0.417825625	152.1155471	6.09E-272	0	HUM	246151	36039737	429.5	36287069.5	0	Paternal	F5_21	FAFW78.1a	57	F5_denovo
552	chr11	81636364	81637341	B6/CAST	B6/B6	Unknown	81617074	19290	308.6965701	0.015424165	1.614585847	0	88.11554706	2.88E-64	0	CAST	19410	81616954	34144.5	81602219.5	0	Maternal	F5_24	FAFW78.1e	60	F5_denovo
553	chr13	15750822	15751190	B6/CAST	B6/B6	Unknown	15751377	187	402.0598156	0.782559456	5.079925614	0.601378417	133.164439	7.83E-143	0	HUM	21992	15728830	235827.5	15987017.5	0	Paternal	F5_21	FAFW78.1a	57	F5_denovo
554	chr13	29955042	29955753	B6/CAST	B6/B6	Unknown	29955521	232	161.693024	0	1.229160503	0.100886764	30.06665509	4.86E-49	0	HUM	81828	30037581	0	29955552.5	0	Paternal	F5_23	FAFW78.1d	59	F5_denovo
555	chr13	93625438	93626153	B6/B6	B6/CAST	Unknown	93625624	186	62.96020619	0.079646018	2.470342788	0.364542676	92.2799861	9.84E-84	0	HUM	134762	93490676	53028.5	93679181.5	0	Paternal	F5_24	FAFW78.1e	60	F5_denovo
556	chr15	53154640	53155307	B6/B6	B6/CAST	Unknown	53155070	237	184.6508055	0.343589744	2.327364377	0.545829522	43.63999305	6.21E-110	0	HUM	78696	53075944	0	53155054.5	0	Paternal	F5_22	FAFW78.1b	58New	F5_denovo
557	chr15	53307824	53308329	B6/B6	B6/CAST	Unknown	53308075	251	185.0305374	0.240740741	3.54244575	0.305442506	43.68888503	4.19E-99	0	MULT	33021	53341350	152769.5	53155054.5	0	Paternal	F5_21	FAFW78.1a	57	F5_denovo
558	chr15	101268795	101269832	CAST/CAST	B6/CAST	Unknown	101269492	340	284.443769	0.272727273	6.79470845	0.52807587	160.2799861	0	1	HUM	83504	101353336	0	101269329.5	0	Paternal	F5_22	FAFW78.1b	58New	F5_denovo
559	chr18	57825488	57826131	B6/CAST	CAST/CAST	Unknown	57826097	34	22.32319953	0.15625	0.613462531	0.334922848	24.23109412	4.52E-16	0	HUM	46469	57779019	0	57825847.5	0	Maternal	F5_23	FAFW78.1d	59	F5_denovo
560	chr18	76825985	76826696	B6/CAST	CAST/CAST	Unknown	76873979	47283	30.62122591	0.5	0.219986634	0.792664341	8.542209096	2.72E-05	0	CAST	140878	76967574	229012.5	76596972.5	0	Maternal	F5_22	FAFW78.1b	58New	F5_denovo
561	chr19	57383245	57383707	CAST/CAST	B6/CAST	Unknown	57383301	56	610.3653938	0.523560209	4.665144331	0.572249921	145.3288781	0	0	HUM	106020	57489727	0	57383319.5	0	Paternal	F5_22	FAFW78.1b	58New	F5_denovo
562	chr19	37466328	37467253	B6/B6	B6/CAST	Unknown	37466651	323	258.8123828	0.017391304	10.8216308	0.472632176	328.8533241	0	1	HUM	78125	37545378	0	37466706.5	0	Maternal	F5_23	FAFW78.1d	59	F5_denovo
563	chr1	33371987	33372100	B6/CAST	CAST/CAST	Unknown	33371145	842	216.4830599	0.761836442	3.72300301	0.660998416	211.1822021	6.32E-165	0	CAST	1018	33370969	293604.5	33665704.5	0	Paternal	F5_26	FAFW79.2a	62	F5_denovo
564	chr1	52972247	52972926	B6/B6	B6/CAST	Unknown	52972514	267	33.71587159	0.454545455	6.761939837	0.511410316	87.63999305	9.78E-230	1	HUM	64810	53037736	343377.5	53316303.5	1	Maternal	F5_27	FAFW79.1b	63	F5_denovo
565	chr1	175059251	175059907	B6/CAST	B6/B6	Unknown	175126807	66900	31.11528467	0.452380952	1.254085986	0.52591271	38.59110107	1.06E-27	0	CAST	66751	175126658	1417032.5	176476939.5	0	Maternal	F5_28	FAFW79.2f	64	F5_denovo
566	chr1	178349841	178349928	CAST/CAST	B6/CAST	CAST	178350306	378	33.78885175	0.564102564	1.905617649	0.631212356	68.59110107	2.06E-61	0	HUM	76939	178272902	523.5	178350451.5	0	unknown	F5_26	FAFW79.2a	62	F5_denovo
567	chr1	190392752	190393425	B6/CAST	B6/B6	Unknown	190393487	62	249.5753874	0.005698006	4.124290313	0	305.4110976	2.82E-243	0	HUM	3892	190388860	0	190393316.5	0	unknown	F5_26	FAFW79.2a	62	F5_denovo
568	chr2	125031640	125032163	B6/B6	B6/CAST	Unknown	125055381	23218	15.8025674	0.142857143	0.264467805	0.275512968	15.59110107	0.000101728	0	MULT	32241	125064404	108272.5	124923367.5	0	Maternal	F5_26	FAFW79.2a	62	F5_denovo
569	chr2	126636191	126637559	B6/B6	B6/CAST	Unknown	126637704	145	138.3086629	0.25	1.801305712	0.627005906	55.11554706	7.29E-79	0	HUM	11740	126649299	104687.5	126531503.5	0	Maternal	F5_25	FAFW79.1a	61	F5_denovo
570	chr2	145615798	145617302	CAST/CAST	B6/CAST	B6	145615865	67	116.146292	0.551724138	1.854401782	0.399672988	29.90221605	1.43E-83	0	HUM	786507	146403809	92.5	145615705.5	0	Maternal	F5_27	FAFW79.1b	63	F5_denovo
571	chr3	38047521	38047618	B6/CAST	B6/B6	Unknown	38047793	175	54.74998079	0.586538462	1.036183195	0.508842951	56.5422091	1.38E-38	0	HUM	176960	37870561	66596.5	37980924.5	0	Paternal	F5_26	FAFW79.2a	62	F5_denovo
572	chr3	27463430	27464262	B6/B6	B6/CAST	Unknown	27463704	274	146.8335596	0.474452555	1.759026094	0.594776776	26.37777006	1.67E-90	0	HUM	17371	27481633	0	27463577.5	0	Maternal	F5_26	FAFW79.2a	62	F5_denovo
573	chr3	130962881	130963286	B6/CAST	B6/B6	Unknown	130962828	53	98.50617593	0.457364341	6.151105074	0.493678798	316.3955332	0	1	KO	29986	130932895	35133.5	130927747.5	0	Maternal	F5_25	FAFW79.1a	61	F5_denovo
574	chr3	154530110	154530633	CAST/CAST	B6/CAST	Unknown	154530393	240	283.2181024	0.423076923	4.10331957	0.5	75.63999305	9.50E-151	0	HUM	180465	154711098	0	154530314.5	0	unknown	F5_27	FAFW79.1b	63	F5_denovo
575	chr4	25435644	25435702	B6/CAST	CAST/CAST	B6	25436404	702	161.8565695	0.485207101	1.886563163	0.548030748	124.9199792	2.46E-85	0	HUM	15353	25451055	630.5	25436332.5	0	Maternal	F5_27	FAFW79.1b	63	F5_denovo
576	chr4	25787207	25789759	B6/CAST	CAST/CAST	Unknown	25787717	510	360.8670242	0.440677966	4.80754606	NA	0	8.45E-192	0	HUM	336152	25451055	0	25787877.5	0	Maternal	F5_25	FAFW79.1a	61	F5_denovo
577	chr5	74175416	74175830	B6/CAST	CAST/CAST	Unknown	74175932	102	518.044408	0.422201139	10.7908151	0.450301122	492.9688711	0	0	HUM	7975	74183805	0	74175674.5	0	Paternal	F5_28	FAFW79.2f	64	F5_denovo
578	chr5	142716349	142716492	B6/CAST	B6/B6	CAST	142716593	101	584.7713305	0.615811373	4.395924326	0.491186455	510.5777353	0	0	HUM	38373	142754865	441.5	142716933.5	0	Paternal	F5_27	FAFW79.1b	63	F5_denovo
579	chr6	114013370	114013688	B6/CAST	B6/B6	CAST	114013877	189	11.125	0.533333333	0.822096132	0.473293755	37.44442514	5.68E-28	0	HUM	16956	114030644	24.5	114013712.5	0	Maternal	F5_25	FAFW79.1a	61	F5_denovo
580	chr6	134387845	134388043	B6/B6	B6/CAST	CAST	134387609	236	212.9919188	0.401709402	2.993493007	0.436853759	150.4444251	1.90E-131	0	HUM	72395	134460438	302.5	134387542.5	0	Maternal	F5_26	FAFW79.2a	62	F5_denovo
581	chr6	22082856	22083373	B6/CAST	B6/B6	Unknown	22112597	29224	170.1890469	0.979262673	1.45629996	0.964389652	76.44442514	3.83E-66	0	CAST	29173	22112546	287220.5	22370593.5	0	unknown	F5_28	FAFW79.2f	64	F5_denovo
582	chr6	24139258	24139337	B6/CAST	B6/B6	Unknown	24150665	11328	13.8678022	NA	0.169621004	0	12.21333102	0.006087272	0	MULT	123377	24262714	75778.5	24215115.5	0	unknown	F5_27	FAFW79.1b	63	F5_denovo
583	chr7	30912783	30913398	CAST/CAST	B6/CAST	B6	30912496	287	16.27030603	0.454545455	0.531000158	0.644369683	27.70664814	1.47E-19	0	HUM	38589	30951987	746.5	30912036.5	0	Paternal	F5_27	FAFW79.1b	63	F5_denovo
584	chr7	36070410	36070563	CAST/CAST	B6/CAST	CAST	36070937	374	15.81539491	0.529411765	1.120804913	0.695086803	7.688885028	3.38E-20	0	HUM	51901	36122464	434.5	36070997.5	0	Paternal	F5_25	FAFW79.1a	61	F5_denovo
585	chr7	120079273	120079376	B6/B6	B6/CAST	B6	120079712	336	331.1980884	0.908983452	4.055056943	0.786133728	283.0844182	3.61E-229	0	HUM	35758	120115134	534.5	120079910.5	0	unknown	F5_27	FAFW79.1b	63	F5_denovo
586	chr7	130188899	130189062	B6/CAST	CAST/CAST	B6	130189280	218	52.5726854	0.965517241	0.775741973	0.979834063	59.39553316	7.40E-32	0	HUM	85107	130103792	139.5	130189201.5	0	unknown	F5_27	FAFW79.1b	63	F5_denovo
587	chr8	27200111	27201277	B6/B6	B6/CAST	Unknown	27200987	290	61.27008141	0.555555556	5.74018836	NA	0	0	1	HUM	58279	27141832	0	27201026.5	0	Maternal	F5_28	FAFW79.2f	64	F5_denovo
588	chr8	121140203	121140280	B6/CAST	B6/B6	Unknown	121140429	149	16.08808711	0.692307692	0.213880469	0.834200273	11.96887113	6.18E-05	0	HUM	2669	121142949	208490.5	120931712.5	0	Maternal	F5_26	FAFW79.2a	62	F5_denovo
589	chr8	16391927	16392094	B6/CAST	CAST/CAST	Unknown	16461693	69599	15.48007054	0.128205128	0.256669351	0	15.1488746	4.41E-06	0	MULT	175035	16567129	295590.5	16687684.5	0	unknown	F5_27	FAFW79.1b	63	F5_denovo
590	chr8	16614991	16615086	CAST/CAST	B6/CAST	Unknown	16567092	47899	86.78495928	0.429824561	2.195591146	0.469911736	49.85332407	8.61E-73	0	CAST	47862	16567129	72598.5	16687684.5	0	unknown	F5_27	FAFW79.1b	63	F5_denovo
591	chr8	28042980	28043113	B6/CAST	B6/B6	B6	28042675	305	235.7090771	0.63496144	3.903952213	0.645425714	226.9199792	1.51E-160	0	HUM	84763	27958217	307.5	28042672.5	0	unknown	F5_27	FAFW79.1b	63	F5_denovo
592	chr9	122432636	122432787	B6/CAST	B6/B6	CAST	122432847	60	143.6500724	0.369047619	1.323580472	0.322793256	76.18220215	2.66E-62	0	HUM	172897	122259739	230.5	122433017.5	0	Paternal	F5_25	FAFW79.1a	61	F5_denovo
593	chr9	49254679	49256613	B6/CAST	B6/B6	Unknown	49256238	375	151.3469522	0.652173913	1.977630421	0.679197236	13.95110802	1.60E-124	0	HUM	80860	49173819	0	49256180.5	0	Maternal	F5_26	FAFW79.2a	62	F5_denovo
594	chr10	44997577	44999702	B6/CAST	B6/B6	Unknown	45026572	26870	12.66796049	0.206896552	0.209265862	0.18382688	17.39553316	5.65E-05	0	HUM	37583	45037285	420156.5	44577420.5	0	Paternal	F5_27	FAFW79.1b	63	F5_denovo
595	chr10	66871137	66872329	CAST/CAST	B6/CAST	Unknown	66871482	345	488.7191949	0.432835821	6.871879645	0.460746683	89.16443904	2.48E-285	0	HUM	16963	66889292	0	66871314.5	0	Paternal	F5_25	FAFW79.1a	61	F5_denovo
596	chr10	122027791	122027818	B6/CAST	B6/B6	Unknown	122027964	146	115.3050385	0.269592476	1.925987193	0.414627189	93.70664814	2.94E-60	0	HUM	228223	121799568	18855.5	122008935.5	0	Paternal	F5_27	FAFW79.1b	63	F5_denovo
597	chr10	115172659	115172740	CAST/CAST	B6/CAST	B6	115172079	580	115.0264782	0.605769231	1.830509951	0.460053253	50.06665509	2.72E-71	0	HUM	92041	115080618	439.5	115172219.5	0	Maternal	F5_27	FAFW79.1b	63	F5_denovo
598	chr10	115172383	115172551	CAST/CAST	B6/CAST	B6	115172079	304	115.0264782	0.605769231	1.830509951	0.460053253	50.06665509	2.72E-71	0	HUM	91765	115080618	163.5	115172219.5	0	Maternal	F5_28	FAFW79.2f	64	F5_denovo
599	chr11	36769998	36770512	B6/CAST	B6/B6	Unknown	36769795	203	173.3042614	0.993902439	1.880371929	0.897326003	52.85332407	1.16E-73	0	HUM	73532	36696466	259920.5	36510077.5	0	Maternal	F5_26	FAFW79.2a	62	F5_denovo
600	chr11	49904750	49911795	B6/B6	B6/CAST	Unknown	49949186	37391	27.06009909	0.655172414	3.153966706	0.645583962	27.47555401	2.34E-51	0	HUM	60549	49972344	37544.5	49949339.5	0	Maternal	F5_27	FAFW79.1b	63	F5_denovo
601	chr11	107828779	107828862	B6/B6	B6/CAST	CAST	107828595	184	123.2336925	0.02027027	1.384699056	0	78.80443209	2.87E-49	0	HUM	64955	107893817	22.5	107828756.5	1	Maternal	F5_27	FAFW79.1b	63	F5_denovo
602	chr11	106331507	106331853	CAST/CAST	B6/CAST	B6	106331333	174	76.54425833	0.552941176	2.262900911	0.681582923	79.85332407	2.65E-106	0	HUM	5410	106326097	27.5	106331479.5	0	unknown	F5_26	FAFW79.2a	62	F5_denovo
603	chr11	106331853	106332316	B6/CAST	B6/B6	B6	106331333	520	76.54425833	0.552941176	2.262900911	0.681582923	79.85332407	2.65E-106	0	HUM	5756	106326097	373.5	106331479.5	0	unknown	F5_26	FAFW79.2a	62	F5_denovo
604	chr12	38906830	38907251	CAST/CAST	B6/CAST	Unknown	38906921	91	46.04207481	0.435897436	6.394018422	0.44510298	218.5911011	2.60E-287	1	KO	305197	38601633	208079.5	38698750.5	0	Maternal	F5_25	FAFW79.1a	61	F5_denovo
605	chr13	91455608	91456743	B6/CAST	B6/B6	Unknown	91455848	240	142.3257722	0.932384342	2.635635354	0.872343578	76.5422091	2.99E-53	0	HUM	62010	91518753	0	91456010.5	0	Paternal	F5_28	FAFW79.2f	64	F5_denovo
606	chr14	69158375	69159630	B6/B6	B6/CAST	Unknown	69160242	612	20.9730565	0.675	1.748595329	0.518495688	108.1333102	1.13E-84	0	MULT	556230	68602145	92612.5	69252242.5	0	Paternal	F5_26	FAFW79.2a	62	F5_denovo
607	chr14	35096006	35097247	B6/B6	B6/CAST	Unknown	35066407	29599	74.43747043	0.975	0.894879695	0.998252051	19.06665509	8.78E-30	0	HUM	562202	34533804	29438.5	35066567.5	0	Maternal	F5_28	FAFW79.2f	64	F5_denovo
608	chr14	17663348	17663540	CAST/CAST	B6/CAST	CAST	17663705	165	357.8241796	0.017274472	3.584900224	0.029483575	107.3288781	1.45E-104	0	HUM	612895	18276435	341.5	17663881.5	0	unknown	F5_27	FAFW79.1b	63	F5_denovo
609	chr14	19414769	19617241	B6/CAST	CAST/CAST	Unknown	19417508	2739	125.2454992	NA	0.268758153	NA	NA	0	0	KO	161553	19778794	310244.5	19927485.5	0	unknown	F5_27	FAFW79.1b	63	F5_denovo
610	chr15	92831222	92831969	B6/CAST	B6/B6	Unknown	92831234	12	335.638586	0.345070423	4.699527802	0.446718535	65.68888503	8.76E-260	1	KO	129397	92961366	183343.5	92647878.5	0	Paternal	F5_27	FAFW79.1b	63	F5_denovo
611	chr15	7440744	7440837	B6/B6	B6/CAST	Unknown	7440863	26	629.8558998	0.443468716	5.804332601	0.446475046	158.8044321	1.18E-229	0	HUM	63618	7377126	0	7440789.5	0	Maternal	F5_27	FAFW79.1b	63	F5_denovo
612	chr15	86039381	86039589	B6/CAST	B6/B6	Unknown	86039659	70	495.3957047	0.97338403	4.427819114	0.839441994	279.8710872	0	1	MULT	172763	86212352	70217.5	86109806.5	0	Maternal	F5_28	FAFW79.2f	64	F5_denovo
613	chr16	92304258	92305447	B6/B6	B6/CAST	Unknown	92304944	503	489.0490112	0.067647059	2.938100566	0.479761331	74.11554706	1.54E-180	0	MULT	49755	92355202	42523.5	92261734.5	0	Paternal	F5_27	FAFW79.1b	63	F5_denovo
614	chr16	70250797	70251145	CAST/CAST	B6/CAST	Unknown	70251394	249	217.9527741	0.269662921	2.563044312	0.537638015	39.85332407	6.89E-71	0	HUM	229331	70480476	329689.5	70580834.5	0	Maternal	F5_28	FAFW79.2f	64	F5_denovo
615	chr16	81684398	81684749	B6/CAST	B6/B6	Unknown	81684443	45	124.8750668	0.339449541	3.557190225	0.564210043	124.5911011	4.12E-132	0	HUM	269317	81954066	0	81684628.5	0	Maternal	F5_27	FAFW79.1b	63	F5_denovo
616	chr16	57065658	57065978	CAST/CAST	B6/CAST	Unknown	57137498	71520	54.84611209	0.032608696	0.585571951	0.002369259	14.06665509	4.12E-11	0	CAST	71428	57137406	211535.5	56854122.5	0	unknown	F5_26	FAFW79.2a	62	F5_denovo
617	chr16	78429677	78429812	B6/CAST	B6/B6	B6	78429790	22	150.2082778	0.174825175	1.676079205	0.462131404	66.01776311	6.27E-69	0	HUM	58721	78370956	63.5	78429613.5	0	unknown	F5_26	FAFW79.2a	62	F5_denovo
618	chr17	75334058	75334122	B6/CAST	B6/B6	B6	75333717	341	221.7417595	0.456375839	3.496435697	0.524700547	182.1822021	3.08E-197	0	HUM	79738	75254320	261.5	75333796.5	0	Paternal	F5_26	FAFW79.2a	62	F5_denovo
619	chr19	41804683	41804902	B6/CAST	CAST/CAST	Unknown	41696637	108046	108.3771698	0.489208633	3.98169439	0.565751029	228.1333102	1.80E-261	0	CAST	108356	41696327	189917.5	41994819.5	0	Maternal	F5_28	FAFW79.2f	64	F5_denovo
620	chr1	13600423	13600721	B6/CAST	B6/B6	Unknown	13600474	51	16.84017716	0.357142857	0.451569301	0.519561837	25.5599722	6.78E-18	0	HUM	2170	13602891	182406.5	13418016.5	0	Paternal	F5_30	FAFW80.1b	66	F5_denovo
621	chr1	5475090	5477202	B6/CAST	B6/B6	Unknown	5403803	71287	18.59694083	NA	0.554084279	NA	0	1.35E-12	0	HUM	249030	5226060	347907.5	5127182.5	0	Maternal	F5_32	FAFW80.1h	68	F5_denovo
622	chr1	38162872	38193522	B6/B6	B6/CAST	Unknown	38180050	13472	16.14999983	NA	0.356965098	NA	0	5.72E-13	0	HUM	45809	38117063	0	38180460.5	0	Maternal	F5_30	FAFW80.1b	66	F5_denovo
623	chr1	125702338	125702665	CAST/CAST	B6/CAST	CAST	125703047	382	166.781199	0.194945848	2.257761059	0.353601839	143.4444251	4.03E-139	0	HUM	21267	125723932	308.5	125702973.5	0	Maternal	F5_31	FAFW80.1g	67	F5_denovo
624	chr1	153124005	153124300	B6/CAST	CAST/CAST	Unknown	153051384	72621	18.14032691	0.8125	1.544293243	0.678032786	89.87108718	6.96E-58	0	HUM	112363	153236663	81336.5	153205636.5	0	Maternal	F5_32	FAFW80.1h	68	F5_denovo
625	chr1	159659155	159659599	CAST/CAST	B6/CAST	Unknown	159659516	83	80.27431867	0.633027523	2.514352257	0.589163065	84.11554706	5.19E-72	0	HUM	76631	159582524	279013.5	159938612.5	0	Maternal	F5_29	FAFW80.1a	65	F5_denovo
626	chr2	74405034	74405559	B6/CAST	B6/B6	Unknown	74405051	17	218.8102115	0.280927835	3.284620838	0.427226603	130.5422091	1.94E-146	0	HUM	44517	74360517	0	74405109.5	0	Paternal	F5_31	FAFW80.1g	67	F5_denovo
627	chr2	173120105	173120946	B6/CAST	CAST/CAST	Unknown	173120310	205	24.16217329	0.466666667	4.35603848	0.448881401	166.2799861	0	1	KO	104110	173225056	184613.5	172935491.5	0	Paternal	F5_31	FAFW80.1g	67	F5_denovo
628	chr3	25520707	25528530	B6/B6	B6/CAST	Unknown	25617774	89244	14.98860505	0.571428571	0.230742765	0.070608694	1.16443904	0.008514659	0	CAST	89151	25617681	758209.5	26286739.5	0	Maternal	F5_30	FAFW80.1b	66	F5_denovo
629	chr3	50441569	50444130	B6/CAST	B6/B6	Unknown	50372964	68605	109.6437109	0.514492754	0.731097685	0.47739147	22.11554706	8.55E-16	0	CAST	68597	50372972	686710.5	51130840.5	0	Maternal	F5_31	FAFW80.1g	67	F5_denovo
630	chr3	154624619	154639258	B6/B6	B6/CAST	Unknown	154637834	1424	32.68789695	NA	1.20324525	NA	0	2.98E-40	0	HUM	71840	154711098	0	154637728.5	0	unknown	F5_32	FAFW80.1h	68	F5_denovo
631	chr4	52730992	52731309	CAST/CAST	B6/CAST	CAST	52731159	150	248.9994638	0.258278146	1.216473442	0.715489797	34.80443209	2.53E-47	0	HUM	37129	52693863	72.5	52731381.5	0	Maternal	F5_31	FAFW80.1g	67	F5_denovo
632	chr4	136908154	136908265	B6/B6	B6/CAST	B6	136908260	5	18.13846993	0.954545455	1.173121972	1	39.90221605	8.25E-34	0	HUM	24403	136932668	88.5	136908353.5	0	unknown	F5_32	FAFW80.1h	68	F5_denovo
633	chr4	142783602	142784031	CAST/CAST	B6/CAST	Unknown	142783652	50	227.1094564	0.423611111	7.272012254	0.446132297	185.6399931	3.17E-276	0	HUM	6392	142777210	0	142783881.5	0	unknown	F5_31	FAFW80.1g	67	F5_denovo
634	chr5	25792284	25792599	CAST/CAST	B6/CAST	Unknown	25792179	105	295.9794457	0.48989899	5.850374342	0.408809627	224.8044321	3.37E-253	0	HUM	6507	25785777	0	25792380.5	0	Paternal	F5_29	FAFW80.1a	65	F5_denovo
635	chr5	37049343	37049364	CAST/CAST	B6/CAST	CAST	37049873	509	226.2708076	0.163333333	8.472907052	0.363442674	882.4132963	0	1	HUM	57532	36991811	468.5	37049832.5	0	Paternal	F5_32	FAFW80.1h	68	F5_denovo
636	chr5	143132111	143132510	CAST/CAST	B6/CAST	B6	143131866	245	10.93418449	NA	0.260329606	0.98407968	10.32887808	4.08E-05	0	HUM	137701	142994410	672.5	143131438.5	0	Paternal	F5_30	FAFW80.1b	66	F5_denovo
637	chr5	147225023	147225282	B6/B6	B6/CAST	CAST	147225111	88	297.5734561	0.479115479	7.045128725	0.427708515	138.3288781	0	0	HUM	62111	147287393	0	147225046.5	0	Paternal	F5_31	FAFW80.1g	67	F5_denovo
638	chr5	147645839	147646091	CAST/CAST	B6/CAST	Unknown	147646068	23	186.6448208	0.459363958	3.31663484	0.477623071	178.7555401	8.05E-167	0	HUM	72582	147718673	93093.5	147552745.5	0	Paternal	F5_29	FAFW80.1a	65	F5_denovo
639	chr5	24479155	24481146	B6/CAST	CAST/CAST	Unknown	24465452	13703	114.9620805	0.990384615	1.895614493	0.989104254	82.80443209	4.35E-101	0	CAST	13724	24465431	18966.5	24460188.5	0	Maternal	F5_29	FAFW80.1a	65	F5_denovo
640	chr5	99429977	99430735	B6/CAST	CAST/CAST	Unknown	99418622	11355	15.62811679	0.6	1.457444801	0.582879048	60.32887808	9.12E-50	0	MULT	165050	99264927	197581.5	99628316.5	0	Maternal	F5_29	FAFW80.1a	65	F5_denovo
641	chr6	30192909	30192958	B6/CAST	CAST/CAST	B6	30193011	53	561.5248735	0.456761006	5.001099746	0.585588922	414.7733032	0	0	HUM	19034	30211992	141.5	30193099.5	0	Paternal	F5_29	FAFW80.1a	65	F5_denovo
642	chr6	144277470	144277553	B6/CAST	CAST/CAST	Unknown	144277483	13	579.2810805	0.814855876	4.918404913	0.626358656	379.8710872	5.68E-244	0	HUM	28271	144249199	10768.5	144288321.5	0	Paternal	F5_29	FAFW80.1a	65	F5_denovo
643	chr6	53719564	53719690	CAST/CAST	B6/CAST	CAST	53719785	95	376.3542171	0.397727273	2.539244061	0.381093911	33.63999305	1.41E-75	0	HUM	10430	53709134	101.5	53719791.5	0	Maternal	F5_30	FAFW80.1b	66	F5_denovo
644	chr6	88871510	88873286	B6/B6	B6/CAST	Unknown	88852324	19186	465.3305711	0.364583333	8.197462855	0.473727521	399.6577562	0	1	CAST	19275	88852235	96514.5	88969800.5	0	Maternal	F5_31	FAFW80.1g	67	F5_denovo
645	chr6	90453736	90454407	B6/CAST	B6/B6	Unknown	90454040	304	348.9421652	0.442735043	9.3376344	0.5	179.902216	0	0	HUM	29978	90484385	0	90453925.5	0	Maternal	F5_32	FAFW80.1h	68	F5_denovo
646	chr6	127222873	127224233	B6/CAST	B6/B6	Unknown	127223988	245	117.5257623	0.315789474	6.587813622	0.458104459	47.73777701	4.00E-133	0	HUM	147098	127075775	86773.5	127136099.5	0	Maternal	F5_29	FAFW80.1a	65	F5_denovo
647	chr7	35317451	35318159	B6/CAST	B6/B6	Unknown	35263816	53635	57.88345589	0.509803922	0.87467663	0.477915188	45.2799861	1.16E-45	0	HUM	77393	35240058	53614.5	35263836.5	0	Paternal	F5_29	FAFW80.1a	65	F5_denovo
648	chr7	45026817	45027003	B6/B6	B6/CAST	Unknown	45026809	8	37.83156105	0.105263158	0.452302641	0.063329619	43.51108023	1.43E-16	0	MULT	2438	45024379	87302.5	45114305.5	0	Paternal	F5_31	FAFW80.1g	67	F5_denovo
649	chr7	29095386	29095634	B6/B6	B6/CAST	Unknown	29090417	4969	508.431709	0.439624853	5.807797143	0.516762096	208.8044321	0	0	HUM	25935	29069451	4880.5	29090505.5	0	Maternal	F5_32	FAFW80.1h	68	F5_denovo
650	chr7	139605737	139606095	CAST/CAST	B6/CAST	Unknown	139606135	40	22.43452121	0.512195122	2.041263392	0.530458919	98.49331712	1.27E-110	0	HUM	213068	139819163	0	139605881.5	0	unknown	F5_30	FAFW80.1b	66	F5_denovo
651	chr8	11400502	11400768	B6/CAST	B6/B6	B6	11400422	80	33.87034727	0.979591837	1.134323751	0.994254932	65.75554011	3.25E-51	0	HUM	6172	11406940	256.5	11400245.5	0	unknown	F5_30	FAFW80.1b	66	F5_denovo
652	chr10	96214617	96214803	B6/CAST	CAST/CAST	Unknown	96351383	136580	67.91161098	0.482758621	1.058675112	0.552753236	66.34664119	6.76E-56	0	HUM	167142	96381945	136762.5	96351565.5	0	Maternal	F5_29	FAFW80.1a	65	F5_denovo
653	chr10	127968445	127968642	CAST/CAST	B6/CAST	Unknown	127968610	32	96.86215848	0.930232558	2.743118556	0.751006237	101.5911011	1.06E-100	0	HUM	142123	128110765	97619.5	127870825.5	0	unknown	F5_30	FAFW80.1b	66	F5_denovo
654	chr11	44645050	44645933	B6/CAST	B6/B6	Unknown	44645321	271	600.5722881	0.529051988	5.528049264	0.483415028	120.5911011	6.52E-258	0	HUM	6701	44652634	0	44645445.5	0	Paternal	F5_31	FAFW80.1g	67	F5_denovo
655	chr12	33580232	33580669	B6/CAST	B6/B6	Unknown	33581159	490	342.1351957	0.592741935	3.743540297	0.487790318	81.90221605	1.35E-174	1	MULT	9571	33570661	104627.5	33475604.5	0	Paternal	F5_29	FAFW80.1a	65	F5_denovo
656	chr12	82864075	82865772	B6/CAST	CAST/CAST	Unknown	82864723	648	93.81565029	0.411764706	1.719426489	0.17690979	15.47555401	7.71E-51	0	HUM	17808	82846267	0	82864673.5	0	Maternal	F5_30	FAFW80.1b	66	F5_denovo
657	chr13	114085605	114086314	B6/CAST	B6/B6	B6	114084914	691	48.61334211	0.119565217	1.284228114	0.091919819	84.5422091	7.87E-52	0	HUM	69469	114155783	497.5	114085107.5	0	Paternal	F5_29	FAFW80.1a	65	F5_denovo
658	chr14	101883871	101884155	CAST/CAST	B6/CAST	B6	101883365	506	430.8520584	0.283159463	4.525665864	0.441074789	84.85332407	6.71E-190	0	HUM	50392	101833479	363.5	101883507.5	0	Paternal	F5_32	FAFW80.1h	68	F5_denovo
659	chr15	89903048	89904962	B6/CAST	CAST/CAST	Unknown	89903998	950	194.7134876	0.473684211	4.071634707	NA	0	5.42E-292	0	HUM	78729	89983691	0	89903989.5	0	Paternal	F5_32	FAFW80.1h	68	F5_denovo
660	chr15	19092051	19188912	B6/B6	B6/CAST	Unknown	19255246	66334	29.67496485	0.766666667	0.416681005	0.093373068	3.688885028	1.59E-06	0	CAST	66377	19255289	260421.5	18831629.5	0	Maternal	F5_32	FAFW80.1h	68	F5_denovo
661	chr16	30151924	30152357	B6/CAST	CAST/CAST	Unknown	30142783	9141	91.45308285	0.5	2.33779541	0.512019553	166.3955332	3.38E-135	0	HUM	30251	30121673	9227.5	30142696.5	0	Maternal	F5_31	FAFW80.1g	67	F5_denovo
662	chr18	23891338	23891912	CAST/CAST	B6/CAST	Unknown	23891925	13	236.2996069	0.392727273	2.835443499	0.526297338	95.06665509	2.87E-148	0	HUM	29727	23921639	0	23891773.5	0	Paternal	F5_32	FAFW80.1h	68	F5_denovo
663	chr18	60837147	60837206	B6/CAST	B6/B6	CAST	60837585	379	220.6491901	0.413793103	2.760484523	0.458061506	95.37777006	5.74E-219	0	HUM	148123	60985329	317.5	60837523.5	0	Paternal	F5_30	FAFW80.1b	66	F5_denovo
664	chr18	13740272	13741158	B6/CAST	CAST/CAST	CAST	13740078	194	31.21305401	0.060606061	0.378636075	0	15.98443557	1.53E-11	0	HUM	137171	13603101	323.5	13739948.5	0	Maternal	F5_32	FAFW80.1h	68	F5_denovo
665	chr19	36390922	36391216	B6/CAST	B6/B6	B6	36390634	288	14.8106974	0.208333333	0.626681574	0.300443382	30.06665509	8.46E-22	0	HUM	148931	36241991	153.5	36390768.5	0	Paternal	F5_31	FAFW80.1g	67	F5_denovo
666	chr19	16058137	16058327	B6/CAST	CAST/CAST	Unknown	16054276	3861	132.7889462	0.515625	0.919969136	0.5	12.95110802	2.27E-23	0	CAST	3801	16054336	81985.5	16140312.5	0	Maternal	F5_32	FAFW80.1h	68	F5_denovo
667	chr4	57061250	57061474	B6/CAST	CAST/CAST	CAST	57060516	734	343.2386025	0.160427807	3.554688441	0.272636954	257.2977492	1.35E-237	0	HUM	54841	57006409	835.5	57060414.5	0	Paternal	F5_33	FAFW81.1a	69	F5_denovo
668	chr4	152690953	152691554	B6/CAST	CAST/CAST	Unknown	152691513	41	60.35968028	0.654545455	6.061221649	0.493187433	366.9688711	0	0	HUM	25787	152717341	0	152691271.5	0	Paternal	F5_36	FAFW81.2c	72	F5_denovo
669	chr4	57940735	57941202	CAST/CAST	B6/CAST	B6	57940609	126	142.9043701	0.392857143	1.43034021	0.56833368	21.95110802	1.28E-48	0	HUM	55749	57884986	47.5	57940687.5	0	Maternal	F5_33	FAFW81.1a	69	F5_denovo
670	chr4	62782356	62782412	B6/CAST	CAST/CAST	Unknown	62783331	919	182.1122742	0.076642336	1.799299959	0.036164724	162.7733032	6.42E-111	0	MULT	19130	62801542	270495.5	62511860.5	0	Maternal	F5_34	FAFW81.2a	70	F5_denovo
671	chr5	86936566	86936968	B6/B6	B6/CAST	Unknown	86937140	172	232.8937497	0.597972973	3.932234851	0.534654484	129.8533241	1.27E-248	0	HUM	127287	86809279	457175.5	86479390.5	0	Paternal	F5_33	FAFW81.1a	69	F5_denovo
672	chr5	127529734	127529848	B6/CAST	B6/B6	Unknown	127516916	12818	36.11190066	0.219298246	3.56599718	0.317330572	328.4621882	7.38E-206	0	CAST	12732	127517002	64448.5	127465285.5	0	Paternal	F5_36	FAFW81.2c	72	F5_denovo
673	chr5	131805439	131805828	B6/B6	B6/CAST	CAST	131805196	243	39.08293395	0.62745098	1.457034594	0.531869696	31.37777006	7.40E-54	0	HUM	22257	131828085	173.5	131805265.5	0	Paternal	F5_34	FAFW81.2a	70	F5_denovo
674	chr6	118866340	118866965	B6/CAST	B6/B6	Unknown	118866747	218	82.28896571	0.411042945	3.293771182	0.531590887	205.7555401	4.69E-184	0	HUM	111194	118978159	0	118866691.5	0	Paternal	F5_36	FAFW81.2c	72	F5_denovo
675	chr7	7107057	7109763	B6/B6	B6/CAST	CAST	7106751	306	204.9918598	0.7265625	5.633787654	0.50383501	130.3777701	4.75E-284	1	HUM	217845	6889212	226.5	7106830.5	0	Paternal	F5_35	FAFW81.2b	71	F5_denovo
676	chr7	57153713	57153805	CAST/CAST	B6/CAST	Unknown	57153848	43	15.56504387	0.307692308	0.191390878	0.395202464	9.542209096	0.002016424	0	HUM	276543	56877170	651794.5	57805599.5	0	Paternal	F5_34	FAFW81.2a	70	F5_denovo
677	chr7	81620029	81621071	B6/B6	B6/CAST	Unknown	81619981	48	138.8886958	0.467889908	2.004878966	0.548457969	51.59110107	5.90E-51	0	HUM	116812	81503217	0	81620119.5	0	Paternal	F5_36	FAFW81.2c	72	F5_denovo
678	chr7	139172572	139172824	CAST/CAST	B6/CAST	CAST	139173744	920	69.66419606	0.64516129	2.366926764	0.644462299	55.37777006	1.07E-124	0	HUM	6589	139179413	571.5	139173395.5	0	Paternal	F5_33	FAFW81.1a	69	F5_denovo
679	chr7	6916885	6917087	CAST/CAST	B6/CAST	Unknown	6916910	25	151.0236029	0.410714286	2.950918458	0.55637685	53.21333102	2.06E-106	0	HUM	27673	6889212	104630.5	6812254.5	0	Maternal	F5_35	FAFW81.2b	71	F5_denovo
680	chr7	50771724	50771917	CAST/CAST	B6/CAST	Unknown	50770676	1048	77.35716372	0.076335878	1.325787532	0.411921681	62.44442514	2.19E-39	0	CAST	1007	50770717	251345.5	50520378.5	0	Maternal	F5_33	FAFW81.1a	69	F5_denovo
681	chr7	124847534	124848218	B6/CAST	CAST/CAST	Unknown	124913036	64818	24.10691085	0.964912281	2.071814972	0.983283628	95.18220215	9.29E-115	0	CAST	64524	124912742	110086.5	124737447.5	0	Maternal	F5_33	FAFW81.1a	69	F5_denovo
682	chr8	104334441	104334716	B6/B6	B6/CAST	Unknown	104373891	39175	116.0866619	0.56	4.855978748	0.562561669	247.7555401	4.68E-223	0	HUM	149520	104184921	39000.5	104373716.5	0	Maternal	F5_34	FAFW81.2a	70	F5_denovo
683	chr9	102447852	102448711	B6/B6	B6/CAST	Unknown	102448471	240	124.2763102	0.73255814	2.050650623	0.703198071	125.4933171	3.00E-132	0	HUM	344961	102102891	0	102448513.5	0	Paternal	F5_36	FAFW81.2c	72	F5_denovo
684	chr9	88240710	88242634	B6/CAST	B6/B6	Unknown	88148468	92242	8.625	NA	0.138784698	NA	0	0.06867761	0	KO	109192	88351826	207561.5	88033148.5	0	Maternal	F5_36	FAFW81.2c	72	F5_denovo
685	chr10	41100727	41100917	CAST/CAST	B6/CAST	Unknown	41100806	79	282.0905662	0.629032258	4.659357189	0.593642135	181.5422091	8.54E-202	1	MULT	148326	40952401	42315.5	41143232.5	0	Paternal	F5_33	FAFW81.1a	69	F5_denovo
686	chr11	99342248	99342340	B6/CAST	B6/B6	Unknown	99409923	67583	95.85209969	0.014563107	0.20346051	0.017993998	15.5599722	0.000212359	0	CAST	67741	99410081	82687.5	99259560.5	0	Paternal	F5_35	FAFW81.2b	71	F5_denovo
687	chr11	101168326	101169011	CAST/CAST	B6/CAST	B6	101168517	191	51.0661141	0.196078431	6.141911201	0.50918255	217.8044321	0	1	HUM	5413	101174424	192.5	101168133.5	0	Paternal	F5_34	FAFW81.2a	70	F5_denovo
688	chr11	119227661	119227993	B6/CAST	B6/B6	B6	119227275	386	121.7558666	0.978723404	5.710692216	0.674873963	223.0177631	2.36E-295	1	HUM	409050	119637043	347.5	119227313.5	0	Paternal	F5_36	FAFW81.2c	72	F5_denovo
689	chr11	119904792	119904945	B6/CAST	B6/B6	Unknown	119904906	39	320.3982244	0.546045504	5.652677617	0.510592972	755.2177284	0	0	HUM	35749	119869043	0	119904894.5	0	Paternal	F5_33	FAFW81.1a	69	F5_denovo
690	chr11	83882666	83883417	B6/CAST	CAST/CAST	Unknown	83883176	241	40.96189029	0.320754717	15.75196456	0.59103323	263.6399931	0	1	HUM	199148	84082565	0	83883337.5	0	Maternal	F5_34	FAFW81.2a	70	F5_denovo
691	chr12	52855721	52856354	B6/CAST	B6/B6	B6	52855309	412	557.4826216	0.362573099	4.946886377	0.508861059	225.7066481	4.04E-192	0	HUM	62925	52792796	511.5	52855209.5	0	Paternal	F5_34	FAFW81.2a	70	F5_denovo
692	chr12	101829873	101829972	CAST/CAST	B6/CAST	Unknown	101969683	139711	54.23886778	0.980582524	0.810039033	0.98528948	40.18220215	3.49E-26	1	HUM	157883	101671990	139802.5	101969774.5	0	Maternal	F5_33	FAFW81.1a	69	F5_denovo
693	chr14	60658744	60658923	CAST/CAST	B6/CAST	B6	60659026	103	46.98730244	0.678832117	0.841395206	0.38078165	71.29774921	4.00E-34	0	HUM	2110	60661033	108.5	60658635.5	0	Paternal	F5_34	FAFW81.2a	70	F5_denovo
694	chr16	92781818	92782055	CAST/CAST	B6/CAST	Unknown	92782082	27	438.0472335	0.73255814	5.662906999	0.543805255	308.1822021	0	0	MULT	53452	92728366	142026.5	92639791.5	0	unknown	F5_33	FAFW81.1a	69	F5_denovo
695	chr17	75333546	75333685	B6/CAST	B6/B6	CAST	75333717	32	221.7417595	0.456375839	3.496435697	0.524700547	182.1822021	3.08E-197	0	HUM	79226	75254320	111.5	75333796.5	0	Paternal	F5_33	FAFW81.1a	69	F5_denovo
696	chr17	85241978	85242357	B6/B6	B6/CAST	Unknown	85242096	118	164.6715483	0.545801527	1.531796322	0.507372218	67.8221952	8.11E-75	0	HUM	117531	85359888	56883.5	85185094.5	0	Paternal	F5_36	FAFW81.2c	72	F5_denovo
697	chr17	87522454	87522689	CAST/CAST	B6/CAST	Unknown	87495724	26730	29.35475617	0.464285714	0.530185436	0.068729012	8.115547062	8.63E-18	0	HUM	35883	87558572	26586.5	87495867.5	0	Maternal	F5_35	FAFW81.2b	71	F5_denovo
698	chr18	76056347	76057469	CAST/CAST	B6/CAST	Unknown	76057327	142	229.7479107	0.12037037	4.492256661	0.39713757	238.1822021	0	0	HUM	19287	76076756	0	76057407.5	0	Paternal	F5_36	FAFW81.2c	72	F5_denovo
699	chr18	12334047	12334446	CAST/CAST	B6/CAST	Unknown	12275613	58434	30.91491864	0.146341463	0.276228308	0	16.93554359	4.14E-08	0	HUM	63756	12270291	58380.5	12275666.5	0	Maternal	F5_34	FAFW81.2a	70	F5_denovo
700	chr18	32707938	32708964	B6/CAST	CAST/CAST	Unknown	32707986	48	316.9723682	0.414965986	2.782105478	0.633420309	18.73777701	1.80E-108	0	HUM	22208	32731172	117345.5	32826309.5	0	Maternal	F5_33	FAFW81.1a	69	F5_denovo
701	chr19	31092179	31093023	CAST/CAST	B6/CAST	Unknown	31092638	385	16.66197368	NA	1.952869297	0.685254515	29.68888503	4.69E-83	0	HUM	41595	31050584	225916.5	31318939.5	0	Paternal	F5_34	FAFW81.2a	70	F5_denovo
702	chr19	38227820	38228008	B6/CAST	CAST/CAST	B6	38228275	267	305.4266747	0.353488372	2.550829997	0.517176449	87.32887808	3.04E-73	0	HUM	69151	38297159	81.5	38228089.5	0	Paternal	F5_33	FAFW81.1a	69	F5_denovo
703	chr19	49061002	49061220	B6/B6	B6/CAST	B6	49061572	352	107.9603281	0.631578947	0.837908877	0.605534726	9.475554011	2.04E-21	0	HUM	52059	49008943	381.5	49061601.5	0	Maternal	F5_36	FAFW81.2c	72	F5_denovo
704	chr1	56955445	56956101	B6/CAST	CAST/CAST	B6	56957126	1025	608.4756723	0.387596899	2.937079295	0.205034031	16.95110802	2.51E-112	1	HUM	98273	56857172	999.5	56957100.5	0	Paternal	F5_38	FAFW84.1b	74	F5_denovo
705	chr1	62927850	62928011	B6/B6	B6/CAST	CAST	62927248	602	439.1744619	0.985955056	3.702307821	1	77.16443904	7.93E-147	0	HUM	111325	62816525	484.5	62927365.5	0	Paternal	F5_40	FAFW84.1d	76	F5_denovo
706	chr1	193136361	193136881	CAST/CAST	B6/CAST	Unknown	193136813	68	61.31094356	0.149659864	0.948835087	0.306337949	85.19996526	2.30E-45	0	HUM	46915	193089446	0	193136797.5	0	unknown	F5_40	FAFW84.1d	76	F5_denovo
707	chr3	27941120	27951892	B6/CAST	CAST/CAST	Unknown	27949126	2766	60.54213903	NA	1.667913403	NA	0	1.69E-55	0	HUM	33678	27907442	0	27949401.5	0	Paternal	F5_38	FAFW84.1b	74	F5_denovo
708	chr4	41707167	41710779	B6/CAST	CAST/CAST	Unknown	41709048	1731	342.7527049	0.491525424	4.03912228	NA	0	1.87E-190	0	HUM	4523	41715302	0	41708851.5	0	Paternal	F5_37	FAFW84.1a	73	F5_denovo
709	chr4	62782136	62782214	CAST/CAST	B6/CAST	Unknown	62783331	1117	182.1122742	0.076642336	1.799299959	0.036164724	162.7733032	6.42E-111	0	MULT	19328	62801542	270275.5	62511860.5	0	Paternal	F5_39	FAFW84.1c	75	F5_denovo
710	chr4	63734142	63734508	B6/B6	B6/CAST	Unknown	63741545	7037	20.15391371	0.294117647	0.68012267	0.348518756	19.80443209	2.46E-21	0	HUM	151307	63885815	6735.5	63741243.5	1	Paternal	F5_40	FAFW84.1d	76	F5_denovo
711	chr4	63932804	63933045	B6/CAST	CAST/CAST	Unknown	63928993	3811	652.1209032	0.846153846	5.488502834	0.623249509	279.9199792	6.46E-296	0	CAST	3799	63929005	191560.5	63741243.5	0	Paternal	F5_38	FAFW84.1b	74	F5_denovo
712	chr4	33067817	33067889	CAST/CAST	B6/CAST	Unknown	33067918	29	37.68862169	0.592105263	1.684222935	0.612632772	124.2977492	6.40E-76	0	HUM	193705	33261594	296778.5	33364667.5	0	Maternal	F5_39	FAFW84.1c	75	F5_denovo
713	chr4	56742739	56744665	B6/CAST	B6/B6	Unknown	56742884	145	67.04205516	0.346153846	12.64042491	0.522943771	523.0177631	0	1	HUM	89807	56652932	0	56743117.5	0	Maternal	F5_38	FAFW84.1b	74	F5_denovo
714	chr5	137560162	137560333	B6/B6	B6/CAST	Unknown	137560295	38	222.4174179	0.996007984	2.03637396	0.973933714	101.2799861	1.96E-64	0	HUM	20199	137580532	0	137560215.5	0	Paternal	F5_38	FAFW84.1b	74	F5_denovo
715	chr5	27250873	27251193	B6/CAST	CAST/CAST	B6	27251122	71	108.044952	0.510948905	2.875978238	0.543085114	104.4444251	9.29E-132	0	HUM	15191	27266384	63.5	27251256.5	0	Maternal	F5_39	FAFW84.1c	75	F5_denovo
716	chr5	38505328	38506002	CAST/CAST	B6/CAST	B6	38504940	388	607.5366072	0.427728614	8.226423165	0.5	228.164439	0	0	HUM	103406	38609408	563.5	38504764.5	0	Maternal	F5_37	FAFW84.1a	73	F5_denovo
717	chr5	105526058	105527242	B6/CAST	B6/B6	Unknown	105525978	80	36.69755529	0.071428571	0.765347891	0.617759951	12.73777701	3.73E-16	0	HUM	138528	105665770	231531.5	105758773.5	0	Maternal	F5_37	FAFW84.1a	73	F5_denovo
718	chr5	119082874	119085394	B6/B6	B6/CAST	Unknown	118983143	99731	95.92038829	0.541666667	5.323011448	NA	0	8.21E-241	0	CAST	99632	118983242	245887.5	119331281.5	0	Maternal	F5_39	FAFW84.1c	75	F5_denovo
719	chr6	128543975	128544070	B6/B6	B6/CAST	B6	128544561	491	540.8093883	0.723815877	5.355925941	0.574200834	303.2310941	5.65E-236	1	HUM	27149	128571219	350.5	128544420.5	0	Paternal	F5_37	FAFW84.1a	73	F5_denovo
720	chr7	31111471	31112327	B6/CAST	CAST/CAST	Unknown	31111616	145	100.3171719	0.390977444	6.674269052	0.44373593	426.5599722	0	0	HUM	21814	31089657	0	31112076.5	0	Paternal	F5_38	FAFW84.1b	74	F5_denovo
721	chr7	132484227	132484369	B6/CAST	B6/B6	Unknown	132484435	66	58.0466121	0.443298969	2.96182173	0.460700269	165.3955332	3.26E-146	0	HUM	169691	132654060	0	132484267.5	0	Paternal	F5_39	FAFW84.1c	75	F5_denovo
722	chr7	135442586	135443022	B6/CAST	B6/B6	Unknown	135442653	67	416.754334	0.427055703	4.364659275	0.460179156	163.2310941	3.56E-213	0	HUM	19385	135462407	101835.5	135340750.5	0	Maternal	F5_38	FAFW84.1b	74	F5_denovo
723	chr8	44959477	44959991	B6/B6	B6/CAST	Unknown	44959571	94	555.2463557	0.702842377	5.091018056	0.489730716	194.7555401	6.89E-266	0	HUM	239006	44720471	0	44959665.5	0	Paternal	F5_38	FAFW84.1b	74	F5_denovo
724	chr9	13850121	13851381	B6/CAST	B6/B6	Unknown	13850347	226	30.02636721	0.4	0.385422206	0.876506418	6.639993051	7.13E-10	0	HUM	138923	13990304	383001.5	13467119.5	0	Maternal	F5_38	FAFW84.1b	74	F5_denovo
725	chr10	112154297	112154586	B6/CAST	B6/B6	Unknown	112154596	10	47.06889803	0.304347826	1.409414696	0.419527867	18.63999305	7.41E-40	0	HUM	37797	112192383	22425.5	112177011.5	0	Paternal	F5_38	FAFW84.1b	74	F5_denovo
726	chr11	20381789	20381876	B6/CAST	B6/B6	CAST	20382361	485	184.27984	0.581196581	2.447626964	0.586971572	109.2310941	1.06E-103	0	HUM	101832	20279957	159.5	20382035.5	0	Paternal	F5_37	FAFW84.1a	73	F5_denovo
727	chr14	69254149	69692772	B6/CAST	CAST/CAST	Unknown	69253504	645	54.43115851	0.043478261	1.678608505	0.037350748	98.34664119	6.67E-97	0	MULT	98271	69791043	1906.5	69252242.5	0	Maternal	F5_39	FAFW84.1c	75	F5_denovo
728	chr14	66500104	66500505	B6/B6	B6/CAST	Unknown	66500342	163	21.90376916	0.523809524	3.707915685	0.630327618	164.9688711	1.11E-172	0	HUM	8842	66491262	0	66500256.5	0	unknown	F5_38	FAFW84.1b	74	F5_denovo
729	chr14	67476204	67476415	B6/CAST	CAST/CAST	Unknown	67476325	90	730.4406491	0.563091483	4.892696558	0.549381488	222.7555401	1.40E-283	0	HUM	315736	67160468	0	67476240.5	0	unknown	F5_38	FAFW84.1b	74	F5_denovo
730	chr15	72347464	72347694	B6/B6	B6/CAST	Unknown	72347284	180	23.60493178	1	0.144736125	1	11.24665856	0.0031668	0	HUM	45826	72393520	52942.5	72294521.5	0	Maternal	F5_38	FAFW84.1b	74	F5_denovo
731	chr15	77385593	77387939	B6/CAST	B6/B6	Unknown	77387103	836	40.125	0	0.727425989	0	3.819996526	5.21E-26	0	HUM	42458	77430397	0	77385674.5	0	Maternal	F5_37	FAFW84.1a	73	F5_denovo
732	chr15	85289302	85289482	B6/CAST	B6/B6	B6	85288997	305	56.36547837	0.857142857	2.579299025	0.589617636	16.73777701	9.21E-80	0	HUM	128001	85417483	371.5	85288930.5	0	Maternal	F5_39	FAFW84.1c	75	F5_denovo
733	chr17	59770672	59771315	B6/CAST	B6/B6	Unknown	59760139	10533	20.04818924	0.277777778	0.684128997	0.417793168	12.16443904	1.62E-13	0	CAST	10637	59760035	412624.5	60183939.5	0	Paternal	F5_38	FAFW84.1b	74	F5_denovo
734	chr18	56574184	56575308	B6/CAST	B6/B6	Unknown	56574419	235	43.94703709	0.461538462	1.921404744	0.516043927	31.16443904	7.44E-68	1	HUM	4717	56580025	0	56574463.5	0	Paternal	F5_40	FAFW84.1d	76	F5_denovo
735	chr18	73868880	73869181	B6/CAST	B6/B6	B6	73869085	96	66.91128256	0.78	0.496208392	0.471994011	17.85332407	1.18E-15	0	HUM	28416	73897597	0	73868895.5	0	Paternal	F5_38	FAFW84.1b	74	F5_denovo
736	chr19	46134104	46134336	B6/B6	B6/CAST	CAST	46134284	52	164.245646	0.745679012	2.268919347	0.724331811	209.5110802	4.13E-166	1	HUM	40141	46174477	147.5	46133956.5	0	Paternal	F5_38	FAFW84.1b	74	F5_denovo
737	chr19	28868264	28871771	B6/CAST	B6/B6	CAST	28871781	10	69.97763574	0.25	1.760431555	0.674283525	22.95110802	3.06E-106	0	HUM	146260	29018031	339.5	28872110.5	0	Maternal	F5_38	FAFW84.1b	74	F5_denovo
738	chr1	93009200	93010254	B6/CAST	CAST/CAST	Unknown	93010069	185	151.1191551	0.991596639	2.233117029	0.995087557	43.42666203	5.85E-135	0	HUM	121261	92887939	3418.5	93013672.5	0	Paternal	F5_43	FAFW85.1c	79	F5_denovo
739	chr1	168673848	168673901	CAST/CAST	B6/CAST	Unknown	168673648	200	68.75859396	0.354609929	5.368901211	0.455248221	167.5911011	2.54E-119	1	HUM	155692	168518156	245604.5	168428243.5	0	Paternal	F5_44	FAFW85.1d	80	F5_denovo
740	chr2	16371339	16371367	B6/CAST	B6/B6	Unknown	16327464	43875	12.125	NA	0.014945475	NA	0	0.825033629	0	KO	278812	16650179	753294.5	15618044.5	0	Paternal	F5_41	FAFW85.1a	77	F5_denovo
741	chr2	16441257	16441382	B6/B6	B6/CAST	Unknown	16327464	113793	12.125	NA	0.014945475	NA	0	0.825033629	0	KO	208797	16650179	823212.5	15618044.5	0	Paternal	F5_41	FAFW85.1a	77	F5_denovo
742	chr2	31816206	31822659	B6/B6	B6/CAST	Unknown	31818093	1887	208.2337665	NA	5.163829467	NA	0	0	0	HUM	187246	32009905	14920.5	31801285.5	0	Paternal	F5_44	FAFW85.1d	80	F5_denovo
743	chr2	58879522	58879684	B6/CAST	CAST/CAST	Unknown	58996224	116540	46.77830112	0.541284404	1.856979105	0.726389971	94.96887113	2.19E-61	0	CAST	116609	58996293	256213.5	59135897.5	0	Paternal	F5_42	FAFW85.1b	78	F5_denovo
744	chr2	153607802	153607835	B6/B6	B6/CAST	Unknown	153661501	53666	192.1066294	0.507142857	3.554985339	0.562983317	127.0177631	0	0	MULT	180355	153427447	164283.5	153443518.5	0	Paternal	F5_44	FAFW85.1d	80	F5_denovo
745	chr3	69693484	69693639	B6/CAST	CAST/CAST	Unknown	69693739	100	155.3907542	0.014388489	2.127229981	0	62.77110455	1.08E-65	0	HUM	21811	69715450	0	69693634.5	0	Maternal	F5_44	FAFW85.1d	80	F5_denovo
746	chr3	107259640	107259813	B6/B6	B6/CAST	CAST	107259500	140	613.962166	0.5625	5.302004977	0.501397342	357.8221952	8.52929486599567e-317	0	HUM	55442	107204198	44.5	107259595.5	0	Maternal	F5_41	FAFW85.1a	77	F5_denovo
747	chr3	121193313	121194445	B6/CAST	B6/B6	Unknown	121193833	520	89.95248916	0.486486486	1.195650589	NA	0	4.68E-42	0	HUM	163538	121029775	0	121193521.5	0	Maternal	F5_42	FAFW85.1b	78	F5_denovo
748	chr3	132349527	132349773	B6/CAST	B6/B6	CAST	132350016	243	89.63925301	0.458823529	3.27365574	0.592865576	75.37777006	3.87E-83	0	HUM	19699	132369472	701.5	132350474.5	0	Maternal	F5_43	FAFW85.1c	79	F5_denovo
749	chr4	148740765	148740813	B6/CAST	B6/B6	CAST	148740974	161	40.6568399	0.523076923	0.472729303	0.5	46.72441124	1.66E-20	0	HUM	93157	148647608	311.5	148741124.5	0	Paternal	F5_41	FAFW85.1a	77	F5_denovo
750	chr4	65871421	65871672	B6/CAST	B6/B6	Unknown	65924201	52529	24.43291977	0.933333333	1.176943816	0.945897833	22.42666203	5.47E-35	0	HUM	252615	65618806	52743.5	65924415.5	0	Maternal	F5_43	FAFW85.1c	79	F5_denovo
751	chr5	38367253	38367398	B6/CAST	CAST/CAST	B6	38367840	442	130.6815593	0.99270073	2.364081597	0.898253641	150.6577562	5.08E-137	1	HUM	45869	38321384	367.5	38367765.5	0	Paternal	F5_43	FAFW85.1c	79	F5_denovo
752	chr5	119666115	119667369	B6/CAST	CAST/CAST	Unknown	119911681	244312	358.0629965	0.449612403	11.0108871	0.461376231	271.8533241	0	0	CAST	244331	119911700	334833.5	119331281.5	0	Paternal	F5_44	FAFW85.1d	80	F5_denovo
753	chr5	24729984	24731605	B6/B6	B6/CAST	Unknown	24699222	30762	41.46508123	0.448275862	0.415238843	0.413110584	23.01776311	1.52E-13	0	CAST	30913	24699071	176301.5	24553682.5	0	Maternal	F5_43	FAFW85.1c	79	F5_denovo
754	chr5	30594847	30596431	B6/B6	B6/CAST	Unknown	30595832	599	612.8809072	0.428184282	6.382852053	0.445264351	82.21333102	0	0	HUM	139587	30455260	0	30595930.5	0	Maternal	F5_41	FAFW85.1a	77	F5_denovo
755	chr5	38504540	38505328	CAST/CAST	B6/CAST	Unknown	38504940	388	607.5366072	0.427728614	8.226423165	0.5	228.164439	0	0	HUM	104080	38609408	0	38504764.5	0	Maternal	F5_44	FAFW85.1d	80	F5_denovo
756	chr6	55005559	55005814	B6/CAST	B6/B6	Unknown	55005711	103	569.7443047	0.350855746	6.663780374	0.456358132	171.8533241	6.77E-193	0	HUM	1538	55007352	0	55005747.5	0	Maternal	F5_41	FAFW85.1a	77	F5_denovo
757	chr6	80679753	80679913	B6/B6	B6/CAST	B6	80679849	64	322.9099648	0.278115502	4.210964829	0.485056452	200.7555401	3.56E-244	0	HUM	175898	80855811	230.5	80680143.5	0	Maternal	F5_44	FAFW85.1d	80	F5_denovo
758	chr7	135333872	135344321	B6/B6	B6/CAST	Unknown	135341104	3217	71.32553212	NA	2.951069898	NA	0	5.90E-113	1	HUM	118086	135462407	0	135340750.5	0	Paternal	F5_41	FAFW85.1a	77	F5_denovo
759	chr7	4936975	4937284	B6/CAST	CAST/CAST	B6	4937451	167	31.59483952	0.294117647	0.405006549	0.516110569	31.03552622	4.89E-23	0	HUM	69142	4867833	133.5	4937417.5	0	Maternal	F5_42	FAFW85.1b	78	F5_denovo
760	chr7	137591969	137592414	B6/B6	B6/CAST	Unknown	137592389	25	198.1131995	0.295620438	2.388808347	0.45361302	129.3466412	1.84E-156	0	HUM	7016	137584953	63377.5	137528591.5	0	unknown	F5_44	FAFW85.1d	80	F5_denovo
761	chr8	122513541	122514245	CAST/CAST	B6/CAST	Unknown	122513159	382	450.0205222	0.978401728	3.727481351	0.932317763	210.4933171	0	0	HUM	68314	122582559	11889.5	122501651.5	0	unknown	F5_41	FAFW85.1a	77	F5_denovo
762	chr9	123165744	123166720	B6/CAST	B6/B6	Unknown	123166128	384	91.98914195	0.47826087	1.420416265	0.615089565	8.688885028	7.10E-47	0	HUM	11592	123178312	104212.5	123061531.5	0	Paternal	F5_41	FAFW85.1a	77	F5_denovo
763	chr9	31377492	31377649	B6/CAST	CAST/CAST	Unknown	31400890	23241	403.5663837	0.713385827	4.477802452	0.685270195	329.2488572	1.21E-293	0	HUM	72401	31305091	23395.5	31401044.5	0	Maternal	F5_44	FAFW85.1d	80	F5_denovo
764	chr10	25527209	25527762	B6/CAST	CAST/CAST	Unknown	25527546	216	18.57642755	0.567567568	0.349058594	0.525309356	19.75554011	4.77E-09	0	HUM	3185	25524024	181327.5	25709089.5	0	Maternal	F5_43	FAFW85.1c	79	F5_denovo
765	chr13	24456594	24457202	B6/CAST	B6/B6	Unknown	24456715	121	174.8398323	0.97005988	3.271855146	0.952700897	65.16443904	3.28E-105	0	HUM	55154	24401440	0	24456778.5	0	Paternal	F5_41	FAFW85.1a	77	F5_denovo
766	chr13	107902330	107902609	CAST/CAST	B6/CAST	Unknown	107902376	46	329.9938272	0.479238754	4.363665957	0.445243033	136.9688711	3.09E-182	0	HUM	57260	107845070	0	107902354.5	0	Paternal	F5_44	FAFW85.1d	80	F5_denovo
767	chr14	34180851	34180910	B6/CAST	B6/B6	CAST	34181138	228	28.87564292	0.267857143	0.317545071	0.39288617	32.67551927	4.72E-11	0	HUM	77840	34103011	294.5	34181204.5	0	Paternal	F5_42	FAFW85.1b	78	F5_denovo
768	chr15	69579409	69579699	B6/B6	B6/CAST	CAST	69579293	116	77.53168371	0.343434343	1.572534056	0.5	56.32887808	1.36E-45	0	HUM	295676	69283733	278.5	69579130.5	0	Paternal	F5_44	FAFW85.1d	80	F5_denovo
769	chr15	59005125	59005505	B6/B6	B6/CAST	Unknown	59005690	185	222.3220582	0.41160221	4.576804869	0.517385991	316.3466412	1.46E-257	0	HUM	15130	58989995	88057.5	58917067.5	0	Maternal	F5_41	FAFW85.1a	77	F5_denovo
770	chr15	76291175	76291491	CAST/CAST	B6/CAST	CAST	76291783	292	22.97703239	0.611111111	1.768330961	0.646449094	92.18220215	1.50E-129	1	HUM	81614	76209561	581.5	76292072.5	0	Maternal	F5_42	FAFW85.1b	78	F5_denovo
771	chr16	36474546	36488780	B6/CAST	CAST/CAST	B6	36489063	283	396.1112847	0.524271845	10.41192485	0.572051435	90.21333102	0	0	HUM	154180	36642960	131.5	36488911.5	0	Maternal	F5_41	FAFW85.1a	77	F5_denovo
772	chr16	49871581	49872392	B6/CAST	CAST/CAST	CAST	49871472	109	197.0295002	0.034632035	2.528584381	0.121762019	58.16443904	6.41E-78	0	HUM	14475	49886867	196.5	49871384.5	0	unknown	F5_42	FAFW85.1b	78	F5_denovo
773	chr18	61785242	61785401	B6/CAST	B6/B6	CAST	61785710	309	81.4486583	0.443786982	4.44577282	0.596907261	268.2977492	3.31E-249	1	HUM	140185	61645057	302.5	61785703.5	0	Paternal	F5_43	FAFW85.1c	79	F5_denovo
774	chr18	58043233	58043838	B6/CAST	CAST/CAST	Unknown	58043404	171	58.23572951	0.296296296	0.608183933	0.432675003	22.2799861	2.88E-19	0	MULT	23211	58020022	4892.5	58048730.5	0	Maternal	F5_44	FAFW85.1d	80	F5_denovo
775	chr1	23239319	23239723	B6/CAST	B6/B6	CAST	23239600	123	55.00157734	0.279069767	1.110202907	0.283691623	25.42666203	7.77E-24	0	HUM	254315	22985004	307.5	23240030.5	0	Paternal	F5_45	FAFW86.1a	81	F5_denovo
776	chr1	72587130	72588354	B6/CAST	B6/B6	Unknown	72471948	115182	19.23862023	0.380952381	0.533683511	0.345755858	35.65775616	7.44E-16	0	HUM	129556	72717910	154916.5	72432213.5	0	Paternal	F5_48	FAFW86.1d	84	F5_denovo
777	chr1	120424929	120425287	B6/B6	B6/CAST	Unknown	120448121	22834	8.625	0.363636364	0.34903905	0.306589873	7.755540113	9.74E-08	0	HUM	107499	120317430	23021.5	120448308.5	0	Paternal	F5_47	FAFW86.1c	83	F5_denovo
778	chr1	190462757	190463967	CAST/CAST	B6/CAST	Unknown	190463793	174	130.5110719	0.462585034	4.449208522	0.552882078	75.63999305	4.02E-223	0	HUM	5614	190457143	0	190463748.5	0	unknown	F5_45	FAFW86.1a	81	F5_denovo
779	chr2	46520652	46521646	B6/CAST	CAST/CAST	Unknown	46995550	473904	59.56624517	0.071428571	2.806120799	0.021468633	110.7555401	2.85E-97	0	CAST	669016	47190662	1434096.5	45086555.5	0	Paternal	F5_46	FAFW86.1b	82	F5_denovo
780	chr2	74063868	74064239	CAST/CAST	B6/CAST	CAST	74064256	17	508.8917894	0.037921348	4.761456458	0.141585896	202.2799861	9.58E-298	0	HUM	85261	74149500	95.5	74064334.5	0	Paternal	F5_47	FAFW86.1c	83	F5_denovo
781	chr3	79360993	79362461	B6/B6	B6/CAST	Unknown	79304029	56964	37.11086964	0	0.619507472	0.330572112	5.902216045	1.13E-13	0	HUM	72206	79288787	57147.5	79303845.5	0	Maternal	F5_46	FAFW86.1b	82	F5_denovo
782	chr4	152343628	152343978	B6/CAST	CAST/CAST	CAST	152343534	94	201.2529187	0.349206349	7.889061028	0.475160078	422.7066481	0	1	HUM	89028	152433006	0	152343631.5	0	Paternal	F5_46	FAFW86.1b	82	F5_denovo
783	chr4	46841332	46854527	B6/CAST	B6/B6	Unknown	46842621	1289	217.8125378	NA	3.736399579	NA	0	3.03E-217	0	HUM	9575	46831757	0	46842294.5	0	Maternal	F5_48	FAFW86.1d	84	F5_denovo
784	chr4	81473055	81473519	B6/CAST	B6/B6	Unknown	81473166	111	24.88824764	0.571428571	1.425712856	0.552179978	38.32887808	2.00E-40	0	HUM	37006	81436049	0	81473336.5	0	Maternal	F5_45	FAFW86.1a	81	F5_denovo
785	chr4	134864734	134864848	B6/B6	B6/CAST	Unknown	134864737	3	66.43845355	0.027777778	0.578190833	0.059130636	51.03552622	1.28E-26	0	HUM	89692	134775042	13638.5	134878486.5	0	Maternal	F5_48	FAFW86.1d	84	F5_denovo
786	chr4	136900368	136900487	B6/B6	B6/CAST	Unknown	136908260	7773	18.13846993	0.954545455	1.173121972	1	39.90221605	8.25E-34	0	HUM	32181	136932668	7866.5	136908353.5	0	Maternal	F5_45	FAFW86.1a	81	F5_denovo
787	chr4	143394779	143397204	CAST/CAST	B6/CAST	Unknown	143375057	19722	47.86712378	0.019607843	0.966180886	0.096092777	63.13331017	1.81E-38	0	HUM	26515	143423719	19593.5	143375185.5	0	Maternal	F5_47	FAFW86.1c	83	F5_denovo
788	chr4	44525731	44526073	CAST/CAST	B6/CAST	Unknown	44526822	749	129.579313	0.447619048	2.960518763	0.521957955	159.3955332	8.67E-166	0	HUM	16266	44542339	148249.5	44674322.5	0	unknown	F5_46	FAFW86.1b	82	F5_denovo
789	chr4	128565251	128565790	B6/CAST	B6/B6	Unknown	128565940	150	462.5612981	0.428888889	6.026163583	0.490999279	277.7555401	0	0	HUM	29063	128594853	0	128565749.5	0	unknown	F5_46	FAFW86.1b	82	F5_denovo
790	chr6	55006381	55006599	CAST/CAST	B6/CAST	B6	55005711	670	569.7443047	0.350855746	6.663780374	0.456358132	171.8533241	6.77E-193	0	HUM	753	55007352	633.5	55005747.5	0	Paternal	F5_48	FAFW86.1d	84	F5_denovo
791	chr6	144869812	144870354	B6/B6	B6/CAST	Unknown	144869774	38	327.1587176	0.539657854	5.563118575	0.594760787	342.9688711	9.4712384307767e-321	0	HUM	27240	144897594	72881.5	144796930.5	0	Paternal	F5_48	FAFW86.1d	84	F5_denovo
792	chr6	73372615	73373118	B6/CAST	CAST/CAST	Unknown	73372740	125	386.5794892	0.556561086	3.872794297	0.601728136	132.7066481	2.92E-262	0	HUM	347407	73025208	2699.5	73369915.5	0	Maternal	F5_45	FAFW86.1a	81	F5_denovo
793	chr7	136762959	136763015	B6/B6	B6/CAST	B6	136763337	322	162.0363245	0.845433255	1.68384863	0.674086793	175.1999653	5.47E-94	0	HUM	105492	136657467	352.5	136763367.5	0	unknown	F5_47	FAFW86.1c	83	F5_denovo
794	chr7	138775903	138776044	B6/CAST	CAST/CAST	CAST	138775742	161	124.5682231	0.708708709	4.273569203	0.576554547	241.6577562	3.38E-223	0	HUM	43536	138819580	252.5	138775650.5	0	unknown	F5_47	FAFW86.1c	83	F5_denovo
795	chr8	10547854	10548328	B6/CAST	CAST/CAST	Unknown	10548061	207	126.5167307	0.398843931	1.106050855	0.622732889	32.59110107	3.08E-35	0	HUM	241938	10790266	0	10548093.5	0	Maternal	F5_48	FAFW86.1d	84	F5_denovo
796	chr8	22260612	22260919	B6/CAST	CAST/CAST	Unknown	22268624	7705	84.58429243	0.484536082	0.585610327	0.632665176	33.91997915	3.97E-15	0	HUM	128162	22132450	7828.5	22268747.5	0	Maternal	F5_47	FAFW86.1c	83	F5_denovo
797	chr8	108451728	108451777	B6/B6	B6/CAST	Unknown	108451083	645	74.28104321	0.162790698	8.210522268	0.513173864	417.4933171	0	1	KO	52287	108399441	34350.5	108486127.5	0	Maternal	F5_48	FAFW86.1d	84	F5_denovo
798	chr8	114175636	114175711	B6/CAST	B6/B6	Unknown	114175772	61	349.8474949	0.096698113	3.025726277	0.299831794	182.3466412	9.70E-130	0	HUM	8571	114167065	20697.5	114154938.5	0	Maternal	F5_45	FAFW86.1a	81	F5_denovo
799	chr8	114586657	114587020	B6/B6	B6/CAST	B6	114587059	39	474.900439	0.995016611	3.539648633	0.96325185	213.7066481	8.01E-176	0	HUM	39432	114547225	43.5	114587063.5	0	Maternal	F5_47	FAFW86.1c	83	F5_denovo
800	chr9	70864052	70864905	B6/B6	B6/CAST	CAST	70863900	152	558.24977	0.464550265	8.401375677	0.513607911	440.9199792	0	0	HUM	42793	70821259	0	70864063.5	0	Paternal	F5_46	FAFW86.1b	82	F5_denovo
801	chr9	98098759	98102201	CAST/CAST	B6/CAST	Unknown	98099502	743	122.964217	0.409090909	6.381069084	NA	0	1.11E-286	0	HUM	143853	98246054	0	98099266.5	0	Paternal	F5_48	FAFW86.1d	84	F5_denovo
802	chr9	36842829	36843522	B6/CAST	B6/B6	Unknown	36843067	238	227.6411749	NA	3.236042274	0.374020145	79.37777006	6.33E-144	0	HUM	34714	36878236	0	36842979.5	0	Maternal	F5_46	FAFW86.1b	82	F5_denovo
803	chr9	43582565	43582900	CAST/CAST	B6/CAST	Unknown	43569129	13436	48.6213468	0.041237113	0.743309072	0	48.93554359	8.76E-32	0	HUM	135193	43718093	13283.5	43569281.5	0	Maternal	F5_45	FAFW86.1a	81	F5_denovo
804	chr10	44536365	44537115	B6/CAST	CAST/CAST	Unknown	44536968	147	125.477589	0.926229508	2.175675159	0.935708812	11.47555401	2.58E-83	0	HUM	74623	44611738	0	44536784.5	0	Paternal	F5_48	FAFW86.1d	84	F5_denovo
805	chr10	60801805	60802014	CAST/CAST	B6/CAST	Unknown	60744317	57488	26.93985663	0.472222222	3.483331702	0.578469171	121.0666551	1.38E-287	0	HUM	85198	60716607	57369.5	60744435.5	0	Paternal	F5_45	FAFW86.1a	81	F5_denovo
806	chr10	111573402	111574610	B6/B6	B6/CAST	Unknown	111574024	586	346.0246982	0.395721925	5.012439866	NA	0	2.95E-255	0	HUM	96215	111477187	0	111574082.5	0	Paternal	F5_45	FAFW86.1a	81	F5_denovo
807	chr10	111573402	111574610	B6/B6	B6/CAST	Unknown	111574024	586	346.0246982	0.395721925	5.012439866	NA	0	2.95E-255	0	HUM	96215	111477187	0	111574082.5	0	Paternal	F5_47	FAFW86.1c	83	F5_denovo
808	chr11	46218652	46219159	B6/CAST	CAST/CAST	Unknown	46219100	59	26.09346452	0.358974359	2.503061669	0.536670956	231.7910663	1.01E-229	1	HUM	105862	46325021	0	46218997.5	0	Paternal	F5_48	FAFW86.1d	84	F5_denovo
809	chr11	121431884	121432341	B6/B6	B6/CAST	Unknown	121432281	60	261.1195619	0.602678571	6.480276977	0.50624549	320.2310941	0	0	HUM	146414	121285470	0	121432303.5	0	Paternal	F5_45	FAFW86.1a	81	F5_denovo
810	chr11	38126796	38127421	B6/CAST	B6/B6	B6	38126688	108	51.02467805	0.224489796	2.390757496	0.513646291	36.63999305	4.46E-50	0	HUM	714836	38842257	163.5	38126632.5	0	Maternal	F5_45	FAFW86.1a	81	F5_denovo
811	chr11	57876479	57876621	CAST/CAST	B6/CAST	Unknown	57876461	18	436.9284978	0.44	8.008745734	0.55179227	347.5422091	0	1	HUM	141912	58018533	233967.5	57642511.5	0	unknown	F5_48	FAFW86.1d	84	F5_denovo
812	chr11	98539811	98540008	B6/B6	B6/CAST	CAST	98539326	485	30.49559248	0.5625	1.328967562	0.510029421	49.85332407	6.84E-53	0	HUM	68657	98608665	335.5	98539475.5	0	unknown	F5_45	FAFW86.1a	81	F5_denovo
813	chr11	112659195	112660294	CAST/CAST	B6/CAST	Unknown	112777355	117061	116.6042949	0.070588235	2.989795736	0.414045572	69.80443209	2.80E-184	0	HUM	199658	112859952	116843.5	112777137.5	0	unknown	F5_47	FAFW86.1c	83	F5_denovo
814	chr11	114007007	114007144	B6/CAST	CAST/CAST	B6	114007488	344	200.2658826	0.987261146	2.448400074	0.975563502	196.6088642	3.15E-127	0	HUM	10563	113996444	153.5	114007297.5	0	unknown	F5_46	FAFW86.1b	82	F5_denovo
815	chr11	115181114	115181159	B6/CAST	B6/B6	Unknown	115183474	2315	54.31754886	0.283333333	1.778837443	0.335428084	148.8710872	2.02E-160	1	MULT	39703	115220862	5614.5	115175499.5	0	unknown	F5_48	FAFW86.1d	84	F5_denovo
816	chr12	69129562	69130366	B6/B6	B6/CAST	Unknown	69129782	220	29.82200818	0.947368421	8.126245102	0.790106317	310.2310941	0	1	KO	185705	69316071	44530.5	69085031.5	0	Maternal	F5_46	FAFW86.1b	82	F5_denovo
817	chr12	107910814	107911820	B6/B6	B6/CAST	Unknown	107912032	212	172.3460618	0.682080925	2.230896744	0.631926136	121.2799861	7.79E-107	0	HUM	11322	107923142	0	107911710.5	0	Maternal	F5_47	FAFW86.1c	83	F5_denovo
818	chr13	113864285	113864388	B6/CAST	B6/B6	CAST	113864493	105	672.843483	0.560814249	4.143924107	0.511082185	315.8221952	4.65E-230	0	HUM	76062	113788223	274.5	113864662.5	0	Paternal	F5_48	FAFW86.1d	84	F5_denovo
819	chr14	54087485	54087864	B6/CAST	B6/B6	CAST	54087891	27	296.4268481	0.506811989	3.240115453	0.495937161	123.0666551	5.33E-166	0	HUM	31360	54056125	39.5	54087903.5	0	Paternal	F5_45	FAFW86.1a	81	F5_denovo
820	chr14	55499619	55500241	B6/B6	B6/CAST	Unknown	55500001	240	145.5155506	0.504132231	3.140373162	0.533769038	162.8710872	5.97E-283	0	HUM	71938	55427681	57748.5	55557989.5	0	Paternal	F5_46	FAFW86.1b	82	F5_denovo
821	chr14	101882914	101883644	CAST/CAST	B6/CAST	Unknown	101883365	279	430.8520584	0.283159463	4.525665864	0.441074789	84.85332407	6.71E-190	0	HUM	49435	101833479	0	101883507.5	0	Paternal	F5_47	FAFW86.1c	83	F5_denovo
822	chr14	94499175	94511161	B6/CAST	CAST/CAST	Unknown	94507675	3486	24.27111751	NA	0.601387619	NA	0	1.04E-07	0	HUM	100268	94398907	806785.5	93692389.5	0	Maternal	F5_47	FAFW86.1c	83	F5_denovo
823	chr15	52800418	52801113	B6/CAST	B6/B6	Unknown	52800752	334	100.3511388	0.411764706	3.605577104	0.430840152	43.37777006	1.35E-179	0	HUM	128193	52929306	0	52800734.5	0	Maternal	F5_48	FAFW86.1d	84	F5_denovo
824	chr16	30142373	30142908	B6/B6	B6/CAST	Unknown	30142783	125	91.45308285	0.5	2.33779541	0.512019553	166.3955332	3.38E-135	0	HUM	20700	30121673	0	30142696.5	0	Paternal	F5_48	FAFW86.1d	84	F5_denovo
825	chr16	70250797	70251145	CAST/CAST	B6/CAST	Unknown	70251394	249	217.9527741	0.269662921	2.563044312	0.537638015	39.85332407	6.89E-71	0	HUM	229331	70480476	329689.5	70580834.5	0	Maternal	F5_46	FAFW86.1b	82	F5_denovo
826	chr17	63026947	63027146	CAST/CAST	B6/CAST	Unknown	63027430	284	352.6578481	0.419277108	3.599671476	0.506591669	75.85332407	8.34E-130	0	MULT	94288	62932659	11080.5	63015866.5	0	Paternal	F5_46	FAFW86.1b	82	F5_denovo
827	chr19	48285016	48300249	CAST/CAST	B6/CAST	Unknown	48297794	2455	101.2385941	NA	2.442511181	NA	0	4.76E-106	0	HUM	363	48284653	0	48297563.5	0	Paternal	F5_45	FAFW86.1a	81	F5_denovo
828	chr19	55747229	55747364	B6/CAST	CAST/CAST	B6	55747282	53	30.06310569	0.09375	0.492436403	0.321347458	19.59110107	9.24E-12	0	HUM	13507	55760871	284.5	55747648.5	0	Paternal	F5_47	FAFW86.1c	83	F5_denovo
829	chr1	43162482	43162753	CAST/CAST	B6/CAST	Unknown	42996257	166225	38.47674134	0.4375	0.867065047	0.749169579	20.06665509	3.97E-16	0	CAST	166404	42996078	299596.5	43462349.5	0	Maternal	F5_50	FAFW88.1b	86	F5_denovo
830	chr1	126554950	126555058	B6/CAST	B6/B6	Unknown	126555172	114	314.1200071	0.348684211	4.773094385	0.455982467	227.1822021	4.60E-213	0	HUM	116602	126671660	46264.5	126601322.5	0	Maternal	F5_52	FAFW88.1d	88	F5_denovo
831	chr1	139180175	139180513	B6/B6	B6/CAST	Unknown	139111600	68575	31.52371951	0.621621622	0.260329606	0.5	13.11554706	4.08E-05	0	HUM	98471	139081704	276382.5	138903792.5	0	Maternal	F5_50	FAFW88.1b	86	F5_denovo
832	chr1	170318282	170318436	B6/CAST	CAST/CAST	Unknown	170318059	223	16.53930918	0.307692308	1.07532505	0.612981694	84.08441819	3.72E-67	0	MULT	135315	170182967	249819.5	170568255.5	0	Maternal	F5_49	FAFW88.1a	85	F5_denovo
833	chr1	15878944	15879394	B6/CAST	CAST/CAST	Unknown	15904472	25078	17.69143275	0.121212121	0.390817166	0.272405238	21.96887113	6.02E-09	0	HUM	152232	15726712	117030.5	15996424.5	0	unknown	F5_51	FAFW88.1c	87	F5_denovo
834	chr2	74405034	74405559	CAST/CAST	B6/CAST	Unknown	74405051	17	218.8102115	0.280927835	3.284620838	0.427226603	130.5422091	1.94E-146	0	HUM	44517	74360517	0	74405109.5	0	Paternal	F5_50	FAFW88.1b	86	F5_denovo
835	chr2	113976792	113977065	CAST/CAST	B6/CAST	Unknown	113976927	135	40.84840531	0.738095238	1.428401442	0.552767363	56.85332407	1.55E-44	0	HUM	94442	113882350	0	113976818.5	0	Paternal	F5_51	FAFW88.1c	87	F5_denovo
836	chr2	171766045	171766803	CAST/CAST	B6/CAST	Unknown	171766812	9	133.6251295	0.431034483	1.86298382	0.508681897	57.59110107	6.84E-58	0	HUM	131368	171634677	0	171766727.5	0	Paternal	F5_49	FAFW88.1a	85	F5_denovo
837	chr2	57123603	57124461	CAST/CAST	B6/CAST	Unknown	57132212	7751	47.49439954	0.625	1.126271073	0.462018891	13.16443904	3.53E-29	0	HUM	9525	57133986	7654.5	57132115.5	0	Maternal	F5_52	FAFW88.1d	88	F5_denovo
838	chr4	154638864	154639830	B6/CAST	CAST/CAST	CAST	154639189	325	71.35328962	0.012658228	2.053663577	0.123061421	92.85332407	1.37E-134	0	HUM	7525	154631339	15.5	154638848.5	0	Maternal	F5_52	FAFW88.1d	88	F5_denovo
839	chr5	35350304	35350753	B6/B6	B6/CAST	B6	35350628	125	146.1712877	0.54248366	4.895609075	0.451000769	224.4933171	0	0	HUM	248333	35101971	274.5	35351027.5	0	Paternal	F5_51	FAFW88.1c	87	F5_denovo
840	chr5	134867138	134867603	CAST/CAST	B6/CAST	CAST	134867791	188	670.1503713	0.506380121	6.468596336	0.497999093	499.7733032	0	0	HUM	29273	134896876	261.5	134867864.5	0	Paternal	F5_50	FAFW88.1b	86	F5_denovo
841	chr5	147392947	147393540	B6/CAST	B6/B6	Unknown	147393293	247	43.48954599	0.24137931	1.329008332	0.428849996	42.16443904	7.58E-36	1	MULT	82841	147476381	159205.5	147552745.5	0	Paternal	F5_52	FAFW88.1d	88	F5_denovo
842	chr5	148967328	148968606	CAST/CAST	B6/CAST	Unknown	148930906	36422	124.3033125	0.838709677	5.916149207	0.692988921	199.4933171	1.79961421055407e-314	1	HUM	187302	148780026	36357.5	148930970.5	0	Paternal	F5_51	FAFW88.1c	87	F5_denovo
843	chr5	13311938	13312112	B6/CAST	B6/B6	Unknown	13420309	108197	95.40440575	0.97826087	0.398723711	0.929553521	11.63999305	1.01E-05	0	CAST	108096	13420208	263738.5	13048199.5	0	unknown	F5_51	FAFW88.1c	87	F5_denovo
844	chr5	30590256	30591249	B6/CAST	CAST/CAST	B6	30591025	224	182.6795702	0.510204082	2.721884325	0.468753854	144.0177631	1.27E-194	0	HUM	134996	30455260	237.5	30591486.5	0	unknown	F5_52	FAFW88.1d	88	F5_denovo
845	chr5	52570366	52570497	B6/CAST	B6/B6	CAST	52570705	208	316.5577511	0.350096712	3.906664668	0.48395404	280.4444251	1.20E-228	0	HUM	50185	52520181	209.5	52570706.5	0	unknown	F5_49	FAFW88.1a	85	F5_denovo
846	chr6	38104244	38104295	B6/CAST	CAST/CAST	CAST	38104053	191	285.1477227	0.354452055	2.94713717	0.487135177	349.7910663	9.89E-201	0	HUM	67809	38036435	252.5	38103991.5	0	Paternal	F5_51	FAFW88.1c	87	F5_denovo
847	chr6	84173058	84173384	B6/B6	B6/CAST	Unknown	84173041	17	275.1230893	0.469864699	7.4075064	0.519659885	406.9199792	0	0	HUM	106214	84279598	0	84173217.5	0	Paternal	F5_52	FAFW88.1d	88	F5_denovo
848	chr7	37745775	37746907	B6/B6	B6/CAST	Unknown	37746773	134	16.4009974	0.166666667	0.380562755	0.102894142	12.59110107	5.52E-11	0	MULT	31983	37778890	50587.5	37695187.5	0	Paternal	F5_50	FAFW88.1b	86	F5_denovo
849	chr7	78585926	78586495	B6/CAST	B6/B6	Unknown	78586109	183	166.8317083	0.479508197	4.25210734	0.446891012	131.8044321	6.57E-242	0	HUM	345276	78240650	0	78586152.5	0	Paternal	F5_52	FAFW88.1d	88	F5_denovo
850	chr7	140902014	140902438	B6/CAST	CAST/CAST	Unknown	140902144	130	450.2606102	0.509700176	3.287647563	0.505432815	184.0666551	8.93E-195	0	HUM	192318	141094756	0	140902258.5	0	Paternal	F5_51	FAFW88.1c	87	F5_denovo
851	chr7	118363639	118363996	B6/B6	B6/CAST	B6	118364595	599	247.3704183	0.023809524	5.826640632	0.236322583	282.5422091	1.97626258336499e-323	0	HUM	239977	118603973	186.5	118364182.5	0	Maternal	F5_49	FAFW88.1a	85	F5_denovo
852	chr9	14372894	14373523	B6/CAST	CAST/CAST	CAST	14372607	287	38.59497761	0.344262295	1.238424012	0.368081592	37.90221605	1.67E-29	0	HUM	28756	14344138	183.5	14372710.5	0	Maternal	F5_51	FAFW88.1c	87	F5_denovo
853	chr10	31061858	31061928	B6/CAST	B6/B6	Unknown	31074441	12513	288.1105095	0.994584838	1.905683045	0.99380332	103.2799861	2.04E-61	0	HUM	139939	31201867	12605.5	31074533.5	0	Paternal	F5_52	FAFW88.1d	88	F5_denovo
854	chr10	34054326	34055297	B6/B6	B6/CAST	Unknown	34107032	51735	355.9285633	0.994407159	2.623445617	0.977054333	94.32887808	1.09E-75	0	CAST	51616	34106913	2225938.5	31828387.5	0	Paternal	F5_52	FAFW88.1d	88	F5_denovo
855	chr11	96766326	96766662	CAST/CAST	B6/CAST	Unknown	96766491	165	27.65464387	0.309090909	3.048461851	0.345582165	113.3288781	2.60E-117	0	HUM	171663	96594663	0	96766558.5	0	Paternal	F5_50	FAFW88.1b	86	F5_denovo
856	chr11	106926216	106926325	B6/B6	B6/CAST	Unknown	106904067	22149	15.16647366	NA	1.034254236	0.560876641	8.213331017	4.23E-27	0	HUM	143096	107069421	21957.5	106904258.5	0	Maternal	F5_51	FAFW88.1c	87	F5_denovo
857	chr11	120254377	120256276	B6/B6	B6/CAST	Unknown	120255393	883	191.6847456	0.8996139	4.543796337	0.724980111	251.1333102	0	0	HUM	236116	120018261	0	120255525.5	0	unknown	F5_49	FAFW88.1a	85	F5_denovo
858	chr12	83359956	83361295	B6/CAST	B6/B6	Unknown	83360581	625	19.1660272	NA	0.613905981	NA	0	3.19E-12	0	HUM	105345	83466640	0	83360715.5	0	Maternal	F5_50	FAFW88.1b	86	F5_denovo
859	chr14	43114106	43180044	B6/CAST	B6/B6	Unknown	43124062	9956	55.69552199	0.107142857	2.072480663	0.095348378	72.90221605	2.44E-240	0	HUM	959982	44140026	0	43123942.5	0	Maternal	F5_49	FAFW88.1a	85	F5_denovo
860	chr14	99711635	99711646	B6/CAST	CAST/CAST	Unknown	99601373	110262	221.8732602	0.455357143	3.707968457	0.588641749	73.32887808	1.09E-172	0	CAST	110095	99601540	211123.5	99500511.5	0	Maternal	F5_52	FAFW88.1d	88	F5_denovo
861	chr15	34453499	34457780	CAST/CAST	B6/CAST	Unknown	34454897	1398	8.610793686	NA	0.964036761	1	1	1.36E-17	0	HUM	4390	34462170	0	34454840.5	0	Paternal	F5_49	FAFW88.1a	85	F5_denovo
862	chr15	80351910	80352025	CAST/CAST	B6/CAST	CAST	80351732	178	34.58918834	0.512820513	1.499139146	0.576286718	65.5422091	3.47E-84	0	HUM	101762	80250148	146.5	80352171.5	0	Maternal	F5_50	FAFW88.1b	86	F5_denovo
863	chr16	59537446	59537936	B6/CAST	CAST/CAST	Unknown	59537603	157	338.1025732	0.425764192	2.988415017	0.432373345	81.32887808	7.07E-128	0	HUM	25332	59512114	1202068.5	58335377.5	0	Paternal	F5_50	FAFW88.1b	86	F5_denovo
864	chr16	93139346	93139560	B6/CAST	B6/B6	CAST	93139548	12	60.61778223	0.423076923	1.01395946	0.627478785	31.37777006	2.90E-33	0	HUM	7821	93131525	121.5	93139681.5	0	Paternal	F5_51	FAFW88.1c	87	F5_denovo
865	chr19	40383143	40383746	B6/CAST	CAST/CAST	Unknown	40383259	116	222.7410284	0.069767442	1.930852485	0.245940357	41.32887808	2.40E-64	0	HUM	108345	40492091	0	40383421.5	0	Paternal	F5_49	FAFW88.1a	85	F5_denovo
866	chr1	129149364	129149458	B6/CAST	CAST/CAST	Unknown	129298414	148956	54.15806704	0.828282828	1.209149297	0.736313574	67.70664814	2.88E-37	0	HUM	367046	128782318	148998.5	129298456.5	0	Maternal	F5_55	FAFW89.1b	91	F5_denovo
867	chr1	134646990	134648050	B6/CAST	CAST/CAST	Unknown	134643505	3485	37.90097903	0.090909091	0.379250955	0.197506388	18.18220215	2.34E-11	0	MULT	6568	134640422	15782.5	134631207.5	0	Maternal	F5_56	FAFW89.1c	92	F5_denovo
868	chr1	15224880	15225489	B6/B6	B6/CAST	B6	15225702	213	114.1653843	0.450549451	2.747529494	0.536920465	148.9688711	7.15E-131	0	HUM	464447	15689936	141.5	15225630.5	0	unknown	F5_53	FAFW89.1a	89	F5_denovo
869	chr1	72085437	72085594	B6/CAST	CAST/CAST	Unknown	72085814	220	236.5865323	0.495934959	5.589524455	0.523376017	171.1155471	2.50E-179	1	HUM	77114	72162708	255879.5	71829557.5	0	unknown	F5_53	FAFW89.1a	89	F5_denovo
870	chr2	31235193	31235363	B6/CAST	CAST/CAST	B6	31235294	69	211.9084988	0.902723735	1.68178657	0.831061482	131.3955332	1.80E-118	0	HUM	28618	31263981	265.5	31235628.5	0	Paternal	F5_54	FAFW89.2a	90	F5_denovo
871	chr2	169112227	169112275	CAST/CAST	B6/CAST	Unknown	169112368	93	53.72906348	0.974358974	1.417984355	0.954063607	64.96887113	1.65E-37	1	HUM	215845	169328120	0	169112261.5	0	Maternal	F5_56	FAFW89.1c	92	F5_denovo
872	chr3	126463744	126463919	B6/CAST	B6/B6	Unknown	126463510	234	435.9415099	0.436329588	2.937923455	0.555036903	109.0177631	7.31E-119	0	HUM	71058	126534977	694081.5	125769662.5	0	Paternal	F5_54	FAFW89.2a	90	F5_denovo
873	chr3	28229187	28230811	B6/CAST	B6/B6	Unknown	28231957	1146	32.97252336	0.533333333	0.661051747	0.343605026	9.591101074	7.13E-24	0	HUM	3120	28233931	165749.5	28396560.5	0	Maternal	F5_54	FAFW89.2a	90	F5_denovo
874	chr3	102176259	102209046	CAST/CAST	B6/CAST	Unknown	102190962	14703	120.5261398	NA	2.230877941	NA	0	7.83E-107	0	HUM	79935	102096324	0	102191001.5	0	unknown	F5_55	FAFW89.1b	91	F5_denovo
875	chr4	129032928	129033211	CAST/CAST	B6/CAST	CAST	129033364	153	201.3990639	0.285714286	5.208332202	0.525057711	219.4933171	0	1	HUM	68169	128964759	445.5	129033656.5	0	Maternal	F5_54	FAFW89.2a	90	F5_denovo
876	chr4	7175281	7175466	CAST/CAST	B6/CAST	Unknown	7175334	53	89.88359091	0.268456376	1.366621923	0.423175898	84.60886418	1.21E-68	0	MULT	26387	7201853	492612.5	6682668.5	0	unknown	F5_55	FAFW89.1b	91	F5_denovo
877	chr4	44255735	44257844	CAST/CAST	B6/CAST	Unknown	44255392	343	190.9666547	0.440191388	3.512068243	0.5996722	100.3288781	3.29E-142	1	MULT	57900	44197835	394476.5	43861258.5	0	unknown	F5_53	FAFW89.1a	89	F5_denovo
878	chr4	58521850	58522576	B6/CAST	CAST/CAST	Unknown	58472174	49676	33.97988841	0.340425532	0.960109639	0.73080313	15.16443904	1.08E-20	0	MULT	124473	58397377	214292.5	58307557.5	0	unknown	F5_54	FAFW89.2a	90	F5_denovo
879	chr4	90210981	90211317	B6/CAST	B6/B6	Unknown	90211161	156	19.24162133	0.181818182	0.565323052	0.293084375	24.16443904	7.89E-15	1	MULT	246386	89964595	755418.5	89455562.5	0	unknown	F5_56	FAFW89.1c	92	F5_denovo
880	chr4	99154192	99154342	B6/CAST	B6/B6	Unknown	99154067	125	16.43081422	0.689655172	0.186871372	0.7588593	9.657756159	0.001078476	0	HUM	12719	99167061	67471.5	99086720.5	0	unknown	F5_53	FAFW89.1a	89	F5_denovo
881	chr4	155973255	155973636	CAST/CAST	B6/CAST	CAST	155973726	90	223.9219412	0.397101449	0.933934379	0.507071471	70.70664814	1.13E-43	0	HUM	7596	155965659	200.5	155973836.5	0	unknown	F5_55	FAFW89.1b	91	F5_denovo
882	chr5	30577820	30578307	CAST/CAST	B6/CAST	Unknown	30578119	188	211.7602932	0.326446281	3.207728442	0.546745158	160.4444251	0	0	HUM	122560	30455260	0	30578222.5	0	Paternal	F5_56	FAFW89.1c	92	F5_denovo
883	chr5	138635075	138636359	CAST/CAST	B6/CAST	Unknown	138733376	97017	28.28174637	0.5	0.890908717	0.638968162	46.77330322	4.61E-41	0	CAST	97160	138733519	110553.5	138746912.5	0	Paternal	F5_55	FAFW89.1b	91	F5_denovo
884	chr5	146598916	146599085	B6/CAST	CAST/CAST	CAST	146598536	380	258.4888301	0.555366269	4.953913388	0.560141025	482.1999653	0	0	HUM	138654	146460262	514.5	146598401.5	0	Paternal	F5_53	FAFW89.1a	89	F5_denovo
885	chr5	9494967	9495051	CAST/CAST	B6/CAST	Unknown	9495425	374	82.58724287	0.806451613	1.143219546	0.666382302	39.06665509	9.93E-30	0	HUM	12520	9507571	253114.5	9241852.5	0	Maternal	F5_55	FAFW89.1b	91	F5_denovo
886	chr5	20754439	20754681	CAST/CAST	B6/CAST	Unknown	20754459	20	1202.182471	0.415571284	7.571715344	0.505899396	339.0177631	1.04E-288	0	HUM	37385	20717054	85512.5	20668926.5	0	Maternal	F5_53	FAFW89.1a	89	F5_denovo
887	chr5	105624783	105626092	CAST/CAST	B6/CAST	Unknown	105665705	39613	480.6838569	0.413605442	7.977550463	0.49166716	300.0177631	0	0	CAST	39678	105665770	132681.5	105758773.5	0	Maternal	F5_56	FAFW89.1c	92	F5_denovo
888	chr5	112637982	112638271	B6/CAST	B6/B6	Unknown	112637783	199	168.5930089	0.982269504	3.0445731	0.922699827	145.4933171	1.29E-147	0	MULT	282553	112355429	111573.5	112526408.5	0	Maternal	F5_54	FAFW89.2a	90	F5_denovo
889	chr6	121079712	121080473	B6/B6	B6/CAST	Unknown	121079921	209	58.10849838	0.397727273	6.783180857	0.582021147	499.8710872	0	1	HUM	90581	120989131	164120.5	121244593.5	0	Paternal	F5_53	FAFW89.1a	89	F5_denovo
890	chr6	142700160	142725252	B6/CAST	B6/B6	Unknown	142709364	9204	102.4725825	NA	2.665211126	NA	0	1.05E-140	0	HUM	85363	142614797	0	142709474.5	0	Paternal	F5_54	FAFW89.2a	90	F5_denovo
891	chr6	90453736	90454407	CAST/CAST	B6/CAST	Unknown	90454040	304	348.9421652	0.442735043	9.3376344	0.5	179.902216	0	0	HUM	29978	90484385	0	90453925.5	0	Maternal	F5_55	FAFW89.1b	91	F5_denovo
892	chr6	36108170	36108779	B6/B6	B6/CAST	Unknown	36108906	127	16.98673785	0.5	1.275461952	0.276292438	20.11554706	1.94E-29	0	HUM	3905	36104265	0	36108646.5	0	unknown	F5_55	FAFW89.1b	91	F5_denovo
893	chr8	123767794	123767986	B6/CAST	CAST/CAST	B6	123768099	113	140.6906228	0.165775401	1.288735891	0.464124631	97.5599722	4.31E-87	0	HUM	141347	123909333	266.5	123768252.5	0	Maternal	F5_54	FAFW89.2a	90	F5_denovo
894	chr9	56681728	56682195	B6/CAST	B6/B6	Unknown	56682008	187	43.07194813	0.747368421	1.436624071	0.576964142	162.4132963	9.39E-119	0	HUM	100445	56581283	69621.5	56612106.5	0	Maternal	F5_55	FAFW89.1b	91	F5_denovo
895	chr9	86309059	86309529	B6/B6	B6/CAST	Unknown	86309232	173	71.94774953	0.970873786	1.268862565	1	50.24665856	5.04E-43	0	HUM	62101	86371630	0	86309171.5	0	Maternal	F5_54	FAFW89.2a	90	F5_denovo
896	chr9	121397003	121397607	CAST/CAST	B6/CAST	Unknown	121397174	171	103.9334328	0.668246445	3.131568379	0.564767694	339.6755193	5.12E-268	0	HUM	79712	121317291	0	121397351.5	0	unknown	F5_54	FAFW89.2a	90	F5_denovo
897	chr10	97315186	97315349	CAST/CAST	B6/CAST	B6	97314872	314	431.9949541	0.241584158	4.285236969	0.494587442	92.37777006	4.27E-128	1	HUM	199819	97115367	459.5	97314726.5	0	Maternal	F5_56	FAFW89.1c	92	F5_denovo
898	chr10	117764726	117781829	B6/CAST	CAST/CAST	Unknown	117768036	3310	36.52898581	NA	0.294991049	NA	0	2.12E-06	0	HUM	4450	117760276	36715.5	117728010.5	0	Maternal	F5_56	FAFW89.1c	92	F5_denovo
899	chr11	35388589	35389132	B6/CAST	B6/B6	Unknown	35391130	1998	29.62018862	0.568965517	1.236062424	0.508967719	55.75554011	1.28E-72	0	HUM	10180	35399312	2224.5	35391356.5	0	Maternal	F5_56	FAFW89.1c	92	F5_denovo
900	chr11	73177067	73188821	CAST/CAST	B6/CAST	Unknown	73188079	742	66.80365549	NA	2.583944538	NA	0	1.79E-163	0	HUM	9543	73167524	0	73188011.5	0	Maternal	F5_56	FAFW89.1c	92	F5_denovo
901	chr11	100743008	100743993	CAST/CAST	B6/CAST	Unknown	100740793	2215	14.49838062	0.363636364	0.948999801	0.402765744	15.42666203	1.11E-33	0	HUM	37057	100705951	2486.5	100740521.5	0	Maternal	F5_54	FAFW89.2a	90	F5_denovo
902	chr12	88553098	88553296	B6/B6	B6/CAST	Unknown	88553029	69	28.34242708	0.081081081	0.708189385	0.047950436	33.18220215	8.43E-30	0	HUM	57092	88496006	370124.5	88182973.5	0	Maternal	F5_53	FAFW89.1a	89	F5_denovo
903	chr13	65288357	65289620	B6/CAST	B6/B6	Unknown	65289398	222	109.959042	0.470588235	4.133735303	0.475263849	20.21333102	4.33E-89	0	HUM	80729	65207628	0	65289456.5	0	Maternal	F5_56	FAFW89.1c	92	F5_denovo
904	chr14	49136076	49136173	B6/CAST	CAST/CAST	Unknown	49136853	680	30.58633915	0	0.797218683	0.951807702	4.426662034	4.98E-25	1	MULT	141007	49277180	100574.5	49035501.5	0	Paternal	F5_56	FAFW89.1c	92	F5_denovo
905	chr14	111420080	111420177	B6/B6	B6/CAST	B6	111420276	99	175.3419832	0.710801394	2.693851205	0.839244721	61.90221605	2.80E-69	0	HUM	150359	111570536	167.5	111420344.5	0	Maternal	F5_53	FAFW89.1a	89	F5_denovo
906	chr15	85287712	85289302	B6/CAST	CAST/CAST	Unknown	85288997	305	56.36547837	0.857142857	2.579299025	0.589617636	16.73777701	9.21E-80	0	HUM	128181	85417483	0	85288930.5	0	Maternal	F5_55	FAFW89.1b	91	F5_denovo
907	chr15	43071910	43072376	B6/CAST	B6/B6	Unknown	43071978	68	457.3141343	0.511261261	6.093690654	0.492149337	127.3777701	2.36E-212	0	HUM	63020	43008890	0	43072198.5	0	unknown	F5_54	FAFW89.2a	90	F5_denovo
908	chr17	86841552	86842034	CAST/CAST	B6/CAST	CAST	86842146	112	279.0454789	0.410071942	2.241385428	0.53321197	45.16443904	2.68E-79	0	HUM	24742	86866776	18.5	86842052.5	0	Paternal	F5_54	FAFW89.2a	90	F5_denovo
909	chr18	10957499	10957906	B6/CAST	B6/B6	B6	10956896	603	329.2608635	0.514440433	6.916812145	0.532484499	323.2310941	4.83E-296	0	HUM	54828	10902671	193.5	10957305.5	0	Maternal	F5_54	FAFW89.2a	90	F5_denovo
910	chr18	13872203	13873682	B6/CAST	B6/B6	Unknown	13873145	537	31.4741748	1	1.408798382	1	13.60666551	1.41E-34	0	HUM	152798	14026480	0	13873422.5	0	Maternal	F5_53	FAFW89.1a	89	F5_denovo
911	chr18	35962668	35963127	B6/CAST	B6/B6	B6	35962648	20	12.89276442	NA	0.275726266	0.477017348	21.75554011	1.56E-10	0	HUM	35285	35927383	196.5	35962471.5	0	Maternal	F5_56	FAFW89.1c	92	F5_denovo
912	chr18	64440575	64441343	B6/CAST	B6/B6	Unknown	64441229	114	52.97792132	0.577777778	1.0470716	0.528691668	17.42666203	5.38E-56	0	HUM	214683	64656026	72146.5	64513489.5	0	Maternal	F5_55	FAFW89.1b	91	F5_denovo
913	chr1	105355030	105356108	B6/CAST	CAST/CAST	Unknown	105366456	10348	19.17489145	0.105263158	0.421843625	0.01592032	20.65775616	4.07E-11	0	MULT	131241	105223789	646232.5	106002340.5	0	Maternal	F5_60	FAFW90.1d	96	F5_denovo
914	chr1	71259276	71259481	B6/B6	B6/CAST	Unknown	71259388	93	487.1417001	0.435714286	5.658136459	0.459101082	232.2799861	1.11E-188	0	HUM	125855	71133421	141978.5	71401459.5	0	unknown	F5_58	FAFW90.1b	94	F5_denovo
915	chr1	81654055	81655293	B6/CAST	CAST/CAST	Unknown	81474419	179636	31.72893993	NA	0.392021341	NA	0	9.30E-09	0	CAST	179697	81474358	638218.5	82293511.5	0	unknown	F5_58	FAFW90.1b	94	F5_denovo
916	chr2	9868972	9869556	CAST/CAST	B6/CAST	Unknown	9869414	142	48.87287738	0.954545455	1.231258303	0.958882767	61.01776311	1.55E-42	0	HUM	24758	9844214	0	9869282.5	0	Maternal	F5_59	FAFW90.1c	95	F5_denovo
917	chr2	13721523	13722116	B6/CAST	CAST/CAST	Unknown	13735485	13369	167.3409104	0.987562189	1.540533496	1	64.37777006	1.62E-41	0	CAST	13273	13735389	349093.5	13372429.5	0	Maternal	F5_60	FAFW90.1d	96	F5_denovo
918	chr2	38363958	38364895	B6/CAST	CAST/CAST	Unknown	38397962	33067	22.49331209	0.878787879	1.227595853	0.627478785	94.13331017	1.53E-55	0	HUM	45049	38409944	33107.5	38398002.5	0	Maternal	F5_57	FAFW90.1a	93	F5_denovo
919	chr2	103316819	103317139	B6/CAST	CAST/CAST	Unknown	103387200	70061	47.28114742	1	0.646890682	0.920089837	29.75554011	5.51E-14	0	HUM	250973	103065846	70057.5	103387196.5	0	Maternal	F5_60	FAFW90.1d	96	F5_denovo
920	chr2	113692148	113695563	CAST/CAST	B6/CAST	Unknown	113693954	1609	29.49604151	NA	1.282026394	NA	0	1.39E-43	0	MULT	90775	113601373	281255.5	113976818.5	0	Maternal	F5_58	FAFW90.1b	94	F5_denovo
921	chr2	118327797	118327932	CAST/CAST	B6/CAST	CAST	118328308	376	124.5120576	0.985765125	1.498009651	0.915271131	65.01776311	1.74E-51	0	HUM	156003	118483935	287.5	118328219.5	0	Maternal	F5_59	FAFW90.1c	95	F5_denovo
922	chr3	53234551	53235346	CAST/CAST	B6/CAST	CAST	53235486	140	385.6307612	0.035267349	2.864954517	0.163902037	199.3466412	1.29E-140	0	HUM	12849	53248195	288.5	53235634.5	0	Paternal	F5_59	FAFW90.1c	95	F5_denovo
923	chr3	55251214	55251748	CAST/CAST	B6/CAST	B6	55251039	175	201.053366	0.325581395	1.003273885	0.272598568	54.96887113	3.22E-41	0	HUM	9864	55241350	155.5	55251058.5	0	Paternal	F5_60	FAFW90.1d	96	F5_denovo
924	chr4	142242348	142242817	B6/CAST	CAST/CAST	CAST	142242076	272	51.49282433	0.822222222	1.873439131	0.670049688	82.32887808	1.71E-86	0	HUM	31731	142210617	367.5	142241980.5	0	Maternal	F5_57	FAFW90.1a	93	F5_denovo
925	chr4	7451320	7451812	B6/B6	B6/CAST	Unknown	7580270	128458	102.0815178	0.450704225	0.992975966	0.5	50.49331712	1.48E-31	0	CAST	128545	7580357	768651.5	6682668.5	0	unknown	F5_60	FAFW90.1d	96	F5_denovo
926	chr4	14420821	14420878	B6/CAST	CAST/CAST	B6	14421089	211	182.8141911	0.468503937	2.381609163	0.573874308	94.75554011	4.42E-70	0	HUM	86190	14507068	4.5	14420882.5	0	unknown	F5_60	FAFW90.1d	96	F5_denovo
927	chr4	57941202	57941326	B6/CAST	B6/B6	B6	57940609	593	142.9043701	0.392857143	1.43034021	0.56833368	21.95110802	1.28E-48	0	HUM	56216	57884986	514.5	57940687.5	0	unknown	F5_58	FAFW90.1b	94	F5_denovo
928	chr5	148013993	148014138	B6/CAST	B6/B6	Unknown	147999919	14074	36.85274855	0.49122807	0.635181884	0.447910607	38.39553316	7.46E-21	0	CAST	14006	147999987	107277.5	148121415.5	0	Paternal	F5_59	FAFW90.1c	95	F5_denovo
929	chr5	75950087	75950239	B6/CAST	B6/B6	Unknown	75965000	14761	12.21927723	0.36	0.448619723	0.371721696	31.18220215	8.80E-12	0	MULT	190264	75759823	72494.5	75877592.5	0	Maternal	F5_57	FAFW90.1a	93	F5_denovo
930	chr6	145992323	145992628	B6/CAST	B6/B6	Unknown	146000667	8039	19.79790215	0.422222222	1.14583883	0.49472969	94.87108718	6.80E-59	0	CAST	8188	146000816	229648.5	146222276.5	0	Maternal	F5_57	FAFW90.1a	93	F5_denovo
931	chr7	27223635	27224952	B6/CAST	B6/B6	Unknown	27224612	340	240.7437995	0.532163743	3.104637388	0.623349405	93.23109412	1.60E-199	1	HUM	18425	27243377	0	27224570.5	0	Paternal	F5_57	FAFW90.1a	93	F5_denovo
932	chr7	37899138	37899518	B6/B6	B6/CAST	Unknown	37899347	171	123.3331342	0.528301887	2.561933706	0.585656026	163.4444251	7.57E-173	0	HUM	120248	37778890	12385.5	37911903.5	0	Paternal	F5_60	FAFW90.1d	96	F5_denovo
933	chr7	49418348	49418516	CAST/CAST	B6/CAST	Unknown	49418352	4	230.2076241	0.372990354	2.153179107	0.54695211	181.0355262	1.30E-133	0	HUM	38352	49379996	0	49418430.5	0	Paternal	F5_58	FAFW90.1b	94	F5_denovo
934	chr7	15957210	15957921	B6/CAST	CAST/CAST	Unknown	15957026	184	126.8191005	0.66442953	5.964394105	0.512531748	199.4933171	0	1	MULT	202042	16159963	64512.5	16022433.5	0	Maternal	F5_59	FAFW90.1c	95	F5_denovo
935	chr7	40784697	40785465	B6/CAST	CAST/CAST	B6	40785504	39	106.0766263	0.240837696	2.30891918	0.456830381	46.32887808	6.03E-53	0	HUM	38014	40746683	198.5	40785663.5	0	Maternal	F5_58	FAFW90.1b	94	F5_denovo
936	chr7	96725617	96725977	CAST/CAST	B6/CAST	Unknown	96726079	102	59.31836366	0.97826087	1.606113518	0.923852559	83.75554011	4.26E-56	0	HUM	71071	96654546	255232.5	96470384.5	0	Maternal	F5_59	FAFW90.1c	95	F5_denovo
937	chr7	133943258	133944328	B6/CAST	B6/B6	Unknown	133943172	86	45.0458734	0.3125	1.282388299	0.588148889	22.68888503	9.19E-45	0	HUM	5730	133937528	67249.5	134011577.5	0	Maternal	F5_58	FAFW90.1b	94	F5_denovo
938	chr8	87151927	87152416	B6/CAST	CAST/CAST	Unknown	87152501	85	184.2833363	0.559670782	4.114513991	0.504280659	116.8044321	8.17E-238	1	MULT	90806	87243222	38688.5	87113238.5	0	Paternal	F5_57	FAFW90.1a	93	F5_denovo
939	chr8	126980075	126981957	B6/B6	B6/CAST	Unknown	126981011	936	108.4129988	0.378787879	3.080045774	0.437819528	32.16443904	1.68E-77	0	HUM	59710	126920365	0	126981011.5	0	Paternal	F5_60	FAFW90.1d	96	F5_denovo
940	chr8	80286924	80287020	B6/B6	B6/CAST	Unknown	80287276	256	47.5311086	0.727272727	0.632876747	0.665746015	12.06665509	6.05E-15	0	HUM	35205	80251719	394002.5	79892921.5	0	Maternal	F5_58	FAFW90.1b	94	F5_denovo
941	chr9	25480358	25480621	CAST/CAST	B6/CAST	CAST	25480435	77	370.0038354	0.43597561	6.765967378	0.539061856	268.8044321	0	1	HUM	26076	25454282	32.5	25480653.5	0	Maternal	F5_57	FAFW90.1a	93	F5_denovo
942	chr9	44879618	44880379	B6/B6	B6/CAST	Unknown	44877075	2543	173.6066473	0.015037594	1.644486989	0.199513433	46.59110107	6.22E-69	0	HUM	183597	44696021	2657.5	44876960.5	0	Maternal	F5_58	FAFW90.1b	94	F5_denovo
943	chr9	58866973	58867149	B6/B6	B6/CAST	Unknown	58897536	30387	34.15162652	0.458333333	1.046214507	0.57353545	54.39553316	1.66E-35	0	CAST	40592	58907741	66496.5	58933645.5	0	unknown	F5_59	FAFW90.1c	95	F5_denovo
944	chr9	70864052	70864905	B6/CAST	CAST/CAST	CAST	70863900	152	558.24977	0.464550265	8.401375677	0.513607911	440.9199792	0	0	HUM	42793	70821259	0	70864063.5	0	unknown	F5_59	FAFW90.1c	95	F5_denovo
945	chr10	83395886	83395995	B6/B6	B6/CAST	B6	83396028	33	55.93778868	0.423076923	2.346460739	0.596335	51.90221605	7.43E-69	0	HUM	3272	83392614	50.5	83396045.5	0	Paternal	F5_59	FAFW90.1c	95	F5_denovo
946	chr10	25730925	25731100	B6/B6	B6/CAST	Unknown	25730528	397	95.26594125	0.393700787	1.011331105	0.652072746	29.59110107	6.21E-23	0	HUM	83103	25647822	21835.5	25709089.5	0	Maternal	F5_58	FAFW90.1b	94	F5_denovo
947	chr10	117235703	117235961	B6/B6	B6/CAST	Unknown	117235971	10	195.3486442	0.990228013	1.339207891	0.92482901	56.49331712	1.24E-54	0	HUM	146576	117382537	0	117235820.5	0	Maternal	F5_60	FAFW90.1d	96	F5_denovo
948	chr11	74855795	74857830	B6/CAST	CAST/CAST	Unknown	74855795	0	51.22413124	0.732142857	5.848642589	0.627733394	211.3777701	1.34E-231	1	HUM	49188	74806607	0	74855895.5	0	Maternal	F5_57	FAFW90.1a	93	F5_denovo
949	chr11	88881039	88981209	B6/CAST	CAST/CAST	Unknown	88815428	65611	41.12991122	0.4	2.22558829	0.5	10.42666203	1.19E-71	0	CAST	65489	88815550	84744.5	89065953.5	0	Maternal	F5_59	FAFW90.1c	95	F5_denovo
950	chr11	8230839	8231240	B6/CAST	CAST/CAST	Unknown	8231408	168	246.2973813	0.313207547	1.59207073	0.452981323	63.80443209	5.07E-80	0	HUM	57295	8173544	0	8230969.5	0	unknown	F5_60	FAFW90.1d	96	F5_denovo
951	chr12	45277345	45277402	B6/CAST	B6/B6	Unknown	44960787	316558	143.1221129	0.979228487	1.281312584	0.993691858	72.91997915	3.11E-41	0	CAST	316405	44960940	841927.5	44435417.5	0	Paternal	F5_58	FAFW90.1b	94	F5_denovo
952	chr12	107623954	107624421	B6/B6	B6/CAST	Unknown	107624657	236	23.94742646	0.302325581	1.200600772	0.365938385	44.75554011	2.15E-28	0	HUM	183133	107807554	175740.5	107448213.5	1	Paternal	F5_57	FAFW90.1a	93	F5_denovo
953	chr12	117251826	117252070	B6/CAST	CAST/CAST	Unknown	117251919	93	34.52192148	0.409090909	1.627349852	0.456005269	90.91997915	6.40E-76	0	HUM	6263	117245563	62714.5	117189111.5	0	Paternal	F5_59	FAFW90.1c	95	F5_denovo
954	chr13	6277976	6278709	CAST/CAST	B6/CAST	Unknown	6277993	17	338.4569353	0.428571429	9.11522135	0.521298752	46.95110802	4.32E-201	0	HUM	133655	6412364	0	6278105.5	0	Maternal	F5_60	FAFW90.1d	96	F5_denovo
955	chr13	40423274	40423433	B6/B6	B6/CAST	Unknown	40418591	4683	12.125	NA	3.698075029	0.462808274	201.6577562	1.17E-163	0	KO	113250	40536683	226247.5	40649680.5	0	Maternal	F5_57	FAFW90.1a	93	F5_denovo
956	chr13	57517220	57517407	B6/CAST	CAST/CAST	Unknown	57454284	62936	54.17538616	0.035714286	0.808553067	0	41.37777006	1.32E-23	0	HUM	62920	57580327	63226.5	57453993.5	0	Maternal	F5_58	FAFW90.1b	94	F5_denovo
957	chr14	27365152	27365824	B6/B6	B6/CAST	B6	27366225	401	97.32544292	0.607142857	1.755233622	0.527329049	36.59110107	2.85E-64	0	HUM	72852	27292300	320.5	27366144.5	0	Paternal	F5_60	FAFW90.1d	96	F5_denovo
958	chr14	69160582	69160700	B6/CAST	B6/B6	Unknown	69160242	340	20.9730565	0.675	1.748595329	0.518495688	108.1333102	1.13E-84	0	MULT	558437	68602145	91542.5	69252242.5	0	Maternal	F5_58	FAFW90.1b	94	F5_denovo
959	chr14	86061569	86062597	B6/B6	B6/CAST	Unknown	86062089	508	35.1997733	0.6	2.477810101	NA	0	6.19E-39	0	HUM	260168	86322765	0	86061908.5	0	Maternal	F5_60	FAFW90.1d	96	F5_denovo
960	chr15	11264251	11264279	B6/CAST	B6/B6	Unknown	11127156	137095	578.4551728	0.99606609	3.285423163	1	134.7711045	1.99E-109	0	CAST	137442	11126809	308433.5	10955817.5	0	unknown	F5_58	FAFW90.1b	94	F5_denovo
961	chr15	59281707	59281971	CAST/CAST	B6/CAST	B6	59281815	108	87.8896329	0.453488372	10.34411057	0.434666937	283.164439	0	1	HUM	72650	59354621	336.5	59281370.5	0	unknown	F5_60	FAFW90.1d	96	F5_denovo
962	chr15	75563359	75563811	B6/CAST	B6/B6	Unknown	75564008	197	65.37518861	0.548387097	2.351984061	0.5	74.32887808	2.60E-193	0	HUM	12557	75550802	48590.5	75612401.5	0	unknown	F5_60	FAFW90.1d	96	F5_denovo
963	chr16	29937367	29940174	B6/B6	B6/CAST	Unknown	29938267	900	85.05203459	NA	1.629901112	NA	0	1.34E-66	0	HUM	37920	29978094	0	29938274.5	0	Maternal	F5_59	FAFW90.1c	95	F5_denovo
964	chr16	68057399	68058795	B6/CAST	B6/B6	Unknown	68114710	55915	93.58622738	0.989130435	0.760407955	0.886067354	6.475554011	7.31E-15	0	CAST	55913	68114708	459490.5	67597908.5	0	Maternal	F5_60	FAFW90.1d	96	F5_denovo
965	chr16	90536100	90536819	CAST/CAST	B6/CAST	Unknown	90537035	216	303.4288622	0.380952381	5.728320045	0.396583	367.4444251	0	1	HUM	120286	90415814	43504.5	90580323.5	0	Maternal	F5_58	FAFW90.1b	94	F5_denovo
966	chr16	71617363	71617691	CAST/CAST	B6/CAST	Unknown	71617603	88	261.7709476	0.197329377	2.683011467	0.412543084	131.4933171	2.25E-89	0	HUM	57136	71560227	0	71617639.5	0	unknown	F5_57	FAFW90.1a	93	F5_denovo
967	chr16	96404426	96404607	B6/CAST	B6/B6	CAST	96404767	160	76.05661351	0.358208955	4.776723262	0.509912186	151.3288781	1.16E-224	0	HUM	176973	96581580	319.5	96404926.5	0	unknown	F5_57	FAFW90.1a	93	F5_denovo
968	chr17	73691577	73691729	B6/CAST	B6/B6	Unknown	73799062	107333	22.64910429	0.923076923	1.058614829	1	54.90221605	8.30E-29	0	HUM	338796	73352781	107686.5	73799415.5	0	Maternal	F5_58	FAFW90.1b	94	F5_denovo
969	chr18	3770263	3770607	B6/CAST	B6/B6	Unknown	3770423	160	236.6907081	0.411522634	3.309183523	0.475156419	60.37777006	9.22E-133	1	MULT	20477	3791084	305491.5	4076098.5	0	Maternal	F5_59	FAFW90.1c	95	F5_denovo
970	chr18	69661047	69661181	B6/B6	B6/CAST	Unknown	69502379	158668	28.41690028	0.928571429	0.847757753	0.349263017	9.951108023	1.95E-26	0	HUM	179449	69481598	158191.5	69502855.5	0	Maternal	F5_57	FAFW90.1a	93	F5_denovo
971	chr18	80952527	80952601	B6/CAST	B6/B6	Unknown	80952421	106	59.59792958	0.344262295	0.930536832	0.557818339	34.59110107	3.71E-38	0	HUM	41020	80911507	77592.5	81030193.5	0	Maternal	F5_59	FAFW90.1c	95	F5_denovo
972	chr19	47912995	47913099	CAST/CAST	B6/CAST	CAST	47913450	351	129.916984	0.497005988	9.292672768	0.439011365	270.5422091	0	1	HUM	32498	47945597	258.5	47913357.5	0	Paternal	F5_59	FAFW90.1c	95	F5_denovo
973	chr19	48208848	48209631	B6/CAST	CAST/CAST	Unknown	48208986	138	55.78903695	0.378947368	2.520870366	0.442199	77.85332407	2.13E-61	0	HUM	75022	48284653	49985.5	48259616.5	0	Paternal	F5_60	FAFW90.1d	96	F5_denovo
974	chr19	25430119	25430382	B6/CAST	B6/B6	CAST	25430777	395	214.9655277	0.143459916	3.89014442	0.220925118	335.0355262	1.12E-299	0	HUM	199260	25629642	435.5	25430817.5	0	Maternal	F5_57	FAFW90.1a	93	F5_denovo
975	chr1	136773002	136774011	B6/B6	B6/CAST	Unknown	136773095	93	157.8697678	0.482758621	2.935243119	0.45992162	37.42666203	2.86E-99	0	HUM	92660	136680342	165531.5	136607470.5	0	Paternal	F5_63	FAFW93.1e	99	F5_denovo
976	chr1	85982591	85982933	B6/CAST	CAST/CAST	Unknown	85848799	133792	350.9516427	0.005988024	2.241362606	0.020278531	46.90221605	6.31E-145	0	HUM	159705	85822886	133917.5	85848673.5	0	Maternal	F5_63	FAFW93.1e	99	F5_denovo
977	chr2	119307530	119307812	CAST/CAST	B6/CAST	B6	119307026	504	182.8235948	0.537777778	4.002899347	0.491581651	178.1822021	3.95E-221	0	HUM	192257	119500069	628.5	119306901.5	0	Maternal	F5_62	FAFW93.1b	98	F5_denovo
978	chr2	167674956	167680124	CAST/CAST	B6/CAST	Unknown	167620579	54377	13.31558978	NA	0.493421137	NA	0	6.86E-20	0	HUM	83273	167591683	57743.5	167617212.5	0	Maternal	F5_61	FAFW93.1a	97	F5_denovo
979	chr4	16662862	16662968	B6/B6	B6/CAST	Unknown	16662940	28	23.9898801	0.272727273	0.324152687	0.364457689	3.688885028	0.000168228	0	HUM	357176	17020144	176444.5	16839412.5	0	Paternal	F5_63	FAFW93.1e	99	F5_denovo
980	chr4	150747233	150747446	B6/CAST	B6/B6	B6	150747204	29	221.0173273	0.371571072	5.452846878	0.463919819	249.4444251	7.15E-221	0	HUM	140757	150606476	140.5	150747092.5	0	Paternal	F5_63	FAFW93.1e	99	F5_denovo
981	chr4	127319279	127319674	B6/CAST	CAST/CAST	Unknown	127319452	173	30.75691148	0.980392157	1.341740994	0.772237675	113.8710872	6.45E-77	0	MULT	34825	127284454	1052.5	127318226.5	0	Maternal	F5_64	FAFW93.1d	100	F5_denovo
982	chr4	134736575	134736730	CAST/CAST	B6/CAST	Unknown	134775215	38485	16.38734692	0.41025641	0.298372107	0.382248179	21.23109412	1.43E-09	0	CAST	38312	134775042	122915.5	134613659.5	0	Maternal	F5_63	FAFW93.1e	99	F5_denovo
983	chr5	13312227	13312319	CAST/CAST	B6/CAST	Unknown	13420309	107990	95.40440575	0.97826087	0.398723711	0.929553521	11.63999305	1.01E-05	0	CAST	107889	13420208	264027.5	13048199.5	0	Maternal	F5_64	FAFW93.1d	100	F5_denovo
984	chr5	130620366	130620984	CAST/CAST	B6/CAST	B6	130620483	117	21.46664015	0.857142857	1.206582661	0.608827132	36.75554011	4.24E-36	0	HUM	186080	130807064	231.5	130620134.5	0	Maternal	F5_64	FAFW93.1d	100	F5_denovo
985	chr5	134866585	134867068	CAST/CAST	B6/CAST	CAST	134867791	723	670.1503713	0.506380121	6.468596336	0.497999093	499.7733032	0	0	HUM	29808	134896876	796.5	134867864.5	0	Maternal	F5_61	FAFW93.1a	97	F5_denovo
986	chr5	140464962	140467298	B6/CAST	CAST/CAST	Unknown	140456889	8073	173.2811794	0.021327014	1.245442714	0	150.7888677	1.01E-86	0	HUM	20257	140444705	63045.5	140401916.5	0	Maternal	F5_63	FAFW93.1e	99	F5_denovo
987	chr6	118866340	118866965	B6/B6	B6/CAST	Unknown	118866747	218	82.28896571	0.411042945	3.293771182	0.531590887	205.7555401	4.69E-184	0	HUM	111194	118978159	0	118866691.5	0	Paternal	F5_61	FAFW93.1a	97	F5_denovo
988	chr6	6887369	6887600	B6/CAST	CAST/CAST	Unknown	6887373	4	238.3858861	0.408099688	1.854315797	0.410496988	94.96887113	1.46E-83	0	HUM	73609	6961209	0	6887595.5	0	unknown	F5_63	FAFW93.1e	99	F5_denovo
989	chr8	113464258	113465372	B6/B6	B6/CAST	Unknown	113464082	176	260.847956	0.019083969	2.413491507	0.199320138	76.49331712	1.36E-86	0	HUM	4524	113459734	17380.5	113482752.5	0	Maternal	F5_61	FAFW93.1a	97	F5_denovo
990	chr8	118356781	118360860	B6/CAST	B6/B6	Unknown	118359408	1452	94.58903711	NA	2.032731827	NA	0	1.26E-72	0	HUM	14420	118342361	0	118359360.5	0	Maternal	F5_62	FAFW93.1b	98	F5_denovo
991	chr10	70193849	70193977	B6/B6	B6/CAST	B6	70194217	240	441.191052	0.49765808	6.00561429	0.481243463	293.2310941	0	0	HUM	190833	70003016	341.5	70194318.5	0	Paternal	F5_62	FAFW93.1b	98	F5_denovo
992	chr10	81280524	81281178	B6/CAST	B6/B6	Unknown	81280590	66	27.72873724	0.961538462	3.123544327	0.58216011	109.5422091	6.32E-208	0	HUM	17680	81298858	0	81280731.5	0	Paternal	F5_64	FAFW93.1d	100	F5_denovo
993	chr11	11786882	11787888	B6/CAST	CAST/CAST	Unknown	11787627	261	88.65168634	0.404255319	3.648323283	0.586757092	167.1333102	3.92E-161	0	HUM	59635	11727247	1102433.5	12890321.5	0	Paternal	F5_63	FAFW93.1e	99	F5_denovo
994	chr11	27220124	27220455	B6/B6	B6/CAST	Unknown	27220791	336	128.5556406	0.517857143	2.752396387	0.584574552	94.59110107	4.67E-77	0	HUM	254893	26965231	740658.5	26479465.5	0	Paternal	F5_64	FAFW93.1d	100	F5_denovo
995	chr11	44812292	44812506	B6/CAST	CAST/CAST	Unknown	44812546	40	42.44774349	0.224489796	1.901731992	0.373195193	82.80443209	1.36E-76	0	HUM	119140	44693152	0	44812467.5	0	Maternal	F5_63	FAFW93.1e	99	F5_denovo
996	chr11	107850991	107851132	B6/B6	B6/CAST	CAST	107850904	87	149.9105617	0.95	4.375158936	0.864438644	318.2977492	4.81E-255	0	HUM	42685	107893817	238.5	107850752.5	0	unknown	F5_63	FAFW93.1e	99	F5_denovo
997	chr12	73417389	73417740	B6/CAST	B6/B6	Unknown	73417498	109	163.1432017	0.851239669	5.873618687	0.620930108	157.1155471	1.67E-225	0	HUM	36958	73454698	36138.5	73381250.5	0	Maternal	F5_63	FAFW93.1e	99	F5_denovo
998	chr12	79844435	79844599	B6/B6	B6/CAST	Unknown	79856988	12389	301.3310984	0.431372549	4.207422044	0.48289656	233.8710872	3.29E-224	0	CAST	12284	79856883	80389.5	79924988.5	0	Maternal	F5_61	FAFW93.1a	97	F5_denovo
999	chr13	51741512	51741813	B6/CAST	B6/B6	Unknown	51741563	51	198.2161673	0.119170984	5.126565243	0.323628202	238.1333102	0	0	HUM	53882	51687630	0	51741672.5	0	Paternal	F5_63	FAFW93.1e	99	F5_denovo
1000	chr13	34341951	34342212	CAST/CAST	B6/CAST	Unknown	34218622	123329	192.9436162	0.993031359	2.20202165	0.940862185	87.32887808	1.58E-84	0	HUM	163953	34506165	123196.5	34218754.5	0	Maternal	F5_61	FAFW93.1a	97	F5_denovo
1001	chr14	82772705	82772860	B6/CAST	CAST/CAST	CAST	82772646	59	43.12167554	0.162162162	1.374007266	0.246641223	57.23109412	1.60E-47	0	HUM	211758	82560947	132.5	82772572.5	0	Paternal	F5_61	FAFW93.1a	97	F5_denovo
1002	chr15	26913331	26913585	B6/CAST	B6/B6	Unknown	26913552	33	230.0004108	0.050761421	2.470387577	0.34318994	89.2799861	9.75E-84	0	HUM	22554	26890777	0	26913493.5	0	Paternal	F5_64	FAFW93.1d	100	F5_denovo
1003	chr15	29103028	29104264	B6/CAST	B6/B6	Unknown	29104083	181	67.54389213	0	1.088205531	0.094058181	18.47555401	1.06E-31	0	HUM	253577	28849451	297197.5	29401461.5	0	Paternal	F5_61	FAFW93.1a	97	F5_denovo
1004	chr15	73001282	73002082	B6/CAST	B6/B6	Unknown	73001888	194	103.0748738	0.379746835	3.142391886	0.602142734	24.47555401	1.23E-149	0	HUM	2663	73004745	102919.5	73105001.5	0	Maternal	F5_63	FAFW93.1e	99	F5_denovo
1005	chr15	79284185	79284998	B6/CAST	CAST/CAST	B6	79284861	137	30.29959807	0.411764706	2.328400276	0.277374645	33.68888503	1.64E-242	0	HUM	47776	79236409	256.5	79285254.5	0	Maternal	F5_62	FAFW93.1b	98	F5_denovo
1006	chr16	96774742	96774937	B6/CAST	CAST/CAST	Unknown	96774569	173	180.2249454	0.469194313	7.99292424	0.523193828	150.902216	9.72E-195	0	HUM	18826	96793763	74499.5	96700242.5	0	Paternal	F5_61	FAFW93.1a	97	F5_denovo
1007	chr16	57931094	57931307	CAST/CAST	B6/CAST	B6	57931199	105	431.7225289	0.363022942	5.341017324	0.462270719	172.2799861	6.56E-190	0	HUM	168893	57762201	55.5	57931038.5	0	Maternal	F5_62	FAFW93.1b	98	F5_denovo
1008	chr18	65506858	65507294	B6/CAST	B6/B6	Unknown	65474691	32167	27.0008081	0.454545455	0.739909032	0.756264643	3.902216045	2.31E-14	0	HUM	213061	65293797	32175.5	65474682.5	0	Maternal	F5_61	FAFW93.1a	97	F5_denovo
1009	chr1	39230894	39252253	CAST/CAST	B6/CAST	Unknown	39099455	131439	94.95542765	0.4	1.709142103	0.702657067	19.73777701	1.68E-55	0	HUM	156380	39074514	131466.5	39099427.5	0	Paternal	F5_66	FAFW94.1b	102	F5_denovo
1010	chr1	66694286	66695563	B6/CAST	CAST/CAST	Unknown	66695218	345	182.729401	0.506666667	3.007192506	0.5	26.68888503	4.85E-72	0	HUM	92044	66787607	0	66695136.5	0	Paternal	F5_65	FAFW94.1a	101	F5_denovo
1011	chr1	185869794	185870983	CAST/CAST	B6/CAST	Unknown	185870095	301	285.0637241	0.217592593	3.818390312	0.419211574	117.5911011	6.01E-161	0	HUM	66595	185803199	0	185870107.5	0	Paternal	F5_65	FAFW94.1a	101	F5_denovo
1012	chr1	171027871	171028637	B6/CAST	CAST/CAST	Unknown	171028136	265	9.595955483	0.5	0.878866474	0.93415351	9.213331017	3.13E-19	0	HUM	405724	171434361	12716.5	171015154.5	0	Maternal	F5_65	FAFW94.1a	101	F5_denovo
1013	chr2	162411686	162411781	CAST/CAST	B6/CAST	Unknown	162412067	286	201.479014	0.448529412	3.290993494	0.449203375	137.8044321	8.85E-121	0	HUM	17649	162394037	35889.5	162447670.5	0	Maternal	F5_68	FAFW94.1d	104	F5_denovo
1014	chr2	169111937	169112022	CAST/CAST	B6/CAST	CAST	169112368	346	53.72906348	0.974358974	1.417984355	0.954063607	64.96887113	1.65E-37	1	HUM	216098	169328120	239.5	169112261.5	0	Maternal	F5_65	FAFW94.1a	101	F5_denovo
1015	chr3	116395164	116395218	B6/CAST	CAST/CAST	B6	116395243	25	488.7182649	0.512160229	5.223880632	0.56816566	168.7066481	1.28E-292	0	HUM	77508	116472726	92.5	116395310.5	0	Maternal	F5_66	FAFW94.1b	102	F5_denovo
1016	chr4	136962770	136963250	B6/CAST	B6/B6	Unknown	136962706	64	19.24943332	0.529411765	0.641637475	0.531734869	15.75554011	4.36E-36	0	HUM	30102	136932668	54416.5	136908353.5	0	Paternal	F5_65	FAFW94.1a	101	F5_denovo
1017	chr4	6683023	6684171	CAST/CAST	B6/CAST	B6	6682879	144	39.31933974	NA	0.904509679	0.419527867	6.213331017	1.79E-18	0	HUM	226728	6910899	354.5	6682668.5	0	Maternal	F5_68	FAFW94.1d	104	F5_denovo
1018	chr4	41707167	41710779	B6/CAST	B6/B6	Unknown	41709048	1731	342.7527049	0.491525424	4.03912228	NA	0	1.87E-190	0	HUM	4523	41715302	0	41708851.5	0	Maternal	F5_67	FAFW94.1c	103	F5_denovo
1019	chr5	74175111	74175414	B6/B6	B6/CAST	B6	74175932	518	518.044408	0.422201139	10.7908151	0.450301122	492.9688711	0	0	HUM	8391	74183805	260.5	74175674.5	0	Paternal	F5_67	FAFW94.1c	103	F5_denovo
1020	chr5	104200238	104200587	B6/CAST	CAST/CAST	Unknown	104193796	6442	207.2951041	0.898876404	1.830632776	0.812066649	96.13331017	2.64E-71	0	CAST	6428	104193810	147005.5	104053232.5	0	Paternal	F5_66	FAFW94.1b	102	F5_denovo
1021	chr5	137406689	137407193	B6/CAST	CAST/CAST	Unknown	137406427	262	129.6078495	0.352422907	2.098819161	0.483874048	186.0355262	8.38E-160	0	HUM	173339	137580532	0	137406789.5	0	Paternal	F5_65	FAFW94.1a	101	F5_denovo
1022	chr5	62615466	62619333	B6/CAST	B6/B6	Unknown	62618471	862	66.66861457	NA	1.829371093	NA	0	1.86E-58	0	HUM	385602	63004935	0	62618234.5	0	Maternal	F5_67	FAFW94.1c	103	F5_denovo
1023	chr5	97834855	97834958	B6/CAST	CAST/CAST	Unknown	97834835	20	78.50442542	0.536231884	1.587386883	0.5	53.5422091	9.16E-54	0	HUM	317222	97517633	405790.5	98240748.5	0	Maternal	F5_68	FAFW94.1d	104	F5_denovo
1024	chr6	137163142	137163298	B6/CAST	CAST/CAST	B6	137163220	78	166.3955304	0.493297587	4.908061209	0.458052267	262.2310941	2.53E-196	1	HUM	206701	137369999	19.5	137163317.5	0	Paternal	F5_68	FAFW94.1d	104	F5_denovo
1025	chr6	141492046	141492941	CAST/CAST	B6/CAST	Unknown	141492999	58	266.4485833	0.136075949	2.774861548	0.23728378	121.8044321	1.56E-144	0	HUM	90897	141401149	94731.5	141397314.5	0	Paternal	F5_67	FAFW94.1c	103	F5_denovo
1026	chr6	144706071	144706372	CAST/CAST	B6/CAST	Unknown	144706343	29	99.7098777	0.575757576	1.673673225	0.601461068	49.2799861	2.47E-75	0	HUM	12632	144693439	0	144706360.5	0	Paternal	F5_66	FAFW94.1b	102	F5_denovo
1027	chr6	17449134	17449549	B6/B6	B6/CAST	CAST	17448379	755	358.2528632	0.524193548	5.260878181	0.352657613	122.164439	1.45E-218	0	HUM	113754	17563303	453.5	17448680.5	0	Maternal	F5_67	FAFW94.1c	103	F5_denovo
1028	chr8	117860705	117860724	CAST/CAST	B6/CAST	Unknown	117860798	74	55.95295669	0.603960396	3.092940484	0.415988741	279.7244112	5.57E-209	1	KO	145816	118006540	110239.5	117750465.5	0	Paternal	F5_68	FAFW94.1d	104	F5_denovo
1029	chr8	17588681	17589127	B6/CAST	CAST/CAST	Unknown	17589131	4	80.89006862	0.084507042	0.630383418	0.24431811	13.68888503	5.54E-18	0	HUM	34674	17554007	1516.5	17587164.5	0	Maternal	F5_65	FAFW94.1a	101	F5_denovo
1030	chr9	25479309	25480262	B6/CAST	B6/B6	CAST	25480435	173	370.0038354	0.43597561	6.765967378	0.539061856	268.8044321	0	1	HUM	25027	25454282	391.5	25480653.5	0	Paternal	F5_66	FAFW94.1b	102	F5_denovo
1031	chr9	105779016	105779350	B6/CAST	CAST/CAST	B6	105779280	70	42.86458115	0.829113924	0.6561617	0.613378729	52.91997915	2.53E-28	0	HUM	22083	105801433	42.5	105779392.5	0	Maternal	F5_68	FAFW94.1d	104	F5_denovo
1032	chr9	123061306	123061822	CAST/CAST	B6/CAST	Unknown	123061571	251	96.46629044	0.033898305	0.748493999	0.057988751	30.5422091	5.25E-27	0	HUM	98080	122963226	0	123061531.5	0	unknown	F5_67	FAFW94.1c	103	F5_denovo
1033	chr10	42579012	42579447	CAST/CAST	B6/CAST	Unknown	42641144	61697	20.36393076	0.476190476	0.593774963	0.275747379	13.37777006	2.33E-13	0	HUM	137605	42441407	61803.5	42641250.5	0	Maternal	F5_65	FAFW94.1a	101	F5_denovo
1034	chr10	53159072	53160114	B6/B6	B6/CAST	Unknown	53159968	146	48.6276755	0.285714286	2.058389672	0.36468606	36.95110802	2.17E-67	0	HUM	16181	53142891	0	53159588.5	0	Maternal	F5_68	FAFW94.1d	104	F5_denovo
1035	chr11	54788627	54790999	CAST/CAST	B6/CAST	Unknown	54788639	12	40.19004186	0.375	6.171744505	0.511771477	42.47555401	3.91E-299	1	HUM	17991	54770636	36217.5	54827216.5	0	Paternal	F5_65	FAFW94.1a	101	F5_denovo
1036	chr11	73177067	73188821	B6/CAST	CAST/CAST	Unknown	73188079	742	66.80365549	NA	2.583944538	NA	0	1.79E-163	0	HUM	9543	73167524	0	73188011.5	0	Paternal	F5_66	FAFW94.1b	102	F5_denovo
1037	chr11	120254377	120256276	B6/B6	B6/CAST	Unknown	120255393	883	191.6847456	0.8996139	4.543796337	0.724980111	251.1333102	0	0	HUM	236116	120018261	0	120255525.5	0	Paternal	F5_68	FAFW94.1d	104	F5_denovo
1038	chr11	24389841	24390523	B6/B6	B6/CAST	Unknown	24264890	124951	257.9027333	0.504854369	3.866359773	0.526600149	187.9688711	4.89E-208	0	HUM	275494	24666017	124961.5	24264879.5	0	Maternal	F5_65	FAFW94.1a	101	F5_denovo
1039	chr12	100296358	100296484	B6/B6	B6/CAST	Unknown	100308887	12403	21.29946458	0.291666667	0.356672291	0	4.902216045	2.46E-13	0	MULT	14150	100310634	28985.5	100325469.5	1	Paternal	F5_67	FAFW94.1c	103	F5_denovo
1040	chr13	20195531	20195666	B6/CAST	B6/B6	Unknown	20140068	55463	499.613566	0.972118959	3.471519533	0.815859785	129.8044321	1.41E-199	0	CAST	55540	20139991	465840.5	20661506.5	0	Maternal	F5_68	FAFW94.1d	104	F5_denovo
1041	chr13	65288357	65289620	B6/CAST	B6/B6	Unknown	65289398	222	109.959042	0.470588235	4.133735303	0.475263849	20.21333102	4.33E-89	0	HUM	80729	65207628	0	65289456.5	0	Maternal	F5_66	FAFW94.1b	102	F5_denovo
1042	chr14	70061297	70062020	B6/B6	B6/CAST	B6	70062539	519	24.75337688	0.705882353	1.583803243	0.592032086	81.49331712	2.75E-64	1	HUM	49116	70111136	471.5	70062491.5	0	Paternal	F5_68	FAFW94.1d	104	F5_denovo
1043	chr14	20792733	20793103	B6/B6	B6/CAST	Unknown	20816173	23070	12.75074251	0.32	0.515994498	0.5	27.96887113	7.91E-13	0	MULT	110243	20903346	72750.5	20719982.5	0	Maternal	F5_66	FAFW94.1b	102	F5_denovo
1044	chr14	76736449	76737328	CAST/CAST	B6/CAST	Unknown	76737114	214	157.5793313	0.80349345	5.72391007	0.809467439	58.16443904	3.99E-254	1	HUM	10420	76747748	0	76736850.5	0	unknown	F5_67	FAFW94.1c	103	F5_denovo
1045	chr14	92043675	92043961	B6/B6	B6/CAST	Unknown	92043763	88	140.8781938	0.102040816	3.165003967	0.375365977	56.16443904	2.03E-76	0	HUM	424888	92468849	207071.5	91836603.5	0	unknown	F5_65	FAFW94.1a	101	F5_denovo
1046	chr14	94499175	94511161	CAST/CAST	B6/CAST	Unknown	94507675	3486	24.27111751	NA	0.601387619	NA	0	1.04E-07	0	HUM	100268	94398907	806785.5	93692389.5	0	unknown	F5_68	FAFW94.1d	104	F5_denovo
1047	chr14	103592528	103592951	B6/CAST	CAST/CAST	Unknown	103591747	781	37.03844392	0.416666667	1.661509369	0.444242512	53.80443209	5.29E-52	0	HUM	26282	103619233	1048.5	103591479.5	0	unknown	F5_66	FAFW94.1b	102	F5_denovo
1048	chr14	103750066	103750133	B6/CAST	B6/B6	Unknown	103750320	187	158.9216488	0.953091684	2.785501375	0.883910575	70.32887808	6.99E-63	0	HUM	75538	103825671	94989.5	103655076.5	0	unknown	F5_67	FAFW94.1c	103	F5_denovo
1049	chr15	53307477	53307824	B6/CAST	B6/B6	Unknown	53308075	251	185.0305374	0.240740741	3.54244575	0.305442506	43.68888503	4.19E-99	0	MULT	33526	53341350	152422.5	53155054.5	0	Paternal	F5_66	FAFW94.1b	102	F5_denovo
1050	chr15	66681720	66681863	B6/CAST	B6/B6	Unknown	66681666	54	22.62149263	0.956521739	0.555226347	0.765693092	35.75554011	5.77E-16	0	HUM	29512	66711375	0	66681767.5	0	Maternal	F5_66	FAFW94.1b	102	F5_denovo
1051	chr15	79284185	79284998	B6/CAST	B6/B6	CAST	79284861	137	30.29959807	0.411764706	2.328400276	0.277374645	33.68888503	1.64E-242	0	HUM	47776	79236409	256.5	79285254.5	0	Maternal	F5_68	FAFW94.1d	104	F5_denovo
1052	chr16	9243688	9243813	B6/B6	B6/CAST	B6	9244076	263	40.29510236	0.333333333	0.822148452	0.455293259	55.91997915	1.52E-30	0	HUM	156198	9400011	264.5	9244077.5	0	Paternal	F5_68	FAFW94.1d	104	F5_denovo
1053	chr16	66125993	66126183	B6/CAST	B6/B6	B6	66125762	231	63.35450449	0.588888889	0.694803661	0.47041808	16.90221605	8.28E-15	0	HUM	79235	66046758	119.5	66125873.5	0	Maternal	F5_66	FAFW94.1b	102	F5_denovo
1054	chr18	46573446	46573969	B6/B6	B6/CAST	CAST	46572939	507	77.84574693	0.348484848	1.920995801	0.488733098	44.37777006	5.13E-62	1	HUM	10467	46584436	381.5	46573064.5	0	Maternal	F5_67	FAFW94.1c	103	F5_denovo
1055	chr18	53033809	53035022	B6/CAST	B6/B6	Unknown	53034647	375	413.8730922	0.424581006	4.937929259	0.755585022	11.73777701	7.16E-180	0	HUM	106111	52927698	0	53034572.5	0	Maternal	F5_66	FAFW94.1b	102	F5_denovo
1056	chr19	44429377	44429829	B6/B6	B6/CAST	Unknown	44429953	124	216.820312	0.4	3.928143224	0.494110872	84.90221605	7.40E-212	0	HUM	99885	44329492	24173.5	44405203.5	0	Paternal	F5_66	FAFW94.1b	102	F5_denovo
1057	chr19	14600517	14600715	B6/CAST	CAST/CAST	CAST	14600457	60	47.75746009	0.5	3.693259035	0.5	30.95110802	3.51E-125	1	HUM	16589	14617304	205.5	14600311.5	0	Maternal	F5_66	FAFW94.1b	102	F5_denovo
1058	chr19	23185228	23186177	B6/CAST	CAST/CAST	Unknown	23185308	80	28.25192749	NA	0.751659434	0.274096149	4.426662034	2.72E-28	0	HUM	67028	23118200	34293.5	23150934.5	0	Maternal	F5_68	FAFW94.1d	104	F5_denovo
1059	chr1	41715543	41715714	B6/CAST	B6/B6	Unknown	41716535	821	394.6624779	0.683060109	4.442883179	0.643383869	195.2799861	1.13E-138	0	HUM	19492	41696051	724726.5	40990816.5	0	Paternal	F5_69	FAFW97.1a	105	F5_denovo
1060	chr1	45934370	45934767	B6/CAST	B6/B6	CAST	45934561	191	61.1012973	0.464285714	1.750172505	0.600658871	54.63999305	9.36E-47	0	HUM	649524	45284846	190.5	45934957.5	0	Paternal	F5_72	FAFW97.2a	108	F5_denovo
1061	chr1	106002335	106002505	B6/CAST	B6/B6	B6	106002495	10	733.572526	0.462233169	7.077481999	0.510726162	372.9199792	0	0	HUM	189730	106192235	0	106002340.5	0	Paternal	F5_71	FAFW97.1d	107	F5_denovo
1062	chr1	193243622	193244624	B6/CAST	B6/B6	Unknown	193244119	497	89.70955325	0.075	1.971002474	0.007658515	38.59110107	5.65E-72	0	HUM	154176	193089446	0	193244128.5	0	Paternal	F5_70	FAFW97.1b	106	F5_denovo
1063	chr2	154644068	154644418	B6/CAST	CAST/CAST	Unknown	154644310	108	269.7653384	0.944303797	2.342227641	0.862471787	115.8710872	8.30E-153	0	HUM	3186	154640882	0	154644211.5	0	Paternal	F5_72	FAFW97.2a	108	F5_denovo
1064	chr2	29028404	29029644	B6/CAST	CAST/CAST	Unknown	29028833	429	199.780907	0.456790123	2.483787831	0.506933318	72.11554706	7.74E-111	0	HUM	70545	28957859	219030.5	28809373.5	0	Maternal	F5_69	FAFW97.1a	105	F5_denovo
1065	chr2	158794125	158794612	B6/CAST	B6/B6	Unknown	158793974	151	25.35603326	0.857142857	7.713318803	0.74024302	181.0666551	0	1	KO	21019	158773106	72842.5	158721282.5	0	Maternal	F5_71	FAFW97.1d	107	F5_denovo
1066	chr2	169112022	169112225	B6/B6	B6/CAST	B6	169112368	143	53.72906348	0.974358974	1.417984355	0.954063607	64.96887113	1.65E-37	1	HUM	215895	169328120	36.5	169112261.5	0	Maternal	F5_70	FAFW97.1b	106	F5_denovo
1067	chr2	178112615	178115036	B6/CAST	CAST/CAST	Unknown	178112984	369	22.38071624	NA	0.785832361	0.763672054	5.688885028	2.17E-09	0	HUM	145106	178260142	0	178112940.5	0	Maternal	F5_72	FAFW97.2a	108	F5_denovo
1068	chr3	27247942	27248532	B6/CAST	B6/B6	Unknown	27248238	294	143.885479	0.531578947	2.438511843	0.36307621	29.21333102	2.93E-64	0	HUM	84937	27163005	0	27248275.5	0	Paternal	F5_70	FAFW97.1b	106	F5_denovo
1069	chr3	27941120	27951892	B6/B6	B6/CAST	Unknown	27949126	2766	60.54213903	NA	1.667913403	NA	0	1.69E-55	0	HUM	33678	27907442	0	27949401.5	0	Paternal	F5_71	FAFW97.1d	107	F5_denovo
1070	chr3	148920766	148921849	B6/B6	B6/CAST	Unknown	148921566	283	197.863034	0.338028169	2.225084543	0.437372417	47.90221605	2.62E-69	0	HUM	140125	149061974	0	148921459.5	0	Paternal	F5_70	FAFW97.1b	106	F5_denovo
1071	chr3	154530110	154530633	B6/B6	B6/CAST	Unknown	154530393	240	283.2181024	0.423076923	4.10331957	0.5	75.63999305	9.50E-151	0	HUM	180465	154711098	0	154530314.5	0	Paternal	F5_69	FAFW97.1a	105	F5_denovo
1072	chr4	62659630	62659678	B6/B6	B6/CAST	Unknown	62605760	53870	16.35908893	0.233333333	0.411131856	0.267369552	42.98663424	5.63E-16	0	MULT	141864	62801542	147769.5	62511860.5	0	Paternal	F5_70	FAFW97.1b	106	F5_denovo
1073	chr4	131352699	131352764	B6/CAST	B6/B6	B6	131352776	12	453.0158144	0.360691145	7.504543023	0.478640222	257.4933171	0	0	HUM	73317	131426081	94.5	131352604.5	0	Paternal	F5_72	FAFW97.2a	108	F5_denovo
1074	chr4	107102623	107103009	B6/B6	B6/CAST	Unknown	107102796	173	323.3661234	0.425847458	5.639083954	0.540797227	453.4621882	0	0	HUM	172335	107275344	3152.5	107099470.5	1	Maternal	F5_69	FAFW97.1a	105	F5_denovo
1075	chr5	147195643	147195875	B6/B6	B6/CAST	B6	147196003	128	169.861788	0.456647399	3.330623962	0.402008811	81.63999305	7.14E-164	0	HUM	91518	147287393	164.5	147196039.5	0	Maternal	F5_69	FAFW97.1a	105	F5_denovo
1076	chr6	17588055	17589085	B6/B6	B6/CAST	Unknown	17589081	4	315.0397571	0.416666667	4.39553359	0.569538886	179.7555401	5.10E-246	0	HUM	24752	17563303	0	17588616.5	0	Maternal	F5_71	FAFW97.1d	107	F5_denovo
1077	chr6	80680359	80680537	B6/B6	B6/CAST	CAST	80679849	510	322.9099648	0.278115502	4.210964829	0.485056452	200.7555401	3.56E-244	0	HUM	175274	80855811	215.5	80680143.5	0	Maternal	F5_70	FAFW97.1b	106	F5_denovo
1078	chr7	137930842	137930853	CAST/CAST	B6/CAST	B6	137930855	2	114.3280408	0.356382979	1.759651728	0.554010647	120.3466412	1.72E-97	0	HUM	185637	138116490	73.5	137930768.5	0	Paternal	F5_70	FAFW97.1b	106	F5_denovo
1079	chr7	19860868	19861154	CAST/CAST	B6/CAST	Unknown	19860311	557	64.0343697	0.226666667	0.775416743	0.356272835	52.18220215	1.49E-49	0	HUM	178133	19682735	27592.5	19833275.5	0	Maternal	F5_71	FAFW97.1d	107	F5_denovo
1080	chr7	27459392	27459792	CAST/CAST	B6/CAST	Unknown	27448518	10874	64.13334162	0.409090909	13.0096983	0.489672598	968.2977492	0	1	KO	43315	27416077	115666.5	27343725.5	0	Maternal	F5_69	FAFW97.1a	105	F5_denovo
1081	chr7	49981116	49981487	B6/CAST	CAST/CAST	B6	49981704	217	89.65215923	0.609375	1.768258284	0.569846859	42.95110802	2.40E-75	0	HUM	109401	49871715	74.5	49981561.5	0	Maternal	F5_70	FAFW97.1b	106	F5_denovo
1082	chr8	116158299	116159068	B6/CAST	CAST/CAST	Unknown	116158889	179	184.1246353	0.691964286	4.406296745	0.672138005	63.90221605	7.60E-174	0	HUM	41186	116117113	0	116158867.5	0	Maternal	F5_70	FAFW97.1b	106	F5_denovo
1083	chr9	37214372	37214831	CAST/CAST	B6/CAST	B6	37214440	68	679.8060014	0.521974714	7.250554416	0.580730044	185.8044321	9.53928091469159e-312	0	HUM	93626	37308457	124.5	37214247.5	0	Paternal	F5_70	FAFW97.1b	106	F5_denovo
1084	chr9	107522644	107522855	B6/B6	B6/CAST	Unknown	107476769	45875	24.41707163	0.459016393	2.103885656	0.52499556	200.0355262	2.95E-121	0	MULT	53527	107576382	86696.5	107435947.5	0	Paternal	F5_70	FAFW97.1b	106	F5_denovo
1085	chr9	111529932	111530095	B6/B6	B6/CAST	Unknown	111544958	14863	123.7886921	0.457831325	4.51427652	0.516881392	207.3288781	3.23E-248	0	CAST	14792	111544887	268497.5	111261434.5	0	Paternal	F5_69	FAFW97.1a	105	F5_denovo
1086	chr9	115752831	115754107	B6/B6	B6/CAST	Unknown	115753182	351	81.74113525	0.533333333	2.024525995	0.5	17.90221605	3.04E-101	0	HUM	59568	115693263	44289.5	115708541.5	0	Paternal	F5_72	FAFW97.2a	108	F5_denovo
1087	chr10	118994674	118994879	B6/B6	B6/CAST	B6	118995458	579	52.08647969	0.95049505	0.613439853	0.696506699	25.44442514	4.53E-16	0	HUM	16299	118978375	572.5	118995451.5	0	Paternal	F5_70	FAFW97.1b	106	F5_denovo
1088	chr10	121964231	121964339	B6/CAST	B6/B6	CAST	121964457	118	483.0391971	0.480605487	3.322750437	0.524169872	186.1822021	2.15E-133	0	HUM	164663	121799568	192.5	121964531.5	0	Paternal	F5_71	FAFW97.1d	107	F5_denovo
1089	chr10	8928467	8928719	B6/B6	B6/CAST	CAST	8927753	714	230.9569707	0.955399061	1.636271902	0.999449738	121.1333102	4.33E-70	0	HUM	150015	9078734	543.5	8927923.5	0	Maternal	F5_69	FAFW97.1a	105	F5_denovo
1090	chr10	52982056	52982532	CAST/CAST	B6/CAST	Unknown	52952789	29267	42.50175194	0.019230769	0.450370981	0.106471151	10.16443904	4.22E-09	0	CAST	29014	52953042	177056.5	53159588.5	0	Maternal	F5_70	FAFW97.1b	106	F5_denovo
1091	chr11	107851132	107851273	B6/CAST	B6/B6	B6	107850904	228	149.9105617	0.95	4.375158936	0.864438644	318.2977492	4.81E-255	0	HUM	42544	107893817	379.5	107850752.5	0	Paternal	F5_72	FAFW97.2a	108	F5_denovo
1092	chr11	77913719	77914249	B6/CAST	B6/B6	Unknown	77914185	64	56.67805387	0.307692308	6.583673655	0.5	177.1155471	0	1	HUM	75006	77838713	77359.5	77836359.5	0	Maternal	F5_71	FAFW97.1d	107	F5_denovo
1093	chr11	90664409	90664562	B6/CAST	B6/B6	B6	90664118	291	58.63070922	0.034090909	0.629940099	0	28.24665856	9.58E-16	0	HUM	33192	90631217	141.5	90664267.5	0	Maternal	F5_72	FAFW97.2a	108	F5_denovo
1094	chr11	99460036	99460117	B6/CAST	CAST/CAST	Unknown	99452451	7585	31.75463266	0.847457627	2.893640843	0.423922836	138.0177631	5.76E-120	0	HUM	27751	99487868	7559.5	99452476.5	0	Maternal	F5_70	FAFW97.1b	106	F5_denovo
1095	chr11	99606911	99608167	B6/B6	B6/CAST	Unknown	99607040	129	170.3617507	0.464150943	5.513648605	0.562652491	167.5911011	3.41E-163	0	HUM	75001	99683168	114927.5	99491983.5	0	Maternal	F5_69	FAFW97.1a	105	F5_denovo
1096	chr12	53327915	53329233	B6/CAST	CAST/CAST	Unknown	53343390	14157	30.19973642	1	0.781558587	0.637586707	10.90221605	1.35E-22	0	HUM	80824	53410057	14142.5	53343375.5	0	Paternal	F5_69	FAFW97.1a	105	F5_denovo
1097	chr12	36683676	36683763	CAST/CAST	B6/CAST	CAST	36684012	249	309.8534052	0.256544503	2.928177102	0.403235192	160.1822021	3.14E-102	0	HUM	3708	36687471	62.5	36683825.5	0	Maternal	F5_72	FAFW97.2a	108	F5_denovo
1098	chr12	76126970	76127035	CAST/CAST	B6/CAST	B6	76126676	294	444.5023315	0.596175478	3.693413776	0.580119082	156.0177631	2.44E-248	0	HUM	12557	76139592	409.5	76126560.5	0	Maternal	F5_69	FAFW97.1a	105	F5_denovo
1099	chr13	56294069	56294852	B6/B6	B6/CAST	Unknown	56294690	162	157.0501331	0.390909091	5.57128902	0.524323517	267.2310941	0	1	HUM	168191	56463043	0	56294602.5	0	Maternal	F5_71	FAFW97.1d	107	F5_denovo
1100	chr13	59372195	59372596	CAST/CAST	B6/CAST	Unknown	59318280	53915	43.70146624	0.530120482	0.96194067	0.534975918	57.18220215	1.16E-36	0	CAST	53779	59318416	85884.5	59458480.5	0	Maternal	F5_70	FAFW97.1b	106	F5_denovo
1101	chr13	114085605	114086314	B6/CAST	CAST/CAST	CAST	114084914	691	48.61334211	0.119565217	1.284228114	0.091919819	84.5422091	7.87E-52	0	HUM	69469	114155783	497.5	114085107.5	0	Maternal	F5_72	FAFW97.2a	108	F5_denovo
1102	chr13	51472659	51472821	B6/B6	B6/CAST	CAST	51472241	418	24.16795264	0.641509434	0.722526657	0.717601655	43.65775616	5.05E-22	0	HUM	61917	51534738	231.5	51472427.5	0	unknown	F5_72	FAFW97.2a	108	F5_denovo
1103	chr13	55929804	55930126	B6/CAST	CAST/CAST	Unknown	55930114	12	332.3431298	0.561818182	7.438851232	0.523190089	409.6577562	0	1	MULT	9219	55920585	17709.5	55947835.5	0	unknown	F5_72	FAFW97.2a	108	F5_denovo
1104	chr13	102591279	102591716	B6/B6	B6/CAST	Unknown	102591752	36	208.1567197	0.405109489	7.695142096	0.507405579	270.0666551	0	0	HUM	3233	102588046	183532.5	102775248.5	0	unknown	F5_71	FAFW97.1d	107	F5_denovo
1105	chr14	48376188	48383244	CAST/CAST	B6/CAST	Unknown	48381705	1539	200.6619717	NA	4.401049707	NA	0	1.33E-121	0	HUM	32989	48343199	0	48381622.5	0	Maternal	F5_69	FAFW97.1a	105	F5_denovo
1106	chr14	12967942	12968247	B6/CAST	CAST/CAST	Unknown	12968194	53	140.7204894	0.524822695	2.188742345	0.618421071	122.4444251	6.55E-84	0	MULT	127826	12840116	288843.5	13257090.5	0	unknown	F5_72	FAFW97.2a	108	F5_denovo
1107	chr14	19414769	19617241	CAST/CAST	B6/CAST	Unknown	19417508	2739	125.2454992	NA	0.268758153	NA	NA	0	0	KO	161553	19778794	310244.5	19927485.5	0	unknown	F5_72	FAFW97.2a	108	F5_denovo
1108	chr15	73499041	73499171	CAST/CAST	B6/CAST	CAST	73499296	125	25.51889342	0.939393939	4.474760668	0.140073728	564.0043973	0	0	HUM	228539	73270502	219.5	73499390.5	0	Paternal	F5_70	FAFW97.1b	106	F5_denovo
1109	chr15	76098934	76099673	B6/CAST	CAST/CAST	Unknown	76099212	278	203.8503434	0.444444444	4.042487853	0.552495145	171.4444251	9.19E-271	0	HUM	109888	76209561	192399.5	76292072.5	0	Paternal	F5_71	FAFW97.1d	107	F5_denovo
1110	chr15	88941964	88952984	B6/CAST	B6/B6	Unknown	88946994	5030	116.3915812	NA	1.788322473	NA	0	8.13E-128	0	HUM	94724	89047708	0	88946623.5	0	Maternal	F5_69	FAFW97.1a	105	F5_denovo
1111	chr16	85049555	85049937	CAST/CAST	B6/CAST	B6	85049657	102	88.32545983	0.903508772	1.599397624	0.778388875	32.32887808	5.26E-45	0	HUM	20963	85070900	9.5	85049545.5	0	Paternal	F5_70	FAFW97.1b	106	F5_denovo
1112	chr16	6416109	6416442	CAST/CAST	B6/CAST	Unknown	6461142	44700	172.1975681	0.532110092	6.425666457	0.462415433	53.21333102	0	0	CAST	44609	6461051	374644.5	6041464.5	0	unknown	F5_70	FAFW97.1b	106	F5_denovo
1113	chr16	57931307	57931393	B6/B6	B6/CAST	CAST	57931199	108	431.7225289	0.363022942	5.341017324	0.462270719	172.2799861	6.56E-190	0	HUM	169106	57762201	268.5	57931038.5	0	unknown	F5_71	FAFW97.1d	107	F5_denovo
1114	chr16	58335532	58343299	B6/B6	B6/CAST	CAST	58343132	167	55.6207121	0	0.315207499	0.580472133	6.213331017	0.001580982	0	HUM	103375	58446674	154.5	58335377.5	0	unknown	F5_72	FAFW97.2a	108	F5_denovo
1115	chr17	58917602	58917645	B6/CAST	B6/B6	CAST	58917525	77	143.3618745	0.756097561	2.330068403	0.694833341	123.1822021	1.38E-80	0	HUM	121310	58796292	34.5	58917679.5	0	Paternal	F5_70	FAFW97.1b	106	F5_denovo
1116	chr17	86537055	86537403	CAST/CAST	B6/CAST	B6	86536794	261	19.460836	0.52	0.916780762	0.5	17.11554706	3.39E-35	1	HUM	15689	86521366	444.5	86536610.5	0	Maternal	F5_72	FAFW97.2a	108	F5_denovo
1117	chr1	3547260	3547891	B6/CAST	B6/B6	Unknown	3547699	192	234.0241958	0.506410256	4.046016712	0.568156006	58.68888503	1.83E-129	0	CAST	0	3547793	228478.5	3776369.5	0	unknown	F4_09	FAFW39.2a	9	F5_inherited
1118	chr1	3547891	3548002	B6/CAST	B6/B6	B6	3547699	192	234.0241958	0.506410256	4.046016712	0.568156006	58.68888503	1.83E-129	0	CAST	98	3547793	228367.5	3776369.5	0	unknown	F4_06	FAFW48.1d	6	F5_inherited
1119	chr1	3659329	3660024	B6/CAST	B6/B6	Unknown	3547699	111630	234.0241958	0.506410256	4.046016712	0.568156006	58.68888503	1.83E-129	0	CAST	111536	3547793	116345.5	3776369.5	0	unknown	F4_33	FAFW62.1a	33	F5_inherited
1120	chr1	5022630	5024456	B6/B6	B6/CAST	Unknown	5023769	687	24.49838677	NA	7.256191545	NA	0	3.95252516672997e-321	0	HUM	90121	5114577	0	5023936.5	0	unknown	F4_15	FAFW41.2d	15	F5_inherited
1121	chr1	6604340	6605307	B6/B6	B6/CAST	Unknown	6540909	63431	13.39033441	NA	0.265411042	1	2.737777006	0.002391728	0	CAST	63493	6540847	187249.5	6417090.5	0	unknown	F4_19	FAFW55.1a	19	F5_inherited
1122	chr1	10257732	10259922	B6/CAST	B6/B6	Unknown	10258301	569	355.4634326	0.552631579	4.042692646	NA	0	1.26E-124	0	HUM	16556	10276478	0	10258271.5	0	unknown	F4_12	FAFW46.1b	12	F5_inherited
1123	chr1	14235194	14235416	CAST/CAST	B6/CAST	B6	14235512	96	415.1012297	0.992882562	5.219667241	0.962211234	407.8221952	9.74E-280	0	CAST	0	14235197	8601.5	14226592.5	0	unknown	F4_01	FAFW37.1a	1	F5_inherited
1124	chr1	14795064	14795539	B6/B6	B6/CAST	Unknown	14795403	136	33.52634337	0.454545455	0.768005165	0.347354066	16.37777006	4.35E-22	0	HUM	504630	14290434	430091.5	15225630.5	0	unknown	F4_02	FAFW40.1c	2	F5_inherited
1125	chr1	15224880	15225489	B6/B6	B6/CAST	B6	15225702	213	114.1653843	0.450549451	2.747529494	0.536920465	148.9688711	7.15E-131	0	HUM	464447	15689936	141.5	15225630.5	0	unknown	F4_21	FAFW45.3a	21	F5_inherited
1126	chr1	15225595	15225788	B6/B6	B6/CAST	Unknown	15225702	86	114.1653843	0.450549451	2.747529494	0.536920465	148.9688711	7.15E-131	0	HUM	464148	15689936	0	15225630.5	0	unknown	F4_33	FAFW62.1a	33	F5_inherited
1127	chr1	19915337	19916397	B6/CAST	CAST/CAST	CAST	19915187	150	134.4449471	0.202072539	3.096645372	0.366984269	127.8044321	8.09E-92	0	CAST	19	19915318	141811.5	19773525.5	0	unknown	F4_31	FAFW58.2c	31	F5_inherited
1128	chr1	21736998	21737495	B6/CAST	CAST/CAST	Unknown	21794345	56850	36.93075825	0.044444444	0.331459585	0	8.033327543	5.03E-06	0	CAST	56862	21794357	292044.5	21444953.5	0	unknown	F4_14	FAFW40.1d	14	F5_inherited
1129	chr1	24550431	24550491	B6/CAST	CAST/CAST	Unknown	24550797	306	43.61912387	0.409090909	6.451879385	0.518219018	411.6577562	3.45845952088873e-322	1	KO	134849	24415582	32704.5	24583195.5	0	unknown	F4_20	FAFW45.3f	20	F5_inherited
1130	chr1	25831568	25832142	B6/B6	B6/CAST	Unknown	25832166	24	384.1011325	0.884310618	2.665509855	0.696921359	86.32887808	8.58E-86	1	HUM	123546	25955688	0	25831985.5	0	unknown	F4_07	FAFW43.1a	7	F5_inherited
1131	chr1	28088579	28089026	B6/CAST	CAST/CAST	CAST	28088237	342	309.7726496	0.01754386	1.629144893	0	82.24665856	1.66E-55	0	CAST	434	28088145	1268358.5	26820220.5	0	unknown	F4_07	FAFW43.1a	7	F5_inherited
1132	chr1	29940905	29962915	B6/CAST	CAST/CAST	Unknown	29962113	802	27.71688866	NA	1.227560263	NA	0	1.75E-32	0	HUM	25124	29915781	411329.5	29529575.5	0	unknown	F4_25	FAFW58.2b	25	F5_inherited
1133	chr1	30777014	30777435	CAST/CAST	B6/CAST	Unknown	30777152	138	411.3868553	0.539440204	5.167433549	0.575061165	59.95110802	1.53E-170	0	HUM	143753	30633261	184782.5	30592231.5	0	unknown	F4_35	FAFW60.2a	35	F5_inherited
1134	chr1	37385274	37388588	CAST/CAST	B6/CAST	B6	37384992	282	359.4474146	0.436363636	4.169485347	0.674700754	68.68888503	5.65E-261	0	HUM	17944	37406532	391.5	37384882.5	0	unknown	F4_20	FAFW45.3f	20	F5_inherited
1135	chr1	37537772	37551847	B6/B6	B6/CAST	Unknown	37546690	5157	217.7844978	NA	2.902205726	NA	0	1.48E-187	0	HUM	80291	37457481	0	37546478.5	0	unknown	F4_05	FAFW42.1b	5	F5_inherited
1136	chr1	37868101	37889207	B6/B6	B6/CAST	Unknown	37887179	2028	107.9494969	NA	1.669303521	NA	0	7.73E-72	0	HUM	18395	37849706	0	37887438.5	0	unknown	F4_10	FAFW42.1e	10	F5_inherited
1137	chr1	39230894	39252253	B6/B6	B6/CAST	Unknown	39099455	131439	94.95542765	0.4	1.709142103	0.702657067	19.73777701	1.68E-55	0	HUM	156380	39074514	131466.5	39099427.5	0	unknown	F4_18	FAFW57.2c	18	F5_inherited
1138	chr1	39463492	39464022	B6/CAST	B6/B6	CAST	39464562	540	566.1220409	0.375	6.233804074	0.5	113.3777701	7.32318922235271e-318	0	HUM	23199	39487221	461.5	39464483.5	0	unknown	F4_34	FAFW54.1g	34	F5_inherited
1139	chr1	39464724	39465515	CAST/CAST	B6/CAST	B6	39464562	162	566.1220409	0.375	6.233804074	0.5	113.3777701	7.32318922235271e-318	0	HUM	21706	39487221	240.5	39464483.5	0	unknown	F4_07	FAFW43.1a	7	F5_inherited
1140	chr1	40254258	40254413	B6/CAST	B6/B6	B6	40253794	464	456.4898679	0.56453202	6.306488163	0.563578667	306.7066481	9.23E-213	0	CAST	462	40253796	320011.5	39934246.5	0	unknown	F4_20	FAFW45.3f	20	F5_inherited
1141	chr1	42115467	42115844	B6/CAST	CAST/CAST	Unknown	42115743	101	374.2897977	0.917274939	4.378463656	0.785974818	40.21333102	6.38E-152	0	CAST	0	42115844	740920.5	42856764.5	0	unknown	F4_03	FAFW59.1a	3	F5_inherited
1142	chr1	42211072	42212642	B6/CAST	CAST/CAST	Unknown	42212308	334	387.0733224	0.559659091	3.59311122	0.484541394	64.68888503	5.48E-146	0	HUM	95228	42115844	644122.5	42856764.5	0	unknown	F4_04	FAFW37.1b	4	F5_inherited
1143	chr1	42212655	42212949	B6/CAST	B6/B6	Unknown	42212308	347	387.0733224	0.559659091	3.59311122	0.484541394	64.68888503	5.48E-146	0	HUM	96811	42115844	643815.5	42856764.5	0	unknown	F4_17	FAFW43.1b	17	F5_inherited
1144	chr1	42706646	42706920	B6/B6	B6/CAST	Unknown	42707335	415	519.590593	0.49304175	3.329584422	0.528684348	122.0177631	1.57E-152	0	CAST	518	42707438	149844.5	42856764.5	0	unknown	F4_06	FAFW48.1d	6	F5_inherited
1145	chr1	42706920	42707102	B6/CAST	CAST/CAST	Unknown	42707335	233	519.590593	0.49304175	3.329584422	0.528684348	122.0177631	1.57E-152	0	CAST	336	42707438	149662.5	42856764.5	0	unknown	F4_15	FAFW41.2d	15	F5_inherited
1146	chr1	43445487	43446088	B6/B6	B6/CAST	Unknown	43462065	15977	408.8419352	0.008960573	0.561899794	0.009223185	35.65775616	1.35E-16	0	HUM	35408	43481496	16261.5	43462349.5	0	unknown	F4_17	FAFW43.1b	17	F5_inherited
1147	chr1	45934370	45934767	B6/B6	B6/CAST	B6	45934561	191	61.1012973	0.464285714	1.750172505	0.600658871	54.63999305	9.36E-47	0	HUM	649524	45284846	190.5	45934957.5	0	unknown	F4_20	FAFW45.3f	20	F5_inherited
1148	chr1	51072624	51073035	B6/B6	B6/CAST	Unknown	50923442	149182	7.753378378	NA	0.191327271	NA	0	0.005767181	0	MULT	173565	51246600	446977.5	50625646.5	0	unknown	F4_30	FAFW66.1c	30	F5_inherited
1149	chr1	51694410	51695013	B6/CAST	B6/B6	Unknown	51694366	44	17.43427835	0.954545455	0.36114804	1	20.50888155	4.56E-09	0	HUM	45277	51740290	0	51694515.5	0	unknown	F4_16	FAFW61.1e	16	F5_inherited
1150	chr1	51968713	51969094	B6/CAST	B6/B6	Unknown	51968709	4	189.9245123	0.248618785	3.101642375	0.446166518	83.59110107	3.94E-78	0	CAST	0	51968753	22436.5	51946276.5	0	unknown	F4_05	FAFW42.1b	5	F5_inherited
1151	chr1	52247213	52247350	B6/B6	B6/CAST	B6	52247482	132	179.5902535	0.475336323	4.43110773	0.466970051	151.3777701	2.02E-185	0	HUM	139364	52386714	215.5	52247565.5	0	unknown	F4_34	FAFW54.1g	34	F5_inherited
1152	chr1	56985226	56985326	B6/CAST	CAST/CAST	B6	56985610	284	69.28105867	0.991666667	1.86537272	0.939958671	77.2799861	8.05E-75	0	HUM	128054	56857172	294.5	56985620.5	0	unknown	F4_07	FAFW43.1a	7	F5_inherited
1153	chr1	58291122	58291854	B6/B6	B6/CAST	Unknown	58291389	267	132.0385411	0.007905138	1.468309175	0	49.24665856	1.59E-58	0	MULT	14194	58276928	3051.5	58294905.5	0	unknown	F4_22	FAFW54.1e	22	F5_inherited
1154	chr1	61023234	61024015	B6/CAST	B6/B6	Unknown	61092660	68645	12.44801314	0.357142857	0.510465378	0.455214946	22.32887808	6.06E-15	0	CAST	68596	61092611	632664.5	60390569.5	0	unknown	F4_08	FAFW51.2e	8	F5_inherited
1155	chr1	62926063	62927059	B6/CAST	B6/B6	CAST	62927248	189	439.1744619	0.985955056	3.702307821	1	77.16443904	7.93E-147	0	HUM	109538	62816525	306.5	62927365.5	0	unknown	F4_14	FAFW40.1d	14	F5_inherited
1156	chr1	64077923	64078885	B6/CAST	B6/B6	CAST	64078668	217	44.99863559	0.2	1.710234206	0.321176224	50.32887808	1.73E-97	0	HUM	141565	63936358	6.5	64078891.5	0	unknown	F4_18	FAFW57.2c	18	F5_inherited
1157	chr1	71631091	71631996	CAST/CAST	B6/CAST	Unknown	71631498	407	98.03889905	0.4	0.936745109	0.461246967	12.90221605	5.53E-27	0	MULT	77805	71553286	189651.5	71821647.5	0	unknown	F4_25	FAFW58.2b	25	F5_inherited
1158	chr1	71631091	71631996	B6/B6	B6/CAST	Unknown	71631498	407	98.03889905	0.4	0.936745109	0.461246967	12.90221605	5.53E-27	0	MULT	77805	71553286	189651.5	71821647.5	0	unknown	F4_09	FAFW39.2a	9	F5_inherited
1159	chr1	73923803	73923819	B6/CAST	B6/B6	Unknown	73923721	82	399.3311689	0.011965812	1.905435801	0	107.8533241	2.40E-134	0	HUM	11958	73935777	79541.5	74003360.5	0	unknown	F4_06	FAFW48.1d	6	F5_inherited
1160	chr1	74003230	74003973	B6/CAST	CAST/CAST	Unknown	74003447	217	142.17634	0.487730061	4.986970531	0.570953257	345.2977492	0	0	HUM	53455	74057428	0	74003360.5	0	unknown	F4_22	FAFW54.1e	22	F5_inherited
1161	chr1	77431093	77431390	B6/B6	B6/CAST	Unknown	77431385	5	264.0877407	0.069212411	3.273582768	0.182260044	149.4933171	9.84E-124	0	HUM	256452	77687842	0	77431222.5	0	unknown	F4_11	FAFW40.1b	11	F5_inherited
1162	chr1	77459257	77459652	CAST/CAST	B6/CAST	Unknown	77459284	27	546.9095132	0.384028186	6.593791853	0.462543697	480.5599722	0	0	HUM	228190	77687842	0	77459372.5	0	unknown	F4_07	FAFW43.1a	7	F5_inherited
1163	chr1	77709928	77710289	B6/CAST	CAST/CAST	Unknown	77709930	2	159.1887114	0.560679612	5.080151193	0.582538524	139.3288781	5.68E-149	0	HUM	15430	77725719	0	77710002.5	0	unknown	F4_01	FAFW37.1a	1	F5_inherited
1164	chr1	81445343	81455763	B6/B6	B6/CAST	Unknown	81455187	576	94.95556054	0.285714286	1.186045107	NA	0	5.09E-29	0	CAST	0	81455225	642587.5	80802755.5	0	unknown	F4_05	FAFW42.1b	5	F5_inherited
1165	chr1	82987324	82987464	B6/CAST	CAST/CAST	Unknown	82987574	110	28.280507	0.759259259	1.145251303	0.684670808	70.39553316	7.77E-43	0	HUM	11782	82975542	329949.5	82657374.5	0	unknown	F4_09	FAFW39.2a	9	F5_inherited
1166	chr1	89080654	89080714	B6/B6	B6/CAST	Unknown	89080857	143	251.9234194	0.957207207	4.946199633	0.813783248	286.8221952	9.12489890710763e-317	1	CAST	270	89080984	236380.5	89317094.5	0	unknown	F4_21	FAFW45.3a	21	F5_inherited
1167	chr1	92617996	92618041	CAST/CAST	B6/CAST	Unknown	92618182	141	207.7195376	0.588957055	3.293803921	0.591766614	256.0844182	4.64E-184	0	CAST	27	92618068	163351.5	92454644.5	0	unknown	F4_09	FAFW39.2a	9	F5_inherited
1168	chr1	93396881	93397432	B6/B6	B6/CAST	Unknown	93397547	115	360.004657	0.40201005	4.561566267	0.5	221.4444251	0	0	CAST	99	93397531	16613.5	93380267.5	0	unknown	F4_16	FAFW61.1e	16	F5_inherited
1169	chr1	93679721	93680591	B6/CAST	B6/B6	Unknown	93680405	186	705.3557696	0.57325228	7.456104284	0.528172102	283.9688711	0	0	MULT	52297	93627424	21663.5	93702254.5	0	unknown	F4_10	FAFW42.1e	10	F5_inherited
1170	chr1	93680860	93680978	B6/CAST	B6/B6	Unknown	93680405	455	705.3557696	0.57325228	7.456104284	0.528172102	283.9688711	0	0	MULT	53436	93627424	21276.5	93702254.5	0	unknown	F4_25	FAFW58.2b	25	F5_inherited
1171	chr1	93680978	93681101	CAST/CAST	B6/CAST	Unknown	93680405	573	705.3557696	0.57325228	7.456104284	0.528172102	283.9688711	0	0	MULT	53554	93627424	21153.5	93702254.5	0	unknown	F4_31	FAFW58.2c	31	F5_inherited
1172	chr1	99484937	99485582	B6/CAST	CAST/CAST	Unknown	99493842	8260	66.52255855	0.642857143	1.835824385	0.515196545	98.70664814	3.39E-53	0	CAST	8373	99493955	288569.5	99774151.5	0	unknown	F4_27	FAFW61.1c	27	F5_inherited
1173	chr1	119901331	119901425	CAST/CAST	B6/CAST	B6	119901096	235	455.3208667	0.9922899	5.794246275	0.95314231	538.4621882	0	1	CAST	304	119901027	46546.5	119947971.5	0	unknown	F4_03	FAFW59.1a	3	F5_inherited
1174	chr1	120424394	120424929	B6/CAST	CAST/CAST	Unknown	120448121	23192	8.625	0.363636364	0.34903905	0.306589873	7.755540113	9.74E-08	0	HUM	106964	120317430	23379.5	120448308.5	0	unknown	F4_09	FAFW39.2a	9	F5_inherited
1175	chr1	128710192	128711192	CAST/CAST	B6/CAST	Unknown	128710638	446	32.688154	0.6	1.377451275	0	2.475554011	2.05E-60	0	HUM	71126	128782318	0	128710502.5	0	unknown	F4_27	FAFW61.1c	27	F5_inherited
1176	chr1	130884705	130884872	B6/CAST	B6/B6	Unknown	130884921	49	768.8033207	0.442827443	9.432290871	0.513309744	413.2310941	0	0	CAST	157	130885029	55371.5	130940243.5	0	unknown	F4_30	FAFW66.1c	30	F5_inherited
1177	chr1	132618197	132618213	B6/CAST	B6/B6	B6	132618093	104	17.49951917	0.125	0.306009836	0.061647161	15.96887113	4.45E-08	0	CAST	14	132618183	29768.5	132588428.5	0	unknown	F4_29	FAFW46.1a	29	F5_inherited
1178	chr1	151727584	151727648	B6/B6	B6/CAST	CAST	151727498	86	553.5501845	0.856766257	5.299628309	0.699699778	202.8044321	7.59E-182	0	CAST	7	151727577	155862.5	151883510.5	0	unknown	F4_10	FAFW42.1e	10	F5_inherited
1179	chr1	151727648	151727869	B6/CAST	B6/B6	B6	151727498	150	553.5501845	0.856766257	5.299628309	0.699699778	202.8044321	7.59E-182	0	CAST	71	151727577	155641.5	151883510.5	0	unknown	F4_23	FAFW52.1a	23	F5_inherited
1180	chr1	151883094	151883718	B6/B6	B6/CAST	Unknown	151883581	137	285.4016554	0.833333333	3.982967842	0.713887803	301.5599722	6.90E-220	0	HUM	146363	152030081	0	151883510.5	0	unknown	F4_24	FAFW68.1f	24	F5_inherited
1181	chr1	153899792	153899989	B6/CAST	CAST/CAST	Unknown	153814327	85465	71.00490295	0.342105263	1.660832875	0.547730173	20.95110802	2.14E-37	0	CAST	85511	153814281	334989.5	153564802.5	0	unknown	F4_11	FAFW40.1b	11	F5_inherited
1182	chr1	154422045	154429575	B6/B6	B6/CAST	Unknown	154428150	1425	87.48602133	NA	3.818413919	NA	0	3.42E-174	0	CAST	0	154427940	140585.5	154570160.5	0	unknown	F4_23	FAFW52.1a	23	F5_inherited
1183	chr1	154995350	154995516	B6/CAST	B6/B6	CAST	154995725	209	237.2528811	0.012477718	3.112226483	0.031193167	183.4444251	6.45E-155	0	HUM	117257	154878093	172.5	154995688.5	0	unknown	F4_27	FAFW61.1c	27	F5_inherited
1184	chr1	159659695	159659757	B6/B6	B6/CAST	Unknown	159659516	179	80.27431867	0.633027523	2.514352257	0.589163065	84.11554706	5.19E-72	0	HUM	77171	159582524	278855.5	159938612.5	0	unknown	F4_25	FAFW58.2b	25	F5_inherited
1185	chr1	160569469	160679855	B6/CAST	B6/B6	Unknown	160671579	8276	285.2201881	NA	5.316546669	NA	0	4.87E-118	0	CAST	0	160671592	0	160629997.5	0	unknown	F4_03	FAFW59.1a	3	F5_inherited
1186	chr1	161690168	161690383	B6/CAST	B6/B6	B6	161690084	84	449.2519769	0.449275362	5.290256015	0.5	52.42666203	4.43E-175	0	CAST	56	161690112	73197.5	161763580.5	0	unknown	F4_35	FAFW60.2a	35	F5_inherited
1187	chr1	165302828	165303993	CAST/CAST	B6/CAST	Unknown	165303203	375	347.1135375	0.497297297	3.645656994	0.5	39.73777701	1.57E-265	0	CAST	0	165303140	17969.5	165321962.5	0	unknown	F4_34	FAFW54.1g	34	F5_inherited
1188	chr1	167957156	167966863	B6/CAST	CAST/CAST	Unknown	167886426	70730	25.41658615	0.205882353	1.703801995	0.475364058	40.59110107	1.45E-38	0	CAST	70622	167886534	423710.5	167533445.5	0	unknown	F4_18	FAFW57.2c	18	F5_inherited
1189	chr1	172218716	172219073	B6/CAST	B6/B6	CAST	172219330	257	29.95976782	0.322580645	1.351270828	0.449040248	78.49331712	3.15E-96	0	HUM	142721	172361794	101.5	172219174.5	0	unknown	F4_24	FAFW68.1f	24	F5_inherited
1190	chr1	172219532	172219997	B6/CAST	B6/B6	B6	172219330	202	29.95976782	0.322580645	1.351270828	0.449040248	78.49331712	3.15E-96	0	HUM	141797	172361794	357.5	172219174.5	0	unknown	F4_13	FAFW51.1a	13	F5_inherited
1191	chr1	172586144	172590253	B6/B6	B6/CAST	Unknown	172591838	1585	12.69402985	NA	0.074360509	NA	0	0.169888513	0	MULT	110929	172475215	281475.5	172304668.5	0	unknown	F4_08	FAFW51.2e	8	F5_inherited
1192	chr1	172707511	172707729	B6/CAST	B6/B6	Unknown	172707996	267	269.3332903	0.233918129	7.502102325	0.457647625	82.63999305	1.61E-238	0	CAST	313	172708042	402842.5	172304668.5	0	unknown	F4_16	FAFW61.1e	16	F5_inherited
1193	chr1	175669583	175669698	B6/B6	B6/CAST	Unknown	175670097	399	563.1996212	0.186544343	3.978900381	0.408803494	274.1333102	1.58E-270	0	HUM	265652	175935350	807241.5	176476939.5	0	unknown	F4_26	FAFW62.1b	26	F5_inherited
1194	chr1	175669867	175669975	B6/B6	B6/CAST	Unknown	175670097	122	563.1996212	0.186544343	3.978900381	0.408803494	274.1333102	1.58E-270	0	HUM	265375	175935350	806964.5	176476939.5	0	unknown	F4_13	FAFW51.1a	13	F5_inherited
1195	chr1	180354528	180354689	B6/CAST	B6/B6	Unknown	180355103	414	197.0158984	0.453389831	6.751702524	0.473807041	400.8710872	0	0	CAST	341	180355030	36418.5	180391107.5	0	unknown	F4_07	FAFW43.1a	7	F5_inherited
1196	chr1	181932186	181934288	CAST/CAST	B6/CAST	Unknown	181933731	557	93.76124262	0.631578947	6.026336155	NA	0	4.85E-91	0	HUM	155564	182089852	0	181933766.5	0	unknown	F4_20	FAFW45.3f	20	F5_inherited
1197	chr1	183557712	183557774	B6/B6	B6/CAST	B6	183557736	24	126.8595367	0.607692308	1.486449633	0.596784626	82.65775616	7.49E-68	0	HUM	1648	183559422	184.5	183557958.5	0	unknown	F4_24	FAFW68.1f	24	F5_inherited
1198	chr1	185646940	185646989	B6/CAST	B6/B6	B6	185646415	525	411.6631752	0.781725888	7.187270534	0.586614095	640.7733032	0	0	HUM	67335	185579605	471.5	185646468.5	0	unknown	F4_21	FAFW45.3a	21	F5_inherited
1199	chr1	185869794	185870983	B6/CAST	B6/B6	Unknown	185870095	301	285.0637241	0.217592593	3.818390312	0.419211574	117.5911011	6.01E-161	0	HUM	66595	185803199	0	185870107.5	0	unknown	F4_02	FAFW40.1c	2	F5_inherited
1200	chr1	186228201	186229174	B6/CAST	CAST/CAST	Unknown	186228685	484	203.6450407	0.635802469	2.355250479	0.527989722	53.59110107	2.11E-136	0	CAST	0	186228647	201791.5	186430965.5	0	unknown	F4_34	FAFW54.1g	34	F5_inherited
1201	chr1	188035027	188035286	CAST/CAST	B6/CAST	Unknown	188035459	173	190.431894	0.387254902	2.534699393	0.529250089	119.6577562	5.11E-138	0	CAST	135	188035421	48647.5	187986379.5	0	unknown	F4_10	FAFW42.1e	10	F5_inherited
1202	chr1	188204604	188205000	B6/CAST	B6/B6	Unknown	188205124	124	156.3028685	0.488549618	2.459715119	0.587642432	45.63999305	3.59E-70	0	CAST	114	188205114	218224.5	187986379.5	0	unknown	F4_20	FAFW45.3f	20	F5_inherited
1203	chr1	189914461	189916864	B6/B6	B6/CAST	B6	189917192	328	271.8444221	0.515765766	2.579377872	0.5	206.5599722	1.39E-157	0	HUM	85165	189829296	290.5	189917154.5	0	unknown	F4_20	FAFW45.3f	20	F5_inherited
1204	chr1	191465473	191465704	CAST/CAST	B6/CAST	B6	191465291	182	539.2126281	0.988292683	3.224724387	0.951512618	177.1822021	7.96E-187	0	CAST	150	191465323	182792.5	191648496.5	0	unknown	F4_28	FAFW67.1c	28	F5_inherited
1205	chr1	191649054	191649165	CAST/CAST	B6/CAST	B6	191648458	596	63.46351921	0.714285714	2.20202165	0.452269827	62.85332407	1.58E-84	0	HUM	20423	191669588	557.5	191648496.5	0	unknown	F4_11	FAFW40.1b	11	F5_inherited
1206	chr1	191892117	191894329	B6/CAST	B6/B6	Unknown	191894163	166	207.8947184	0.566666667	4.296428335	0.358545304	45.95110802	0	0	CAST	0	191893857	107525.5	191784591.5	0	unknown	F4_10	FAFW42.1e	10	F5_inherited
1207	chr1	192195981	192197129	B6/B6	B6/CAST	Unknown	192196536	555	99.94708981	0.464285714	5.843014093	0.61500716	43.47555401	3.40E-224	0	HUM	285761	191910220	0	192196580.5	0	unknown	F4_35	FAFW60.2a	35	F5_inherited
1208	chr1	193822911	193823151	B6/CAST	CAST/CAST	CAST	193822766	145	65.33664177	0.277027027	5.189127129	0.35946831	227.7066481	1.43E-246	0	CAST	51	193822860	554986.5	194378137.5	0	unknown	F4_35	FAFW60.2a	35	F5_inherited
1209	chr10	12209811	12209906	CAST/CAST	B6/CAST	Unknown	12210298	392	10.3893851	0.214285714	0.069960363	0.349799245	3.328878079	0.145458743	0	MULT	58754	12151057	171488.5	12038322.5	0	unknown	F4_27	FAFW61.1c	27	F5_inherited
1210	chr10	13149477	13150134	B6/CAST	B6/B6	Unknown	13149906	228	242.4676423	0.470588235	3.367466059	0.440863388	67.63999305	1.15E-192	0	MULT	143947	13294081	35946.5	13113530.5	0	unknown	F4_27	FAFW61.1c	27	F5_inherited
1211	chr10	13722843	13723159	B6/B6	B6/CAST	Unknown	13723218	59	200.9161443	0.970414201	0.905554384	0.860151748	26.37777006	1.41E-26	0	HUM	163725	13886884	0	13723150.5	0	unknown	F4_35	FAFW60.2a	35	F5_inherited
1212	chr10	14317154	14317495	B6/B6	B6/CAST	Unknown	14317652	157	467.2944111	0.995828989	2.308956584	1	84.90221605	5.12E-87	0	CAST	90	14317585	322771.5	14640266.5	0	unknown	F4_14	FAFW40.1d	14	F5_inherited
1213	chr10	20897273	20899803	CAST/CAST	B6/CAST	Unknown	20897679	406	120.4963162	0.482758621	2.251502632	0.339055734	12.42666203	9.80E-113	0	HUM	43895	20943698	0	20897841.5	0	unknown	F4_15	FAFW41.2d	15	F5_inherited
1214	chr10	20897273	20899803	B6/B6	B6/CAST	Unknown	20897679	406	120.4963162	0.482758621	2.251502632	0.339055734	12.42666203	9.80E-113	0	HUM	43895	20943698	0	20897841.5	0	unknown	F4_22	FAFW54.1e	22	F5_inherited
1215	chr10	23532987	23533396	B6/B6	B6/CAST	Unknown	23533059	72	69.06891173	0.438356164	1.663196035	0.689905547	13.16443904	1.41E-45	0	HUM	85422	23618818	5446.5	23538842.5	0	unknown	F4_12	FAFW46.1b	12	F5_inherited
1216	chr10	29362540	29363961	CAST/CAST	B6/CAST	Unknown	29340305	22235	12.125	0.076923077	0.149834586	0	5.951108023	0.045746445	0	CAST	21912	29340628	123478.5	29487439.5	0	unknown	F4_18	FAFW57.2c	18	F5_inherited
1217	chr10	31061858	31061928	B6/CAST	B6/B6	Unknown	31074441	12513	288.1105095	0.994584838	1.905683045	0.99380332	103.2799861	2.04E-61	0	HUM	139939	31201867	12605.5	31074533.5	0	unknown	F4_04	FAFW37.1b	4	F5_inherited
1218	chr10	34054326	34055297	B6/B6	B6/CAST	Unknown	34107032	51735	355.9285633	0.994407159	2.623445617	0.977054333	94.32887808	1.09E-75	0	CAST	51616	34106913	2225938.5	31828387.5	0	unknown	F4_04	FAFW37.1b	4	F5_inherited
1219	chr10	37344820	37344954	B6/CAST	CAST/CAST	B6	37345033	79	42.00435654	0.472972973	0.964036761	0.446285317	46.5422091	1.35E-25	0	HUM	337257	37682211	278.5	37345232.5	0	unknown	F4_15	FAFW41.2d	15	F5_inherited
1220	chr10	42192155	42192212	B6/CAST	B6/B6	Unknown	42192909	697	32.38622809	0.393442623	3.137291771	0.606553325	98.5422091	6.64E-167	1	MULT	53175	42245387	208628.5	42400840.5	0	unknown	F4_08	FAFW51.2e	8	F5_inherited
1221	chr10	44031051	44031483	B6/B6	B6/CAST	Unknown	44031082	31	267.2879993	0.597444089	4.260458048	0.514305698	139.8044321	1.72E-282	0	HUM	20069	44051552	14414.5	44016636.5	0	unknown	F4_31	FAFW58.2c	31	F5_inherited
1222	chr10	44533590	44534261	B6/B6	B6/CAST	Unknown	44533834	244	253.8379083	0.047619048	2.856569056	0.178789901	65.37777006	3.51E-96	0	HUM	77477	44611738	0	44533753.5	0	unknown	F4_29	FAFW46.1a	29	F5_inherited
1223	chr10	44536365	44537115	CAST/CAST	B6/CAST	Unknown	44536968	147	125.477589	0.926229508	2.175675159	0.935708812	11.47555401	2.58E-83	0	HUM	74623	44611738	0	44536784.5	0	unknown	F4_03	FAFW59.1a	3	F5_inherited
1224	chr10	49570843	49574150	B6/CAST	B6/B6	Unknown	49522705	48138	107.5418244	0.113821138	4.554272988	0.293821162	67.90221605	2.47E-99	0	HUM	526736	50100886	47907.5	49522935.5	0	unknown	F4_25	FAFW58.2b	25	F5_inherited
1225	chr10	52085751	52086767	B6/CAST	CAST/CAST	Unknown	52086528	239	174.1349308	0.830882353	3.37687036	0.482441079	28.47555401	8.84E-117	0	HUM	339561	52426328	0	52086318.5	0	unknown	F4_02	FAFW40.1c	2	F5_inherited
1226	chr10	59925071	59925552	B6/CAST	B6/B6	Unknown	59925432	120	322.0047329	0.518115942	5.795612611	0.456893545	127.5911011	5.87E-279	0	CAST	0	59925503	277924.5	59647146.5	0	unknown	F4_26	FAFW62.1b	26	F5_inherited
1227	chr10	61233204	61234194	B6/CAST	B6/B6	B6	61233042	162	32.44833733	0.344827586	1.825434147	0.40167801	50.85332407	1.88E-107	0	HUM	424387	61658581	323.5	61232880.5	0	unknown	F4_35	FAFW60.2a	35	F5_inherited
1228	chr10	62318773	62319276	B6/B6	B6/CAST	CAST	62318363	410	81.24152485	0.373333333	3.216801916	0.487634916	202.1822021	7.33E-237	0	CAST	270	62318503	65457.5	62253315.5	0	unknown	F4_31	FAFW58.2c	31	F5_inherited
1229	chr10	63671390	63671508	B6/B6	B6/CAST	Unknown	63671994	486	506.0778334	0.324675325	2.416251597	0.454464497	164.7066481	4.21E-120	0	HUM	2420	63673928	238494.5	63432895.5	0	unknown	F4_01	FAFW37.1a	1	F5_inherited
1230	chr10	63944696	63945352	B6/CAST	B6/B6	Unknown	63945153	199	218.565658	0.456953642	6.197987377	0.360872544	64.68888503	1.90E-170	0	HUM	133984	64079336	511800.5	63432895.5	0	unknown	F4_05	FAFW42.1b	5	F5_inherited
1231	chr10	63945352	63946036	B6/CAST	B6/B6	Unknown	63945153	199	218.565658	0.456953642	6.197987377	0.360872544	64.68888503	1.90E-170	0	HUM	133300	64079336	512456.5	63432895.5	0	unknown	F4_33	FAFW62.1a	33	F5_inherited
1232	chr10	67786936	67787899	CAST/CAST	B6/CAST	Unknown	67787263	327	231.1795814	0.362745098	11.6707515	0.5	57.21333102	0	1	CAST	0	67787313	30761.5	67756174.5	0	unknown	F4_15	FAFW41.2d	15	F5_inherited
1233	chr10	68945071	68945672	CAST/CAST	B6/CAST	B6	68944969	102	498.3990207	0.292682927	5.773912973	0.503627043	137.8533241	3.46E-214	0	CAST	137	68944934	239923.5	69185595.5	0	unknown	F4_02	FAFW40.1c	2	F5_inherited
1234	chr10	70194191	70194372	B6/B6	B6/CAST	Unknown	70194217	26	441.191052	0.49765808	6.00561429	0.481243463	293.2310941	0	0	HUM	191175	70003016	0	70194318.5	0	unknown	F4_19	FAFW55.1a	19	F5_inherited
1235	chr10	72143140	72143666	B6/B6	B6/CAST	Unknown	72143545	121	161.3063784	0.527638191	2.241325644	0.49138195	58.01776311	6.59E-70	0	CAST	0	72143449	74431.5	72218097.5	0	unknown	F4_27	FAFW61.1c	27	F5_inherited
1236	chr10	77623722	77623895	B6/CAST	B6/B6	Unknown	77624825	930	375.0920506	0.358823529	7.517105243	0.474449238	450.0844182	0	1	MULT	14930	77608792	228284.5	77852179.5	0	unknown	F4_17	FAFW43.1b	17	F5_inherited
1237	chr10	77819869	77819963	B6/CAST	B6/B6	B6	77819468	401	292.873414	0.909252669	5.241259135	0.763763805	263.4933171	4.83E-281	0	CAST	314	77819555	32216.5	77852179.5	0	unknown	F4_30	FAFW66.1c	30	F5_inherited
1238	chr10	77996665	77997322	B6/B6	B6/CAST	Unknown	77997034	288	16.65042482	0.161290323	1.042904871	0.227970433	79.03552622	8.04E-55	0	MULT	54461	77942204	83979.5	78081301.5	0	unknown	F4_16	FAFW61.1e	16	F5_inherited
1239	chr10	78578637	78579108	B6/B6	B6/CAST	Unknown	78578898	210	311.685566	0.472553699	4.643842052	0.515718877	190.8533241	0	0	HUM	215661	78362976	0	78578928.5	0	unknown	F4_08	FAFW51.2e	8	F5_inherited
1240	chr10	79885438	79886751	B6/B6	B6/CAST	Unknown	79885512	74	175.0979521	0.466292135	6.683263482	0.534973816	185.8533241	1.07E-301	0	HUM	9054	79876384	213594.5	79671843.5	0	unknown	F4_17	FAFW43.1b	17	F5_inherited
1241	chr10	82853541	82853713	B6/B6	B6/CAST	Unknown	82857508	3795	82.2614123	0.233333333	0.448114422	0.34693864	26.13331017	4.03E-13	0	CAST	3761	82857474	138057.5	82991770.5	0	unknown	F4_09	FAFW39.2a	9	F5_inherited
1242	chr10	86208222	86208613	B6/CAST	CAST/CAST	Unknown	86208578	35	18.14230156	NA	0.593801835	0.771271229	12.90221605	2.32E-13	0	HUM	54982	86263595	124077.5	86084144.5	0	unknown	F4_15	FAFW41.2d	15	F5_inherited
1243	chr10	87894163	87894261	B6/CAST	CAST/CAST	Unknown	87894609	348	476.6265441	0.896551724	5.993400064	0.753311633	185.5422091	7.43E-216	0	CAST	405	87894666	17471.5	87911732.5	0	unknown	F4_22	FAFW54.1e	22	F5_inherited
1244	chr10	91270560	91270818	B6/B6	B6/CAST	Unknown	91270949	131	260.9224264	0.551282051	7.751023175	0.625801408	357.7066481	0	1	KO	58537	91212023	24415.5	91246144.5	0	unknown	F4_25	FAFW58.2b	25	F5_inherited
1245	chr10	92080373	92080640	B6/CAST	B6/B6	B6	92080360	13	355.721418	0.967159278	4.520847276	0.89984314	138.8044321	5.89E-179	0	HUM	152856	92233496	206.5	92080166.5	0	unknown	F4_12	FAFW46.1b	12	F5_inherited
1246	chr10	92568569	92568845	B6/B6	B6/CAST	CAST	92568210	359	23.64291698	0.78	0.463242928	0.424698716	19.91997915	5.78E-18	0	CAST	205	92568364	438843.5	93007688.5	0	unknown	F4_35	FAFW60.2a	35	F5_inherited
1247	chr10	94230293	94230831	B6/B6	B6/CAST	B6	94231304	473	75.68488829	0.988505747	10.45608403	0.621126265	627.4444251	0	1	HUM	4668	94225625	311.5	94231142.5	0	unknown	F4_26	FAFW62.1b	26	F5_inherited
1248	chr10	95648348	95648451	CAST/CAST	B6/CAST	Unknown	95648248	100	219.5239457	0.977848101	4.230243358	0.779071771	234.7066481	1.90E-245	0	KO	317730	95330618	177650.5	95826101.5	0	unknown	F4_28	FAFW67.1c	28	F5_inherited
1249	chr10	96351192	96351449	B6/CAST	CAST/CAST	B6	96351383	66	67.91161098	0.482758621	1.058675112	0.552753236	66.34664119	6.76E-56	0	HUM	30496	96381945	116.5	96351565.5	0	unknown	F4_07	FAFW43.1a	7	F5_inherited
1250	chr10	96728135	96728966	B6/CAST	CAST/CAST	Unknown	96728934	32	78.97749894	0.273809524	1.603779405	0.626546781	11.85332407	2.11E-37	0	CAST	0	96728682	103018.5	96625116.5	0	unknown	F4_27	FAFW61.1c	27	F5_inherited
1251	chr10	96938624	96938819	B6/CAST	CAST/CAST	Unknown	96938993	174	615.8610901	0.72284345	8.33475602	0.661450317	210.5911011	1.76E-267	0	CAST	146	96938965	313507.5	96625116.5	0	unknown	F4_06	FAFW48.1d	6	F5_inherited
1252	chr10	97314100	97314682	B6/CAST	CAST/CAST	B6	97314872	190	431.9949541	0.241584158	4.285236969	0.494587442	92.37777006	4.27E-128	1	HUM	198733	97115367	44.5	97314726.5	0	unknown	F4_13	FAFW51.1a	13	F5_inherited
1253	chr10	97315032	97315186	CAST/CAST	B6/CAST	B6	97314872	160	431.9949541	0.241584158	4.285236969	0.494587442	92.37777006	4.27E-128	1	HUM	199665	97115367	305.5	97314726.5	0	unknown	F4_14	FAFW40.1d	14	F5_inherited
1254	chr10	98463653	98464507	CAST/CAST	B6/CAST	B6	98463343	310	184.9654739	0.441860465	1.452859074	0.5	8.951108023	3.33E-22	0	CAST	192	98463461	105545.5	98358107.5	0	unknown	F4_24	FAFW68.1f	24	F5_inherited
1255	chr10	102507195	102507312	B6/CAST	B6/B6	B6	102507006	189	518.8563295	0.991735537	2.453470728	0.970095226	88.2799861	8.07E-78	0	CAST	166	102507029	1738832.5	100768362.5	0	unknown	F4_11	FAFW40.1b	11	F5_inherited
1256	chr10	105369261	105369516	B6/CAST	B6/B6	Unknown	105369304	43	112.6203372	0.446808511	5.75584647	0.427484849	68.95110802	5.00E-150	1	HUM	712798	104656463	0	105369361.5	0	unknown	F4_24	FAFW68.1f	24	F5_inherited
1257	chr10	105710892	105711658	B6/B6	B6/CAST	B6	105711754	96	189.5286024	0.357142857	4.332883461	0.475736006	82.42666203	4.83E-99	0	HUM	1054429	104656463	327.5	105711985.5	0	unknown	F4_33	FAFW62.1a	33	F5_inherited
1258	chr10	110028308	110028384	CAST/CAST	B6/CAST	B6	110028442	58	403.1689736	0.948842875	3.455592528	0.800343282	151.4933171	6.49E-120	0	CAST	150	110028158	69823.5	110098207.5	0	unknown	F4_20	FAFW45.3f	20	F5_inherited
1259	chr10	110435223	110435500	B6/CAST	CAST/CAST	CAST	110434503	720	133.148408	0.512820513	3.162723749	0.391625938	64.59110107	1.31E-136	0	CAST	623	110434600	271522.5	110707022.5	0	unknown	F4_08	FAFW51.2e	8	F5_inherited
1260	chr10	110828914	110829185	B6/CAST	B6/B6	Unknown	110828860	54	178.9982806	0.326996198	3.151253282	0.524047028	124.7555401	1.46E-139	0	CAST	0	110828989	121891.5	110707022.5	0	unknown	F4_03	FAFW59.1a	3	F5_inherited
1261	chr10	111508212	111508944	B6/CAST	B6/B6	Unknown	111509038	94	188.6340192	0.285714286	5.079870343	0.485640435	69.63999305	3.41E-161	1	HUM	31025	111477187	0	111508884.5	0	unknown	F4_09	FAFW39.2a	9	F5_inherited
1262	chr10	112585155	112585962	B6/B6	B6/CAST	Unknown	112585768	194	27.54377604	0.090909091	1.742071432	0.324108789	14.21333102	1.02E-32	0	MULT	204088	112381067	408143.5	112177011.5	0	unknown	F4_14	FAFW40.1d	14	F5_inherited
1263	chr10	114743880	114744056	B6/CAST	B6/B6	B6	114743700	180	237.3462671	0.986460348	1.881989228	0.940825384	72.59110107	3.85E-49	0	CAST	120	114743760	131050.5	114875106.5	0	unknown	F4_15	FAFW41.2d	15	F5_inherited
1264	chr10	116797348	116798290	B6/B6	B6/CAST	Unknown	116798196	94	37.50201809	0.478873239	1.413481815	0.386056672	26.32887808	7.91E-81	0	HUM	37692	116835982	0	116798043.5	0	unknown	F4_30	FAFW66.1c	30	F5_inherited
1265	chr10	117561160	117561232	B6/CAST	B6/B6	Unknown	117564049	2817	14.01053699	0.555555556	0.445750744	0.831858662	30.13331017	2.70E-13	0	MULT	178623	117382537	166778.5	117728010.5	0	unknown	F4_33	FAFW62.1a	33	F5_inherited
1266	chr10	119568317	119570720	CAST/CAST	B6/CAST	Unknown	119569958	762	176.7361129	0.467391304	3.691180433	0.486092223	35.95110802	1.36E-133	0	CAST	0	119569882	8416.5	119579136.5	0	unknown	F4_13	FAFW51.1a	13	F5_inherited
1267	chr10	120060169	120060429	B6/CAST	CAST/CAST	CAST	120059842	327	283.6919042	0.054054054	1.673765523	0.20210811	87.2799861	2.41E-75	0	HUM	71681	119988488	350.5	120059818.5	0	unknown	F4_01	FAFW37.1a	1	F5_inherited
1268	chr10	120449802	120450143	CAST/CAST	B6/CAST	B6	120449808	6	352.4131678	0.543076923	8.454897114	0.531592557	458.9688711	0	1	HUM	100190	120550333	41.5	120449760.5	0	unknown	F4_06	FAFW48.1d	6	F5_inherited
1269	chr10	120450143	120450798	B6/CAST	B6/B6	B6	120449808	335	352.4131678	0.543076923	8.454897114	0.531592557	458.9688711	0	1	HUM	99535	120550333	382.5	120449760.5	0	unknown	F4_20	FAFW45.3f	20	F5_inherited
1270	chr10	122028258	122028493	B6/B6	B6/CAST	Unknown	122027964	294	115.3050385	0.269592476	1.925987193	0.414627189	93.70664814	2.94E-60	0	HUM	228690	121799568	19322.5	122008935.5	0	unknown	F4_24	FAFW68.1f	24	F5_inherited
1271	chr10	122889501	122890267	B6/CAST	B6/B6	Unknown	122890137	130	276.6770363	0.436936937	3.131948266	0.429778195	106.8044321	1.42E-180	0	HUM	60019	122950286	0	122890057.5	0	unknown	F4_23	FAFW52.1a	23	F5_inherited
1272	chr10	122898443	122898553	B6/CAST	CAST/CAST	B6	122898747	194	244.7778511	0.405172414	3.06373006	0.481040389	158.2310941	2.72E-145	0	HUM	51733	122950286	155.5	122898708.5	0	unknown	F4_25	FAFW58.2b	25	F5_inherited
1273	chr10	125428032	125428669	B6/CAST	CAST/CAST	Unknown	125428090	58	132.6621175	0.824074074	0.881294209	0.931416261	15.06665509	2.95E-24	0	HUM	82776	125345256	37130.5	125390901.5	0	unknown	F4_13	FAFW51.1a	13	F5_inherited
1274	chr10	125798460	125798652	CAST/CAST	B6/CAST	Unknown	125798528	68	316.736344	0.020030817	3.367386053	0.304214797	163.4444251	1.18E-192	0	HUM	169022	125629438	0	125798499.5	0	unknown	F4_27	FAFW61.1c	27	F5_inherited
1275	chr10	126732225	126732303	B6/B6	B6/CAST	Unknown	126732184	41	307.7745031	0.665086888	2.477992712	0.553735502	158.1822021	1.39E-102	0	HUM	89672	126821975	177501.5	126554723.5	0	unknown	F4_23	FAFW52.1a	23	F5_inherited
1276	chr10	126732303	126732461	CAST/CAST	B6/CAST	Unknown	126732184	119	307.7745031	0.665086888	2.477992712	0.553735502	158.1822021	1.39E-102	0	HUM	89514	126821975	177579.5	126554723.5	0	unknown	F4_34	FAFW54.1g	34	F5_inherited
1277	chr10	127071163	127073948	B6/B6	B6/CAST	Unknown	127075937	1989	129.6931616	1	1.810090359	0.833115341	64.5422091	2.43E-124	0	HUM	13287	127057876	2119.5	127076067.5	0	unknown	F4_15	FAFW41.2d	15	F5_inherited
1278	chr10	127722793	127723217	CAST/CAST	B6/CAST	B6	127722924	131	117.9201089	0.953333333	2.386393597	0.978499012	132.7066481	8.49E-159	0	HUM	81401	127641392	182.5	127722610.5	0	unknown	F4_04	FAFW37.1b	4	F5_inherited
1279	chr10	127966986	127968153	B6/CAST	B6/B6	Unknown	127968610	457	96.86215848	0.930232558	2.743118556	0.751006237	101.5911011	1.06E-100	0	HUM	142612	128110765	96160.5	127870825.5	0	unknown	F4_26	FAFW62.1b	26	F5_inherited
1280	chr11	3530011	3530622	CAST/CAST	B6/CAST	Unknown	3536470	5848	7.519081154	NA	5.476752106	0.45359731	452.5599722	0	1	KO	36583	3493428	82329.5	3447681.5	0	unknown	F4_19	FAFW55.1a	19	F5_inherited
1281	chr11	4738503	4740099	CAST/CAST	B6/CAST	Unknown	4739981	118	172.9661146	0.054945055	2.328737616	0.353045938	74.85332407	1.44E-161	0	HUM	74707	4663796	0	4740003.5	0	unknown	F4_21	FAFW45.3a	21	F5_inherited
1282	chr11	5945159	5945440	B6/CAST	B6/B6	Unknown	5945376	64	342.6484414	0.515789474	3.287182652	0.486687177	150.2310941	7.28E-143	0	CAST	24	5945464	330970.5	5614188.5	0	unknown	F4_05	FAFW42.1b	5	F5_inherited
1283	chr11	6997658	6997854	B6/CAST	B6/B6	Unknown	6997912	58	423.7460749	0.99222395	2.219336151	0.976809781	184.5599722	3.60E-150	0	CAST	0	6997852	109415.5	6888242.5	0	unknown	F4_25	FAFW58.2b	25	F5_inherited
1284	chr11	12236287	12236429	CAST/CAST	B6/CAST	Unknown	12262285	25856	240.4102465	0.155172414	2.814113307	0.256079384	104.5422091	3.44E-119	0	CAST	25967	12262396	653892.5	12890321.5	0	unknown	F4_15	FAFW41.2d	15	F5_inherited
1285	chr11	16821747	16822290	B6/B6	B6/CAST	B6	16823024	734	172.7443787	0.996632997	2.078752559	1	104.9844356	2.53E-70	0	HUM	35001	16857291	762.5	16823052.5	0	unknown	F4_18	FAFW57.2c	18	F5_inherited
1286	chr11	16878453	16880252	B6/CAST	B6/B6	Unknown	16878442	11	348.88474	0.415384615	3.007533658	0.401758409	111.9688711	3.42E-142	0	CAST	0	16878556	55400.5	16823052.5	0	unknown	F4_14	FAFW40.1d	14	F5_inherited
1287	chr11	17134023	17135261	B6/B6	B6/CAST	Unknown	17219386	84125	333.3574705	0.61003861	4.045018113	0.614534678	74.21333102	1.74E-77	0	HUM	98203	17233464	84166.5	17219427.5	0	unknown	F4_36	FAFW46.1e	36	F5_inherited
1288	chr11	19936053	19936535	CAST/CAST	B6/CAST	Unknown	19936350	185	108.4842044	0.086419753	0.931242414	0.062426894	22.85332407	1.91E-21	0	HUM	126937	19809116	0	19936435.5	0	unknown	F4_23	FAFW52.1a	23	F5_inherited
1289	chr11	23141613	23141884	B6/CAST	B6/B6	B6	23141512	101	657.6465068	0.664587665	4.738886715	0.614023243	342.0355262	2.85E-245	0	CAST	227	23141386	94649.5	23236533.5	0	unknown	F4_12	FAFW46.1b	12	F5_inherited
1290	chr11	23299460	23299629	B6/B6	B6/CAST	CAST	23299198	262	523.7605449	0.474541752	7.531396389	0.590845473	165.1155471	4.77E-211	0	CAST	128	23299332	62926.5	23236533.5	0	unknown	F4_02	FAFW40.1c	2	F5_inherited
1291	chr11	24931412	24931882	B6/CAST	B6/B6	Unknown	24912776	18636	43.66290093	0.034482759	0.879407898	0	18.81999653	6.83E-25	0	CAST	18505	24912907	68177.5	24863234.5	0	unknown	F4_35	FAFW60.2a	35	F5_inherited
1292	chr11	26195251	26195357	B6/B6	B6/CAST	Unknown	26195806	449	95.34130832	0.314606742	1.862823887	0.332838007	32.90221605	3.55E-39	0	HUM	124789	26070462	216658.5	26412015.5	0	unknown	F4_26	FAFW62.1b	26	F5_inherited
1293	chr11	26750902	26751211	B6/B6	B6/CAST	Unknown	26751108	103	129.4358073	0.404761905	2.556776745	0.72963447	23.95110802	2.10E-51	0	CAST	0	26750984	271436.5	26479465.5	0	unknown	F4_28	FAFW67.1c	28	F5_inherited
1294	chr11	31576757	31577219	B6/CAST	CAST/CAST	CAST	31576549	208	98.69924472	0.871345029	2.288833088	0.569115333	50.63999305	5.33E-50	0	HUM	97047	31674266	79.5	31576677.5	0	unknown	F4_17	FAFW43.1b	17	F5_inherited
1295	chr11	32542440	32542586	B6/CAST	CAST/CAST	Unknown	32542389	51	80.11920891	0.046296296	1.587671864	0.059338189	106.6577562	7.48E-86	0	CAST	145	32542731	173614.5	32716200.5	0	unknown	F4_34	FAFW54.1g	34	F5_inherited
1296	chr11	35388589	35389132	B6/CAST	B6/B6	Unknown	35391130	1998	29.62018862	0.568965517	1.236062424	0.508967719	55.75554011	1.28E-72	0	HUM	10180	35399312	2224.5	35391356.5	0	unknown	F4_18	FAFW57.2c	18	F5_inherited
1297	chr11	35571980	35572636	B6/CAST	B6/B6	Unknown	35572226	246	187.2798433	0.388888889	6.638350868	0.542211725	260.5911011	0	0	CAST	0	35572074	136913.5	35709549.5	0	unknown	F4_08	FAFW51.2e	8	F5_inherited
1298	chr11	35572636	35572833	B6/CAST	CAST/CAST	CAST	35572226	410	187.2798433	0.388888889	6.638350868	0.542211725	260.5911011	0	0	CAST	562	35572074	136716.5	35709549.5	0	unknown	F4_30	FAFW66.1c	30	F5_inherited
1299	chr11	36142415	36145417	B6/B6	B6/CAST	Unknown	36144081	1336	165.7822668	NA	2.078253661	NA	0	6.92E-64	0	HUM	102678	36039737	0	36144252.5	0	unknown	F4_20	FAFW45.3f	20	F5_inherited
1300	chr11	36510063	36510267	B6/CAST	B6/B6	B6	36510011	52	116.788225	0.046511628	1.434939379	0.220881052	66.2799861	6.69E-61	0	HUM	186199	36696466	0	36510077.5	0	unknown	F4_10	FAFW42.1e	10	F5_inherited
1301	chr11	37224549	37225330	B6/B6	B6/CAST	Unknown	37225368	38	119.5421657	0.429447853	2.241304767	0.631904671	34.11554706	3.27E-65	0	CAST	26	37225356	714471.5	36510077.5	0	unknown	F4_24	FAFW68.1f	24	F5_inherited
1302	chr11	39548103	39548360	B6/B6	B6/CAST	Unknown	39548549	189	447.2171871	0.923681257	4.199873504	0.719830462	141.0177631	6.67E-214	0	CAST	310	39548670	633113.5	40181473.5	0	unknown	F4_04	FAFW37.1b	4	F5_inherited
1303	chr11	39548681	39548892	B6/CAST	B6/B6	B6	39548549	132	447.2171871	0.923681257	4.199873504	0.719830462	141.0177631	6.67E-214	0	CAST	11	39548670	632581.5	40181473.5	0	unknown	F4_22	FAFW54.1e	22	F5_inherited
1304	chr11	39837331	39838647	B6/CAST	CAST/CAST	Unknown	39838823	176	52.66165034	1	0.721706675	1	10.81999653	2.65E-19	0	CAST	258	39838905	342826.5	40181473.5	0	unknown	F4_20	FAFW45.3f	20	F5_inherited
1305	chr11	41201824	41203376	B6/B6	B6/CAST	Unknown	41202633	743	55.10033015	0.461538462	1.7513773	NA	0	2.97E-50	0	HUM	48826	41152998	0	41202500.5	0	unknown	F4_22	FAFW54.1e	22	F5_inherited
1306	chr11	46161736	46161834	B6/B6	B6/CAST	Unknown	46161865	31	289.8729265	0.028888889	1.948058776	0.024932151	126.2977492	1.45E-100	0	HUM	163187	46325021	34680.5	46196514.5	0	unknown	F4_12	FAFW46.1b	12	F5_inherited
1307	chr11	51404273	51404471	B6/CAST	B6/B6	Unknown	51404395	76	268.4280091	0.656903766	4.504807285	0.596743582	273.9199792	2.61E-274	0	CAST	21	51404492	156667.5	51561138.5	0	unknown	F4_12	FAFW46.1b	12	F5_inherited
1308	chr11	52497579	52497917	B6/CAST	B6/B6	CAST	52498443	526	325.5689636	0.76911315	8.067438366	0.569305529	642.0844182	0	0	HUM	26045	52471534	604.5	52498521.5	0	unknown	F4_36	FAFW46.1e	36	F5_inherited
1309	chr11	53483543	53484013	B6/B6	B6/CAST	Unknown	53497151	13138	144.0777542	0.794478528	5.758843583	0.639114425	355.8221952	0	1	MULT	86910	53396633	489116.5	52994426.5	0	unknown	F4_12	FAFW46.1b	12	F5_inherited
1310	chr11	54257322	54258069	CAST/CAST	B6/CAST	Unknown	54257351	29	21.01046283	0.545454545	1.492272282	0.539001571	25.63999305	1.19E-52	0	HUM	137345	54395414	0	54257440.5	0	unknown	F4_17	FAFW43.1b	17	F5_inherited
1311	chr11	56887646	56888129	B6/CAST	CAST/CAST	Unknown	56852752	34894	9.487244898	0.157894737	0.080870299	0.154270853	7.231094125	0.145161054	0	MULT	68701	56956830	111375.5	56776270.5	0	unknown	F4_22	FAFW54.1e	22	F5_inherited
1312	chr11	57876383	57876447	B6/CAST	B6/B6	Unknown	57876461	14	436.9284978	0.44	8.008745734	0.55179227	347.5422091	0	1	HUM	142086	58018533	233871.5	57642511.5	0	unknown	F4_03	FAFW59.1a	3	F5_inherited
1313	chr11	57876479	57876621	B6/CAST	B6/B6	Unknown	57876461	18	436.9284978	0.44	8.008745734	0.55179227	347.5422091	0	1	HUM	141912	58018533	233967.5	57642511.5	0	unknown	F4_07	FAFW43.1a	7	F5_inherited
1314	chr11	58310349	58332331	CAST/CAST	B6/CAST	Unknown	58331593	738	31.53343577	0.583333333	14.02942043	NA	0	0	1	KO	81957	58414288	301165.5	58633496.5	0	unknown	F4_30	FAFW66.1c	30	F5_inherited
1315	chr11	59562886	59563052	B6/B6	B6/CAST	Unknown	59563189	137	84.06486739	0.930232558	2.220829354	0.817088416	135.6088642	1.42E-108	0	CAST	215	59563267	44129.5	59518756.5	0	unknown	F4_10	FAFW42.1e	10	F5_inherited
1316	chr11	60086138	60086200	B6/B6	B6/CAST	CAST	60085807	331	445.8870159	0.453760789	5.144095766	0.572714108	398.8221952	0	1	CAST	347	60085791	85017.5	60171217.5	0	unknown	F4_08	FAFW51.2e	8	F5_inherited
1317	chr11	62851688	62853684	B6/CAST	B6/B6	Unknown	62852276	588	300.8698407	0.416666667	1.96262974	0.650240447	16.63999305	1.98E-113	0	CAST	0	62852361	182890.5	63036574.5	0	unknown	F4_04	FAFW37.1b	4	F5_inherited
1318	chr11	62856965	62857510	B6/CAST	B6/B6	Unknown	62857173	208	327.0090199	0.436170213	5.002576929	0.599348074	171.1155471	0	0	MULT	3334	62860844	179064.5	63036574.5	0	unknown	F4_13	FAFW51.1a	13	F5_inherited
1319	chr11	62856965	62857510	B6/CAST	CAST/CAST	Unknown	62857173	208	327.0090199	0.436170213	5.002576929	0.599348074	171.1155471	0	0	MULT	3334	62860844	179064.5	63036574.5	0	unknown	F4_28	FAFW67.1c	28	F5_inherited
1320	chr11	64384082	64384660	B6/CAST	CAST/CAST	Unknown	64384322	240	57.31836301	0.475609756	1.549984534	0.538139913	39.32887808	2.42E-40	0	HUM	149611	64534271	0	64384138.5	0	unknown	F4_15	FAFW41.2d	15	F5_inherited
1321	chr11	65224685	65225060	B6/B6	B6/CAST	CAST	65224668	17	247.4558141	0.190311419	2.688214064	0.414456165	151.9688711	3.44E-212	0	HUM	63159	65288219	135.5	65224549.5	0	unknown	F4_03	FAFW59.1a	3	F5_inherited
1322	chr11	66590451	66590898	CAST/CAST	B6/CAST	Unknown	66590659	208	373.5643717	0.384337349	7.077463459	0.446824671	263.2799861	1.56E-241	0	CAST	0	66590499	511427.5	66079023.5	0	unknown	F4_28	FAFW67.1c	28	F5_inherited
1323	chr11	67323693	67323823	B6/B6	B6/CAST	Unknown	67323948	125	299.2962464	0.822666667	4.92502305	0.695526172	434.7244112	0	0	CAST	204	67324027	62354.5	67386177.5	0	unknown	F4_27	FAFW61.1c	27	F5_inherited
1324	chr11	70439019	70439112	B6/B6	B6/CAST	B6	70439309	197	205.2124815	0.096885813	2.05218843	0.26760841	266.7910663	9.36E-223	0	HUM	34055	70404964	469.5	70439581.5	0	unknown	F4_36	FAFW46.1e	36	F5_inherited
1325	chr11	72599558	72650709	B6/B6	B6/CAST	Unknown	72581009	18549	13.12381	NA	2.226607139	NA	0	2.39E-76	0	CAST	18695	72580863	112170.5	72487387.5	0	unknown	F4_25	FAFW58.2b	25	F5_inherited
1326	chr11	76285499	76285851	B6/B6	B6/CAST	Unknown	76285892	41	538.7723313	0.395891172	7.327205947	0.449966642	439.7066481	0	0	CAST	45	76285896	15094.5	76270404.5	0	unknown	F4_18	FAFW57.2c	18	F5_inherited
1327	chr11	76718949	76719609	CAST/CAST	B6/CAST	Unknown	76719214	265	68.19967297	0.818181818	3.518823708	0.602692842	77.90221605	1.90E-122	0	HUM	128349	76590600	0	76719225.5	0	unknown	F4_19	FAFW55.1a	19	F5_inherited
1328	chr11	77509579	77510169	CAST/CAST	B6/CAST	Unknown	77509791	212	482.5956031	0.392781316	7.991368586	0.480610391	335.2310941	0	1	HUM	6854	77517023	0	77509701.5	0	unknown	F4_22	FAFW54.1e	22	F5_inherited
1329	chr11	79257463	79257681	B6/CAST	B6/B6	B6	79257414	49	40.50057081	0.416666667	1.375943041	0.362349215	25.42666203	5.70E-54	0	CAST	98	79257365	75471.5	79181991.5	0	unknown	F4_02	FAFW40.1c	2	F5_inherited
1330	chr11	84412783	84412849	B6/B6	B6/CAST	Unknown	84435120	22271	17.6030169	0.4	0.937784923	0.429725905	56.91997915	3.05E-36	0	HUM	60974	84351809	22233.5	84435082.5	0	unknown	F4_06	FAFW48.1d	6	F5_inherited
1331	chr11	87574222	87574525	B6/B6	B6/CAST	CAST	87573884	338	409.407484	0.284090909	5.492528906	0.44695091	292.1822021	3.39934911176776e-316	0	HUM	246897	87821422	242.5	87573979.5	0	unknown	F4_32	FAFW46.1d	32	F5_inherited
1332	chr11	87795283	87795487	CAST/CAST	B6/CAST	B6	87795104	179	210.4848181	0.475065617	5.401076079	0.454247034	458.9866342	0	0	HUM	25935	87821422	331.5	87794951.5	0	unknown	F4_21	FAFW45.3a	21	F5_inherited
1333	chr11	88151751	88152175	B6/B6	B6/CAST	Unknown	88136017	15734	26.33576947	0.571428571	1.137520119	0.672704962	14.47555401	1.85E-43	0	CAST	15745	88136006	126895.5	88024855.5	0	unknown	F4_05	FAFW42.1b	5	F5_inherited
1334	chr11	89145664	89145948	B6/B6	B6/CAST	B6	89146027	79	109.6558402	0.570469799	5.630568214	0.566628128	315.1822021	0	1	HUM	25390	89171338	131.5	89146079.5	0	unknown	F4_13	FAFW51.1a	13	F5_inherited
1335	chr11	89169473	89177380	B6/CAST	B6/B6	Unknown	89171438	1965	394.8092962	0.918181818	5.14304815	0.900260927	18.73777701	2.87E-188	0	CAST	0	89171338	23393.5	89146079.5	0	unknown	F4_22	FAFW54.1e	22	F5_inherited
1336	chr11	94750408	94861715	B6/CAST	B6/B6	Unknown	94857193	4522	197.5326332	NA	4.184346517	NA	0	9.82E-277	0	CAST	0	94857179	179607.5	94570800.5	0	unknown	F4_06	FAFW48.1d	6	F5_inherited
1337	chr11	94750408	94861715	B6/B6	B6/CAST	Unknown	94857193	4522	197.5326332	NA	4.184346517	NA	0	9.82E-277	0	CAST	0	94857179	179607.5	94570800.5	0	unknown	F4_35	FAFW60.2a	35	F5_inherited
1338	chr11	95252522	95252650	B6/CAST	CAST/CAST	CAST	95252478	44	229.6261307	0.819956616	2.954430222	0.752730143	284.8888503	1.93E-227	0	CAST	217	95252305	14698.5	95267348.5	0	unknown	F4_21	FAFW45.3a	21	F5_inherited
1339	chr11	95830805	95831333	CAST/CAST	B6/CAST	CAST	95832306	973	82.72428393	0.583333333	4.114546941	0.637090947	251.6577562	0	1	HUM	45142	95785663	670.5	95832003.5	0	unknown	F4_09	FAFW39.2a	9	F5_inherited
1340	chr11	96762395	96762489	B6/CAST	B6/B6	Unknown	96766491	4002	27.65464387	0.309090909	3.048461851	0.345582165	113.3288781	2.60E-117	0	HUM	167732	96594663	4069.5	96766558.5	0	unknown	F4_08	FAFW51.2e	8	F5_inherited
1341	chr11	97638347	97638725	B6/B6	B6/CAST	CAST	97638188	159	97.3347533	0.494252874	2.39084072	0.535588881	140.4933171	1.75E-146	0	CAST	222	97638125	4373.5	97633973.5	0	unknown	F4_02	FAFW40.1c	2	F5_inherited
1342	chr11	98012684	98013105	B6/CAST	CAST/CAST	CAST	98012321	363	20.06997954	0.130434783	2.759007311	0.692254278	319.8888503	5.91E-258	0	HUM	279598	97733086	393.5	98012290.5	0	unknown	F4_27	FAFW61.1c	27	F5_inherited
1343	chr11	99151061	99151149	B6/CAST	CAST/CAST	CAST	99150643	418	245.9473801	0.408759124	6.40003378	0.573762652	250.8044321	0	0	CAST	482	99150579	43254.5	99194403.5	0	unknown	F4_31	FAFW58.2c	31	F5_inherited
1344	chr11	99193341	99195330	B6/B6	B6/CAST	Unknown	99194317	976	250.1153261	0.974522293	2.333330527	1	21.81999653	1.42E-90	0	HUM	42762	99150579	0	99194403.5	0	unknown	F4_04	FAFW37.1b	4	F5_inherited
1345	chr11	100686237	100686594	B6/B6	B6/CAST	Unknown	100681475	4762	212.3972914	0.457236842	6.757234783	0.506636464	376.7066481	0	0	HUM	19357	100705951	5196.5	100681040.5	0	unknown	F4_08	FAFW51.2e	8	F5_inherited
1346	chr11	101595272	101596259	B6/CAST	B6/B6	B6	101594904	368	705.4872821	0.972295515	4.124368619	0.943587034	157.8044321	2.74E-243	0	CAST	287	101594985	427138.5	101168133.5	0	unknown	F4_34	FAFW54.1g	34	F5_inherited
1347	chr11	102764190	102764331	B6/CAST	B6/B6	B6	102763947	243	371.5274188	0.994736842	2.839791237	0.973968798	262.6755193	5.69E-214	0	CAST	287	102763903	88261.5	102852592.5	0	unknown	F4_25	FAFW58.2b	25	F5_inherited
1348	chr11	103078500	103078980	B6/CAST	CAST/CAST	Unknown	103078516	16	193.2553903	0.428571429	2.902431485	0.474265925	213.7244112	1.58E-235	0	CAST	0	103078518	157409.5	102921090.5	0	unknown	F4_03	FAFW59.1a	3	F5_inherited
1349	chr11	103957652	103957832	B6/CAST	CAST/CAST	Unknown	103958015	183	74.06786622	0.829268293	0.916791607	0.729480408	45.75554011	9.51E-28	0	MULT	32611	103990443	204451.5	104162283.5	0	unknown	F4_05	FAFW42.1b	5	F5_inherited
1350	chr11	106330994	106331497	B6/CAST	CAST/CAST	Unknown	106331333	164	76.54425833	0.552941176	2.262900911	0.681582923	79.85332407	2.65E-106	0	HUM	4897	106326097	0	106331479.5	0	unknown	F4_10	FAFW42.1e	10	F5_inherited
1351	chr11	106639536	106639568	B6/CAST	B6/B6	B6	106639533	3	548.5336737	0.991158267	5.767174283	0.850302936	341.1333102	1.27E-298	0	CAST	115	106639421	73741.5	106713309.5	0	unknown	F4_08	FAFW51.2e	8	F5_inherited
1352	chr11	109034039	109034609	B6/CAST	CAST/CAST	Unknown	109034508	101	118.6579296	0.610169492	1.895275646	0.478536674	46.59110107	4.26E-80	0	HUM	44719	108989320	0	109034463.5	0	unknown	F4_09	FAFW39.2a	9	F5_inherited
1353	chr11	109356289	109356818	B6/CAST	CAST/CAST	Unknown	109356828	10	191.7510175	0.850446429	4.398413907	0.690410643	351.8710872	0.00E+00	0	HUM	4423	109351866	0	109356692.5	0	unknown	F4_19	FAFW55.1a	19	F5_inherited
1354	chr11	109356910	109357132	B6/CAST	B6/B6	B6	109356828	82	191.7510175	0.850446429	4.398413907	0.690410643	351.8710872	0.00E+00	0	HUM	5044	109351866	217.5	109356692.5	0	unknown	F4_36	FAFW46.1e	36	F5_inherited
1355	chr11	111522277	111522452	CAST/CAST	B6/CAST	Unknown	111522522	70	13.88586957	0.083333333	1.119572629	0.140345109	13.90221605	8.78E-36	0	KO	111680	111410597	411379.5	111110897.5	0	unknown	F4_09	FAFW39.2a	9	F5_inherited
1356	chr11	112105696	112105995	B6/B6	B6/CAST	CAST	112105428	268	126.4715683	0.267015707	2.025227553	0.549068485	71.32887808	2.24E-74	0	CAST	271	112105425	671142.5	112777137.5	0	unknown	F4_16	FAFW61.1e	16	F5_inherited
1357	chr11	112660294	112660650	B6/CAST	CAST/CAST	Unknown	112777355	116705	116.6042949	0.070588235	2.989795736	0.414045572	69.80443209	2.80E-184	0	HUM	199302	112859952	116487.5	112777137.5	0	unknown	F4_12	FAFW46.1b	12	F5_inherited
1358	chr11	113189684	113189802	B6/B6	B6/CAST	Unknown	113190148	346	280.8537191	0.431372549	6.550633083	0.573234775	307.2310941	0	0	MULT	27201	113217003	82756.5	113106927.5	0	unknown	F4_25	FAFW58.2b	25	F5_inherited
1359	chr11	113190266	113190775	B6/CAST	CAST/CAST	Unknown	113190148	118	280.8537191	0.431372549	6.550633083	0.573234775	307.2310941	0	0	MULT	26228	113217003	83338.5	113106927.5	0	unknown	F4_20	FAFW45.3f	20	F5_inherited
1360	chr11	113194056	113194650	B6/CAST	B6/B6	Unknown	113194407	243	407.089693	0.396648045	4.537094624	0.452058107	229.4444251	0	0	HUM	22353	113217003	87128.5	113106927.5	0	unknown	F4_16	FAFW61.1e	16	F5_inherited
1361	chr11	113194056	113194650	B6/B6	B6/CAST	Unknown	113194407	243	407.089693	0.396648045	4.537094624	0.452058107	229.4444251	0	0	HUM	22353	113217003	87128.5	113106927.5	0	unknown	F4_06	FAFW48.1d	6	F5_inherited
1362	chr11	114532325	114532691	CAST/CAST	B6/CAST	Unknown	114512643	19682	49.40004921	0.31884058	3.843186374	0.483918359	279.8221952	2.70959002974791e-313	0	HUM	21766	114554457	19544.5	114512780.5	0	unknown	F4_29	FAFW46.1a	29	F5_inherited
1363	chr11	115837116	115837785	B6/B6	B6/CAST	Unknown	115837374	258	255.9422144	0.283105023	4.215382475	0.275259681	100.1155471	5.54E-289	0	HUM	10299	115848084	0	115837326.5	0	unknown	F4_07	FAFW43.1a	7	F5_inherited
1364	chr11	115901913	115902724	B6/B6	B6/CAST	Unknown	115902730	6	141.3736694	0.341463415	6.29956067	0.490754817	108.164439	0	0	MULT	53829	115848084	24320.5	115877592.5	0	unknown	F4_36	FAFW46.1e	36	F5_inherited
1365	chr11	116462702	116463115	B6/CAST	B6/B6	Unknown	116463054	61	231.1977328	0.697986577	6.580509755	0.58461398	218.6399931	0	1	CAST	76	116463191	212375.5	116250326.5	0	unknown	F4_24	FAFW68.1f	24	F5_inherited
1366	chr11	116644986	116646556	B6/B6	B6/CAST	Unknown	116645974	582	402.9046336	0.9925	4.11241316	0.927481207	276.0355262	2.13535172132587e-319	0	CAST	0	116646039	179046.5	116825602.5	0	unknown	F4_30	FAFW66.1c	30	F5_inherited
1367	chr11	116918301	116919992	B6/CAST	B6/B6	Unknown	116997064	77072	245.3200203	0.992523364	2.311028222	1	135.1155471	1.11E-84	0	HUM	108778	117028770	77349.5	116997341.5	0	unknown	F4_18	FAFW57.2c	18	F5_inherited
1368	chr11	117353030	117353645	CAST/CAST	B6/CAST	Unknown	117353515	130	114.9373846	0.593495935	1.956278697	0.606955452	116.8710872	1.42E-156	0	HUM	15098	117337932	0	117353568.5	0	unknown	F4_12	FAFW46.1b	12	F5_inherited
1369	chr11	120776954	120777485	B6/CAST	B6/B6	Unknown	120792513	15028	89.00691504	0.454545455	1.845189645	0.514152728	35.32887808	2.02E-149	0	CAST	15195	120792680	42745.5	120820230.5	0	unknown	F4_29	FAFW46.1a	29	F5_inherited
1370	chr11	121429782	121431435	B6/CAST	B6/B6	CAST	121432281	846	261.1195619	0.602678571	6.480276977	0.50624549	320.2310941	0	0	HUM	144312	121285470	868.5	121432303.5	0	unknown	F4_07	FAFW43.1a	7	F5_inherited
1371	chr11	121431884	121432341	B6/CAST	CAST/CAST	Unknown	121432281	60	261.1195619	0.602678571	6.480276977	0.50624549	320.2310941	0	0	HUM	146414	121285470	0	121432303.5	0	unknown	F4_33	FAFW62.1a	33	F5_inherited
1372	chr12	8380721	8380810	B6/B6	B6/CAST	B6	8381217	407	97.38473426	0.295	2.022989874	0.488598356	87.70664814	1.21E-55	0	HUM	6480	8387290	560.5	8381370.5	0	unknown	F4_23	FAFW52.1a	23	F5_inherited
1373	chr12	8590178	8597604	B6/CAST	B6/B6	Unknown	8590510	332	637.6693889	0.495388669	7.250069755	0.481781797	192.1155471	0	0	CAST	0	8590593	75305.5	8514872.5	0	unknown	F4_31	FAFW58.2c	31	F5_inherited
1374	chr12	9373924	9374435	CAST/CAST	B6/CAST	Unknown	9373907	17	35.76293234	0.541666667	1.317625046	0.388281987	13.42666203	5.13E-27	0	HUM	508899	8865025	0	9374110.5	0	unknown	F4_17	FAFW43.1b	17	F5_inherited
1375	chr12	15755861	15758590	B6/CAST	B6/B6	Unknown	15758553	37	238.3919054	0.380530973	2.759503782	0.5	59.90221605	1.59E-128	0	CAST	0	15758520	158923.5	15917513.5	0	unknown	F4_23	FAFW52.1a	23	F5_inherited
1376	chr12	16499524	16500601	CAST/CAST	B6/CAST	Unknown	16500047	523	79.53864692	0.728070175	1.655207084	0.956994093	25.16443904	6.36E-76	0	HUM	2061	16502662	0	16500297.5	0	unknown	F4_36	FAFW46.1e	36	F5_inherited
1377	chr12	26146892	26147373	CAST/CAST	B6/CAST	Unknown	26147084	192	164.5098202	0.329949239	1.873424607	0.401456233	40.59110107	1.44E-69	0	HUM	10416	26136476	296150.5	26443523.5	0	unknown	F4_05	FAFW42.1b	5	F5_inherited
1378	chr12	26388551	26388561	B6/CAST	B6/B6	Unknown	26388604	43	224.2867824	0.491114701	4.697634616	0.502960475	506.6755193	0	0	HUM	20371	26368180	54962.5	26443523.5	0	unknown	F4_27	FAFW61.1c	27	F5_inherited
1379	chr12	26442733	26445318	B6/CAST	B6/B6	Unknown	26443467	734	534.4923778	0.447963801	5.103665476	NA	0	3.54E-248	0	HUM	74553	26368180	0	26443523.5	0	unknown	F4_18	FAFW57.2c	18	F5_inherited
1380	chr12	28448464	28448505	B6/CAST	CAST/CAST	Unknown	28448690	185	97.70716421	0.711111111	1.227628207	0.566254437	67.91997915	7.23E-48	0	HUM	6605	28441859	280857.5	28729362.5	0	unknown	F4_12	FAFW46.1b	12	F5_inherited
1381	chr12	29317429	29318185	CAST/CAST	B6/CAST	B6	29317111	318	24.39369089	0.833333333	0.929331795	0.522258724	112.3155123	1.59E-58	0	HUM	17572	29335757	572.5	29316856.5	0	unknown	F4_32	FAFW46.1d	32	F5_inherited
1382	chr12	33823750	33833274	CAST/CAST	B6/CAST	Unknown	33825832	2082	68.66548991	NA	1.34592164	NA	0	2.06E-36	0	HUM	41127	33874401	0	33825439.5	0	unknown	F4_12	FAFW46.1b	12	F5_inherited
1383	chr12	36133474	36133603	B6/B6	B6/CAST	Unknown	36133888	285	173.6305538	0.671428571	1.685974793	0.542275582	106.4444251	1.17E-77	0	CAST	227	36133830	179528.5	35953945.5	0	unknown	F4_21	FAFW45.3a	21	F5_inherited
1384	chr12	37820369	37820866	B6/CAST	CAST/CAST	CAST	37820024	345	184.6561168	0.54676259	2.518717119	0.490805066	54.37777006	2.89E-80	0	HUM	384488	37435881	385.5	37819983.5	0	unknown	F4_15	FAFW41.2d	15	F5_inherited
1385	chr12	38906691	38906830	B6/CAST	B6/B6	Unknown	38906921	91	46.04207481	0.435897436	6.394018422	0.44510298	218.5911011	2.60E-287	1	KO	305058	38601633	207940.5	38698750.5	0	unknown	F4_24	FAFW68.1f	24	F5_inherited
1386	chr12	44549106	44549294	B6/B6	B6/CAST	Unknown	44549608	314	307.3263416	0.619902121	2.96920343	0.584206598	89.06665509	1.89E-87	0	CAST	259	44549553	113688.5	44435417.5	0	unknown	F4_24	FAFW68.1f	24	F5_inherited
1387	chr12	47469928	47470048	B6/B6	B6/CAST	Unknown	47431081	38847	12.46716629	0.636363636	0.443725214	0.645914594	6.853324068	4.00E-08	0	HUM	47599	47422329	39267.5	47430660.5	0	unknown	F4_28	FAFW67.1c	28	F5_inherited
1388	chr12	51498883	51499126	B6/B6	B6/CAST	Unknown	51498918	35	451.7083359	0.427522936	4.052292691	0.38289381	76.85332407	3.67E-139	0	HUM	67013	51431870	0	51498921.5	0	unknown	F4_27	FAFW61.1c	27	F5_inherited
1389	chr12	52854496	52854883	B6/B6	B6/CAST	B6	52855309	426	557.4826216	0.362573099	4.946886377	0.508861059	225.7066481	4.04E-192	0	HUM	61700	52792796	326.5	52855209.5	0	unknown	F4_06	FAFW48.1d	6	F5_inherited
1390	chr12	52855721	52856354	B6/CAST	B6/B6	B6	52855309	412	557.4826216	0.362573099	4.946886377	0.508861059	225.7066481	4.04E-192	0	HUM	62925	52792796	511.5	52855209.5	0	unknown	F4_08	FAFW51.2e	8	F5_inherited
1391	chr12	54166591	54166721	CAST/CAST	B6/CAST	Unknown	54166396	195	144.5128566	0.608856089	1.905966895	0.543302549	138.5599722	1.58E-107	0	HUM	35562	54131029	177857.5	53988733.5	0	unknown	F4_19	FAFW55.1a	19	F5_inherited
1392	chr12	56408158	56408193	B6/CAST	CAST/CAST	B6	56408233	40	22.24317301	0.553191489	0.476958357	0.544566251	33.65775616	1.79E-12	0	HUM	5771	56413964	370.5	56408563.5	0	unknown	F4_06	FAFW48.1d	6	F5_inherited
1393	chr12	56692626	56693144	B6/B6	B6/CAST	Unknown	56721030	27886	244.6635058	0.985865724	2.075894631	1	111.4599896	2.70E-87	0	CAST	27875	56721019	168640.5	56523985.5	0	unknown	F4_33	FAFW62.1a	33	F5_inherited
1394	chr12	62362384	62362532	B6/B6	B6/CAST	Unknown	62417419	54887	187.0358362	0.816479401	3.596136398	0.695640464	74.11554706	1.40E-92	0	CAST	55025	62417557	429853.5	62792385.5	0	unknown	F4_18	FAFW57.2c	18	F5_inherited
1395	chr12	69084671	69085220	B6/B6	B6/CAST	Unknown	69084994	226	27.8154304	0.457142857	2.976119753	0.649875126	80.06665509	6.42E-157	1	HUM	205965	68878706	0	69085031.5	0	unknown	F4_16	FAFW61.1e	16	F5_inherited
1396	chr12	69815257	69815535	B6/CAST	B6/B6	B6	69815018	239	940.4562063	0.99398367	6.201845038	0.970704849	322.9199792	4.01E-270	0	CAST	178	69815079	85678.5	69901213.5	0	unknown	F4_29	FAFW46.1a	29	F5_inherited
1397	chr12	70137968	70139760	B6/CAST	B6/B6	Unknown	70139008	752	94.53368819	0.888888889	2.123091987	NA	0	6.62E-81	0	HUM	187934	70327694	0	70138937.5	0	unknown	F4_01	FAFW37.1a	1	F5_inherited
1398	chr12	70151629	70151897	B6/CAST	CAST/CAST	Unknown	70151593	36	285.1633855	0.465367965	3.330574282	0.5	193.7066481	7.24E-164	0	HUM	175797	70327694	0	70151657.5	0	unknown	F4_03	FAFW59.1a	3	F5_inherited
1399	chr12	70381294	70381744	B6/CAST	CAST/CAST	CAST	70380860	434	264.7468906	0.376569038	6.769630202	0.5	441.8710872	0	0	HUM	53600	70327694	589.5	70380704.5	0	unknown	F4_20	FAFW45.3f	20	F5_inherited
1400	chr12	71634672	71635245	B6/B6	B6/CAST	CAST	71634308	364	61.48759093	0.087557604	0.748493999	0.002550579	26.13331017	5.25E-27	0	HUM	897	71636142	117.5	71634554.5	0	unknown	F4_30	FAFW66.1c	30	F5_inherited
1401	chr12	75027147	75027440	B6/CAST	B6/B6	B6	75026705	442	506.3557902	0.516129032	9.144234457	0.532446467	61.63999305	1.67E-260	0	CAST	501	75026646	129307.5	75156747.5	0	unknown	F4_11	FAFW40.1b	11	F5_inherited
1402	chr12	75892737	75895969	B6/CAST	B6/B6	Unknown	75895690	279	59.0785175	0.6	3.136378096	0.736842105	19	8.99E-132	0	HUM	3963	75888774	117685.5	76013654.5	0	unknown	F4_17	FAFW43.1b	17	F5_inherited
1403	chr12	76126085	76126577	B6/B6	B6/CAST	Unknown	76126676	99	444.5023315	0.596175478	3.693413776	0.580119082	156.0177631	2.44E-248	0	HUM	13015	76139592	0	76126560.5	0	unknown	F4_17	FAFW43.1b	17	F5_inherited
1404	chr12	77080420	77080585	B6/B6	B6/CAST	CAST	77080367	53	286.7697788	0.368243243	3.090643835	0.490292936	103.0177631	1.92E-136	0	HUM	140272	76940148	203.5	77080216.5	0	unknown	F4_26	FAFW62.1b	26	F5_inherited
1405	chr12	79168214	79169346	B6/B6	B6/CAST	Unknown	79168460	246	403.6007119	0.688311688	3.757742635	0.587480565	97.16443904	5.07E-171	0	HUM	141816	79311162	0	79168329.5	0	unknown	F4_01	FAFW37.1a	1	F5_inherited
1406	chr12	79924858	79925033	B6/CAST	CAST/CAST	Unknown	79925131	98	93.57466923	0.956521739	1.536251884	1	51.29555054	1.76E-79	0	HUM	59924	79984957	0	79924988.5	0	unknown	F4_10	FAFW42.1e	10	F5_inherited
1407	chr12	81790322	81790756	B6/CAST	CAST/CAST	B6	81790869	113	111.4643249	0.867088608	0.590817909	0.666839784	29.96887113	9.42E-20	0	HUM	19915	81810671	46.5	81790802.5	0	unknown	F4_36	FAFW46.1e	36	F5_inherited
1408	chr12	83359956	83361295	B6/CAST	B6/B6	Unknown	83360581	625	19.1660272	NA	0.613905981	NA	0	3.19E-12	0	HUM	105345	83466640	0	83360715.5	0	unknown	F4_30	FAFW66.1c	30	F5_inherited
1409	chr12	83430088	83432247	B6/B6	B6/CAST	Unknown	83430999	911	420.5937411	0.694117647	5.20908048	0.432472982	22.21333102	4.09E-279	0	MULT	34393	83466640	69372.5	83360715.5	0	unknown	F4_29	FAFW46.1a	29	F5_inherited
1410	chr12	83773163	83773272	CAST/CAST	B6/CAST	CAST	83773785	513	26.54412456	0.50877193	0.878898736	0.477030495	108.8399583	2.28E-54	0	HUM	107931	83881203	526.5	83773798.5	0	unknown	F4_13	FAFW51.1a	13	F5_inherited
1411	chr12	84102965	84103141	B6/CAST	CAST/CAST	Unknown	84103799	658	739.4383981	0.964038728	2.687464954	1	154.8044321	3.78E-104	0	CAST	632	84103773	56409.5	84159550.5	0	unknown	F4_01	FAFW37.1a	1	F5_inherited
1412	chr12	84633972	84634459	CAST/CAST	B6/CAST	B6	84634089	117	50.07115011	0.338461538	1.310480808	0.453483552	64.49331712	8.05E-39	0	CAST	16	84633956	105167.5	84528804.5	0	unknown	F4_03	FAFW59.1a	3	F5_inherited
1413	chr12	87073087	87073162	B6/CAST	B6/B6	B6	87072658	429	143.2424182	0.437810945	2.260882181	0.5051511	97.06665509	7.27E-175	0	CAST	339	87072748	29747.5	87043339.5	0	unknown	F4_13	FAFW51.1a	13	F5_inherited
1414	chr12	89481798	89482048	B6/CAST	B6/B6	Unknown	89481784	14	29.41641828	0.974358974	0.502775412	0.887530327	25.80443209	2.50E-14	0	HUM	142980	89625028	0	89481911.5	0	unknown	F4_22	FAFW54.1e	22	F5_inherited
1415	chr12	89587057	89589109	B6/CAST	CAST/CAST	Unknown	89588117	992	86.63796427	0.3	2.661957153	NA	0	7.11E-106	0	HUM	35919	89625028	0	89588123.5	0	unknown	F4_17	FAFW43.1b	17	F5_inherited
1416	chr12	91843487	91843766	B6/CAST	B6/B6	CAST	91843885	119	54.63977095	0.341772152	1.133387269	0.476611218	42.75554011	2.63E-39	0	HUM	24395	91819092	173.5	91843939.5	0	unknown	F4_27	FAFW61.1c	27	F5_inherited
1417	chr12	98523956	98524440	B6/B6	B6/CAST	CAST	98523615	341	173.6778464	0.76344086	2.305384291	0.636439986	95.2799861	1.03E-91	0	HUM	76436	98447520	213.5	98523742.5	0	unknown	F4_30	FAFW66.1c	30	F5_inherited
1418	chr12	99610345	99611622	B6/B6	B6/CAST	Unknown	99560749	49596	71.19520549	0.078947368	2.165095564	0.306770906	49.16443904	1.38E-71	0	HUM	164775	99776397	49466.5	99560878.5	0	unknown	F4_11	FAFW40.1b	11	F5_inherited
1419	chr12	99695793	99696403	B6/CAST	B6/B6	Unknown	99696007	214	83.19684765	0.58	1.490563063	0.716138365	41.63999305	1.13E-66	0	CAST	79994	99776397	53884.5	99750287.5	0	unknown	F4_15	FAFW41.2d	15	F5_inherited
1420	chr12	99763314	99763804	B6/B6	B6/CAST	Unknown	99763732	72	490.5161242	0.336267606	8.007313649	0.489297537	233.5911011	0	1	MULT	12593	99776397	13026.5	99750287.5	0	unknown	F4_14	FAFW40.1d	14	F5_inherited
1421	chr12	102080097	102080784	B6/CAST	CAST/CAST	Unknown	102081039	255	143.8434983	0.34375	2.310718314	0.475851456	124.2310941	1.05E-101	0	HUM	68088	102012009	0	102080701.5	0	unknown	F4_33	FAFW62.1a	33	F5_inherited
1422	chr12	106535275	106535330	B6/CAST	CAST/CAST	Unknown	106535384	54	245.0493055	0.868921776	5.405162497	0.73476629	404.6577562	3.82954333429846e-317	0	HUM	21926	106513349	105952.5	106429322.5	0	unknown	F4_35	FAFW60.2a	35	F5_inherited
1423	chr12	107833337	107833466	B6/B6	B6/CAST	CAST	107833005	332	175.92411	0.818777293	4.898624571	0.609780165	628.5288433	0	0	CAST	366	107832971	53305.5	107886771.5	0	unknown	F4_27	FAFW61.1c	27	F5_inherited
1424	chr12	107886848	107887074	B6/B6	B6/CAST	CAST	107887240	166	71.91974872	0.423076923	1.474177208	0.420089945	112.6266273	1.21E-104	0	HUM	36068	107923142	76.5	107886771.5	0	unknown	F4_13	FAFW51.1a	13	F5_inherited
1425	chr12	107912206	107914586	B6/CAST	B6/B6	B6	107912032	174	172.3460618	0.682080925	2.230896744	0.631926136	121.2799861	7.79E-107	0	HUM	8556	107923142	495.5	107911710.5	0	unknown	F4_32	FAFW46.1d	32	F5_inherited
1426	chr12	109426863	109427052	B6/B6	B6/CAST	Unknown	109426524	339	537.4831963	0.500784929	4.451354107	0.562261616	297.1333102	0	1	MULT	87396	109514448	160079.5	109266783.5	0	unknown	F4_31	FAFW58.2c	31	F5_inherited
1427	chr12	109533405	109533987	CAST/CAST	B6/CAST	Unknown	109514571	18834	47.30427782	0.333333333	0.670381381	0.672311152	26.11554706	3.22E-27	0	CAST	18957	109514448	54105.5	109588092.5	0	unknown	F4_26	FAFW62.1b	26	F5_inherited
1428	chr12	110039891	110040192	CAST/CAST	B6/CAST	Unknown	110041072	880	430.0489271	0.384133612	3.723844121	0.493974774	165.9688711	2.88E-259	0	HUM	69463	110109655	1209.5	110041401.5	0	unknown	F4_07	FAFW43.1a	7	F5_inherited
1429	chr12	110040914	110041819	B6/CAST	CAST/CAST	Unknown	110041072	158	430.0489271	0.384133612	3.723844121	0.493974774	165.9688711	2.88E-259	0	HUM	67836	110109655	0	110041401.5	0	unknown	F4_16	FAFW61.1e	16	F5_inherited
1430	chr12	110041819	110042172	B6/B6	B6/CAST	CAST	110041072	747	430.0489271	0.384133612	3.723844121	0.493974774	165.9688711	2.88E-259	0	HUM	67483	110109655	417.5	110041401.5	0	unknown	F4_23	FAFW52.1a	23	F5_inherited
1431	chr12	110179402	110179858	B6/CAST	CAST/CAST	Unknown	110179943	85	542.1696224	0.895442359	5.769198209	0.657715958	82.42666203	2.71E-249	0	CAST	70	110179928	24451.5	110204309.5	0	unknown	F4_30	FAFW66.1c	30	F5_inherited
1432	chr12	110265697	110265992	B6/CAST	CAST/CAST	Unknown	110266068	76	140.5080574	0.772222222	3.61261979	0.708328337	184.8044321	3.27E-246	0	CAST	9	110266001	61387.5	110204309.5	0	unknown	F4_28	FAFW67.1c	28	F5_inherited
1433	chr12	110712305	110712584	B6/B6	B6/CAST	Unknown	110712452	132	336.7402941	0.493506494	3.149241033	0.481345756	134.0177631	2.09E-132	1	MULT	5045	110707260	65957.5	110646347.5	0	unknown	F4_25	FAFW58.2b	25	F5_inherited
1434	chr12	110712669	110712773	B6/CAST	CAST/CAST	Unknown	110712452	217	336.7402941	0.493506494	3.149241033	0.481345756	134.0177631	2.09E-132	1	MULT	5409	110707260	66321.5	110646347.5	0	unknown	F4_26	FAFW62.1b	26	F5_inherited
1435	chr12	112530708	112530840	B6/B6	B6/CAST	CAST	112530785	55	314.2292342	0.914159292	2.705930731	0.731073373	244.5110802	7.53E-164	0	CAST	19	112530689	153883.5	112684723.5	0	unknown	F4_34	FAFW54.1g	34	F5_inherited
1436	chr12	113522896	113528145	B6/CAST	B6/B6	Unknown	113523859	963	40.82170433	NA	1.308046286	NA	0	6.84E-46	0	HUM	257117	113265779	0	113524112.5	0	unknown	F4_11	FAFW40.1b	11	F5_inherited
1437	chr12	116185321	116185560	B6/CAST	B6/B6	Unknown	116185599	39	157.3897482	0.31092437	4.168842892	0.456288396	183.0177631	8.20E-266	0	CAST	30	116185590	85028.5	116270588.5	0	unknown	F4_05	FAFW42.1b	5	F5_inherited
1438	chr12	116951882	116952057	B6/CAST	CAST/CAST	Unknown	116952127	70	18.88457084	0.923076923	1.322033265	0.852910507	127.5110802	7.77E-66	0	HUM	170348	116781534	0	116952012.5	0	unknown	F4_36	FAFW46.1e	36	F5_inherited
1439	chr13	8345848	8346910	CAST/CAST	B6/CAST	Unknown	8349871	2961	82.9367868	0.693069307	1.531749654	0.325716475	5.737777006	6.56E-34	0	HUM	67599	8278249	324907.5	8020940.5	0	unknown	F4_35	FAFW60.2a	35	F5_inherited
1440	chr13	12294186	12296041	CAST/CAST	B6/CAST	Unknown	12295624	417	21.87248037	0.642857143	0.638994926	0.087911301	2.426662034	1.39E-29	0	HUM	34193	12330234	2862.5	12298903.5	0	unknown	F4_11	FAFW40.1b	11	F5_inherited
1441	chr13	13360754	13362759	B6/CAST	CAST/CAST	Unknown	13421880	59121	42.86000897	NA	1.768304418	NA	0	4.22E-63	0	HUM	138880	13221874	58980.5	13421739.5	0	unknown	F4_07	FAFW43.1a	7	F5_inherited
1442	chr13	16022996	16023520	B6/CAST	B6/B6	Unknown	16027414	3894	23.13856767	NA	2.622966062	NA	0	7.25E-90	0	MULT	98241	15924755	35978.5	15987017.5	0	unknown	F4_27	FAFW61.1c	27	F5_inherited
1443	chr13	18557203	18558257	B6/CAST	B6/B6	Unknown	18574773	16516	37.80135984	0.655172414	0.739877425	0.762543864	22.85332407	2.32E-14	0	CAST	16538	18574795	293324.5	18851581.5	0	unknown	F4_18	FAFW57.2c	18	F5_inherited
1444	chr13	24420282	24420723	CAST/CAST	B6/CAST	B6	24420231	51	172.3750791	0.540540541	3.689777387	0.520178469	99.11554706	6.77E-210	0	HUM	18842	24401440	474.5	24419807.5	0	unknown	F4_07	FAFW43.1a	7	F5_inherited
1445	chr13	27801114	27803662	B6/CAST	B6/B6	Unknown	27802048	934	213.1361392	NA	3.749343733	NA	0	2.51E-140	0	CAST	0	27802055	440724.5	28244386.5	0	unknown	F4_16	FAFW61.1e	16	F5_inherited
1446	chr13	28618891	28619304	CAST/CAST	B6/CAST	Unknown	28619135	169	718.1803904	0.994722955	7.077370758	0.997380084	81.42666203	1.04E-161	0	CAST	0	28619083	94137.5	28713441.5	0	unknown	F4_32	FAFW46.1d	32	F5_inherited
1447	chr13	28775204	28775815	B6/B6	B6/CAST	Unknown	28775583	232	268.6239094	0.449704142	3.014487923	0.583836361	119.2799861	3.23E-139	0	HUM	156121	28619083	34585.5	28740618.5	0	unknown	F4_03	FAFW59.1a	3	F5_inherited
1448	chr13	30037602	30037872	B6/CAST	CAST/CAST	CAST	30037605	3	479.4913452	0.505836576	5.007180316	0.48516692	168.5422091	6.83E-237	0	CAST	21	30037581	57967.5	30095839.5	0	unknown	F4_03	FAFW59.1a	3	F5_inherited
1449	chr13	30502035	30502287	B6/B6	B6/CAST	Unknown	30564710	62423	320.8726327	0.006006006	2.811969629	0.016160894	168.4444251	9.30E-107	0	CAST	62432	30564719	238316.5	30740603.5	0	unknown	F4_01	FAFW37.1a	1	F5_inherited
1450	chr13	31657228	31657439	B6/CAST	B6/B6	Unknown	31601561	55667	370.0985463	0.949105915	2.152724212	0.870297856	85.06665509	2.47E-73	0	CAST	55670	31601558	128125.5	31785564.5	0	unknown	F4_12	FAFW46.1b	12	F5_inherited
1451	chr13	34050592	34050781	CAST/CAST	B6/CAST	Unknown	34031328	19264	78.94259931	0.338582677	1.575567253	0.40026995	110.2977492	1.58E-83	0	CAST	19139	34031453	113805.5	33936786.5	0	unknown	F4_06	FAFW48.1d	6	F5_inherited
1452	chr13	38302235	38303494	B6/CAST	B6/B6	Unknown	38302904	590	381.0731774	0.538194444	4.656133575	NA	0	3.78E-268	0	CAST	0	38302817	113996.5	38188238.5	0	unknown	F4_25	FAFW58.2b	25	F5_inherited
1453	chr13	38320213	38461783	B6/CAST	B6/B6	Unknown	38447779	14004	58.74734433	NA	2.29812668	NA	0	8.79E-123	0	HUM	642	38319571	0	38447800.5	0	unknown	F4_28	FAFW67.1c	28	F5_inherited
1454	chr13	38320213	38461783	B6/B6	B6/CAST	Unknown	38447779	14004	58.74734433	NA	2.29812668	NA	0	8.79E-123	0	HUM	642	38319571	0	38447800.5	0	unknown	F4_29	FAFW46.1a	29	F5_inherited
1455	chr13	40649476	40650402	B6/CAST	B6/B6	Unknown	40649706	230	62.45505461	0.466666667	2.146764793	0.5	18.95110802	9.15E-80	0	HUM	112793	40536683	0	40649680.5	0	unknown	F4_30	FAFW66.1c	30	F5_inherited
1456	chr13	43233024	43233133	B6/B6	B6/CAST	B6	43232977	47	88.02571971	0.236051502	1.997668278	0.404475964	109.9199792	4.44E-69	0	HUM	80109	43152915	180.5	43233313.5	0	unknown	F4_28	FAFW67.1c	28	F5_inherited
1457	chr13	45615860	45616651	CAST/CAST	B6/CAST	Unknown	45615956	96	337.8415539	0.469387755	4.819276703	0.46532148	173.0177631	1.50E-284	0	HUM	223469	45840120	0	45616034.5	0	unknown	F4_09	FAFW39.2a	9	F5_inherited
1458	chr13	46639600	46641158	B6/CAST	CAST/CAST	Unknown	46639873	273	21.66177351	NA	0.622927921	0.580472133	6.213331017	2.06E-26	0	HUM	65533	46574067	0	46640336.5	0	unknown	F4_10	FAFW42.1e	10	F5_inherited
1459	chr13	52850402	52850441	B6/CAST	CAST/CAST	Unknown	52933861	83420	52.6206905	0.615384615	2.009017053	0.458706495	60.5422091	9.51E-119	0	HUM	234539	53084980	348599.5	53199040.5	0	unknown	F4_20	FAFW45.3f	20	F5_inherited
1460	chr13	55877707	55878220	B6/B6	B6/CAST	Unknown	55878467	247	454.8524825	0.99127907	2.165452414	0.959676261	261.0532893	6.11E-184	0	CAST	353	55878573	26253.5	55851453.5	0	unknown	F4_18	FAFW57.2c	18	F5_inherited
1461	chr13	55878220	55878488	B6/CAST	CAST/CAST	Unknown	55878467	21	454.8524825	0.99127907	2.165452414	0.959676261	261.0532893	6.11E-184	0	CAST	85	55878573	26766.5	55851453.5	0	unknown	F4_05	FAFW42.1b	5	F5_inherited
1462	chr13	55929486	55929786	B6/B6	B6/CAST	Unknown	55930114	328	332.3431298	0.561818182	7.438851232	0.523190089	409.6577562	0	1	MULT	8901	55920585	18049.5	55947835.5	0	unknown	F4_30	FAFW66.1c	30	F5_inherited
1463	chr13	57517892	57518600	B6/B6	B6/CAST	Unknown	57580443	61843	23.17397093	0.301886792	0.822178299	0.378004649	49.18220215	1.80E-32	0	CAST	61727	57580327	63898.5	57453993.5	0	unknown	F4_04	FAFW37.1b	4	F5_inherited
1464	chr13	57787884	57788105	B6/B6	B6/CAST	Unknown	57821169	33064	19.77077634	0.366666667	0.976916866	0.5	17.37777006	2.62E-46	0	MULT	202788	57990893	333890.5	57453993.5	0	unknown	F4_02	FAFW40.1c	2	F5_inherited
1465	chr13	60416157	60416236	B6/B6	B6/CAST	CAST	60415960	197	185.0223546	0.475073314	7.977612607	0.502069613	241.5911011	6.24E-245	0	CAST	270	60415887	189281.5	60226875.5	0	unknown	F4_13	FAFW51.1a	13	F5_inherited
1466	chr13	60612965	60613030	B6/CAST	B6/B6	CAST	60613433	403	32.75316866	0.405405405	2.013022346	0.511674002	214.1510733	4.33E-121	0	HUM	35249	60648279	643.5	60613673.5	0	unknown	F4_21	FAFW45.3a	21	F5_inherited
1467	chr13	65289620	65289885	B6/B6	B6/CAST	CAST	65289398	222	109.959042	0.470588235	4.133735303	0.475263849	20.21333102	4.33E-89	0	HUM	81992	65207628	163.5	65289456.5	0	unknown	F4_21	FAFW45.3a	21	F5_inherited
1468	chr13	72119424	72120395	B6/B6	B6/CAST	B6	72120839	444	42.44970682	NA	1.068595067	0.424318857	26.42666203	1.28E-45	0	HUM	105142	72225537	64.5	72120459.5	0	unknown	F4_25	FAFW58.2b	25	F5_inherited
1469	chr13	73477828	73477923	CAST/CAST	B6/CAST	Unknown	73477867	39	719.5190742	0.526932084	6.212740247	0.571166076	295.0844182	0	0	CAST	26	73477949	219383.5	73258444.5	0	unknown	F4_10	FAFW42.1e	10	F5_inherited
1470	chr13	73633237	73633400	B6/CAST	B6/B6	Unknown	73557722	75515	52.27834159	0.34	5.195967472	0.551863546	125.3288781	0.00E+00	0	CAST	75423	73557814	374792.5	73258444.5	0	unknown	F4_17	FAFW43.1b	17	F5_inherited
1471	chr13	74131910	74133382	CAST/CAST	B6/CAST	Unknown	74144818	11436	76.7030867	0.008	1.438601202	0.04951286	41.06665509	2.84E-46	0	HUM	19527	74112383	98233.5	74033676.5	0	unknown	F4_20	FAFW45.3f	20	F5_inherited
1472	chr13	80941815	80942045	B6/CAST	B6/B6	Unknown	80813665	128150	73.26498257	0.701149425	3.941056751	0.509489668	105.3777701	1.17E-125	0	HUM	185101	80756714	182536.5	80759278.5	0	unknown	F4_28	FAFW67.1c	28	F5_inherited
1473	chr13	82847984	82848714	B6/CAST	B6/B6	B6	82848093	109	55.09440506	0.983333333	0.681488799	0.980476104	21.85332407	6.56E-20	0	CAST	9	82847975	919251.5	83767965.5	0	unknown	F4_06	FAFW48.1d	6	F5_inherited
1474	chr13	84514152	84514495	B6/B6	B6/CAST	Unknown	84514765	270	447.8872446	0.568822554	5.237648873	0.46754852	107.8533241	3.77E-211	0	CAST	136	84514631	149807.5	84664302.5	0	unknown	F4_22	FAFW54.1e	22	F5_inherited
1475	chr13	86662528	86663253	B6/CAST	CAST/CAST	Unknown	86444740	217788	45.12121131	0.652173913	1.646252725	0.631622076	94.96887113	2.02E-51	0	CAST	217729	86444799	452071.5	86210456.5	0	unknown	F4_29	FAFW46.1a	29	F5_inherited
1476	chr13	88348784	88349694	B6/CAST	CAST/CAST	Unknown	88349658	36	25.54568233	0.5	2.410481841	0.378556543	57.63999305	1.02E-37	0	CAST	0	88349503	2067502.5	90417196.5	0	unknown	F4_20	FAFW45.3f	20	F5_inherited
1477	chr13	90514067	90514132	B6/CAST	CAST/CAST	CAST	90513784	283	143.3677126	0.418604651	2.122977472	0.517299712	28.90221605	6.00E-37	0	CAST	186	90513881	96870.5	90417196.5	0	unknown	F4_04	FAFW37.1b	4	F5_inherited
1478	chr13	90803550	90803634	CAST/CAST	B6/CAST	B6	90803277	273	233.2746815	0.02173913	2.241363222	0.01843034	56.06665509	2.95E-72	0	HUM	148683	90952317	189.5	90803360.5	0	unknown	F4_14	FAFW40.1d	14	F5_inherited
1479	chr13	92784086	92784903	B6/CAST	B6/B6	Unknown	92784636	267	135.954932	0.132947977	1.76829227	0.272180682	35.11554706	1.36E-52	0	HUM	104424	92889327	0	92784530.5	0	unknown	F4_13	FAFW51.1a	13	F5_inherited
1480	chr13	94955543	94955912	B6/CAST	CAST/CAST	B6	94956558	646	41.45651844	0.966101695	1.334680672	0.586786446	80.65775616	7.74E-46	0	HUM	27703	94927840	493.5	94956405.5	0	unknown	F4_01	FAFW37.1a	1	F5_inherited
1481	chr13	97845427	97845801	CAST/CAST	B6/CAST	Unknown	97842885	2542	74.16566834	0.967741935	1.345999253	0.919097603	63.23109412	2.04E-36	0	CAST	2406	97843021	89428.5	97935229.5	0	unknown	F4_23	FAFW52.1a	23	F5_inherited
1482	chr13	97945570	97946316	B6/CAST	CAST/CAST	Unknown	97935152	10418	417.7785387	0.558359621	3.730778352	0.449374076	108.6399931	4.82E-118	0	HUM	20158	97966474	10340.5	97935229.5	0	unknown	F4_32	FAFW46.1d	32	F5_inherited
1483	chr13	98094701	98096855	CAST/CAST	B6/CAST	Unknown	98095866	989	126.1242345	0	2.095775735	0.113932646	6.475554011	3.34E-114	0	HUM	98234	97996467	0	98096236.5	0	unknown	F4_36	FAFW46.1e	36	F5_inherited
1484	chr13	99500037	99500338	B6/B6	B6/CAST	Unknown	99500217	121	190.7939271	0.423580786	4.988365604	0.533433636	119.6399931	6.22E-188	0	CAST	0	99500329	105156.5	99394880.5	0	unknown	F4_06	FAFW48.1d	6	F5_inherited
1485	chr13	101290309	101290537	B6/B6	B6/CAST	Unknown	101290404	95	448.804266	0.736644799	5.836841375	0.709027578	220.0666551	8.99E-217	0	CAST	36	101290573	522715.5	101813252.5	0	unknown	F4_27	FAFW61.1c	27	F5_inherited
1486	chr13	101290547	101291189	B6/CAST	B6/B6	Unknown	101290404	143	448.804266	0.736644799	5.836841375	0.709027578	220.0666551	8.99E-217	0	CAST	0	101290573	522063.5	101813252.5	0	unknown	F4_25	FAFW58.2b	25	F5_inherited
1487	chr13	101813092	101813845	B6/CAST	B6/B6	Unknown	101813438	346	185.2451023	0.707692308	4.054826357	0.65441666	100.3777701	2.26E-172	0	HUM	3142	101809950	0	101813252.5	0	unknown	F4_05	FAFW42.1b	5	F5_inherited
1488	chr13	103134648	103134741	B6/B6	B6/CAST	B6	103134936	195	28.08749315	0.166666667	0.686992729	0.350498253	13.37777006	1.27E-22	0	HUM	57624	103192365	261.5	103135002.5	0	unknown	F4_12	FAFW46.1b	12	F5_inherited
1489	chr13	103304228	103304565	B6/B6	B6/CAST	Unknown	103304882	317	100.9473517	0.267045455	1.314939841	0.529332018	85.23109412	2.16E-59	0	CAST	244	103304809	8987.5	103295240.5	0	unknown	F4_24	FAFW68.1f	24	F5_inherited
1490	chr13	103427656	103428100	B6/B6	B6/CAST	B6	103428067	33	423.6521741	0.594766059	3.698019464	0.65166672	204.3955332	1.19E-163	0	HUM	43838	103471938	123.5	103428223.5	0	unknown	F4_26	FAFW62.1b	26	F5_inherited
1491	chr13	107902330	107902609	CAST/CAST	B6/CAST	Unknown	107902376	46	329.9938272	0.479238754	4.363665957	0.445243033	136.9688711	3.09E-182	0	HUM	57260	107845070	0	107902354.5	0	unknown	F4_15	FAFW41.2d	15	F5_inherited
1492	chr13	109191174	109191338	B6/B6	B6/CAST	CAST	109191116	58	355.4968843	0.109028961	5.846980821	0.251425501	187.0666551	4.87E-210	0	HUM	6224	109197562	265.5	109190908.5	0	unknown	F4_17	FAFW43.1b	17	F5_inherited
1493	chr13	112262602	112262789	CAST/CAST	B6/CAST	Unknown	112263222	433	338.4127329	0.023054755	1.144646187	0.000978304	68.13331017	8.31E-46	0	CAST	298	112263087	8930.5	112271719.5	0	unknown	F4_03	FAFW59.1a	3	F5_inherited
1494	chr13	113599780	113599847	CAST/CAST	B6/CAST	Unknown	113599947	100	69.1939189	0.050314465	2.951043535	0.484417356	224.6088642	1.09E-171	1	KO	188376	113788223	153291.5	113753138.5	0	unknown	F4_19	FAFW55.1a	19	F5_inherited
1495	chr13	116776459	116776787	B6/CAST	B6/B6	Unknown	116777210	423	442.2992884	0.655144695	7.857345117	0.537707878	344.7555401	1.50435415850522e-310	0	CAST	265	116777052	51702.5	116724756.5	0	unknown	F4_15	FAFW41.2d	15	F5_inherited
1496	chr13	116805853	116807680	B6/CAST	CAST/CAST	Unknown	116807211	469	87.28015173	0.773584906	2.704353672	0.585914311	52.37777006	2.78E-137	0	HUM	28801	116777052	81096.5	116724756.5	0	unknown	F4_07	FAFW43.1a	7	F5_inherited
1497	chr13	117049131	117049324	B6/CAST	CAST/CAST	Unknown	117049376	52	558.554316	0.97515528	3.68032445	0.931034545	96.2799861	4.94E-205	0	CAST	12	117049336	324374.5	116724756.5	0	unknown	F4_02	FAFW40.1c	2	F5_inherited
1498	chr13	118713354	118713985	CAST/CAST	B6/CAST	Unknown	118666329	47025	660.1014572	0.595674967	8.047442293	0.432387761	147.902216	1.97E-114	0	CAST	46827	118666527	48546.5	118664807.5	0	unknown	F4_07	FAFW43.1a	7	F5_inherited
1499	chr13	119390256	119390401	B6/CAST	B6/B6	Unknown	119390455	54	424.5444595	0.606060606	4.38509078	0.488118497	84.16443904	1.03E-167	0	MULT	76011	119314245	13364.5	119376891.5	0	unknown	F4_09	FAFW39.2a	9	F5_inherited
1500	chr13	119390802	119390970	B6/CAST	CAST/CAST	Unknown	119390455	347	424.5444595	0.606060606	4.38509078	0.488118497	84.16443904	1.03E-167	0	MULT	76557	119314245	13910.5	119376891.5	0	unknown	F4_34	FAFW54.1g	34	F5_inherited
1501	chr13	119488171	119617864	B6/B6	B6/CAST	Unknown	119488837	666	109.4729894	NA	11.50976486	0.494262799	5229.030955	0	0	KO	60749	119678613	111279.5	119376891.5	0	unknown	F4_13	FAFW51.1a	13	F5_inherited
1502	chr14	12122535	12123316	B6/CAST	CAST/CAST	Unknown	12114826	7709	459.427201	0.539911308	7.161407079	0.598029576	316.2310941	1.06E-226	0	HUM	98794	12023741	67989.5	12191305.5	0	unknown	F4_22	FAFW54.1e	22	F5_inherited
1503	chr14	14632604	14633880	CAST/CAST	B6/CAST	Unknown	14633280	600	38.91213207	NA	8.77260275	NA	0	0	1	KO	109982	14743862	593669.5	14038934.5	0	unknown	F4_17	FAFW43.1b	17	F5_inherited
1504	chr14	17663790	17664152	B6/B6	B6/CAST	Unknown	17663705	85	357.8241796	0.017274472	3.584900224	0.029483575	107.3288781	1.45E-104	0	HUM	612283	18276435	0	17663881.5	0	unknown	F4_26	FAFW62.1b	26	F5_inherited
1505	chr14	19414769	19617241	B6/CAST	B6/B6	Unknown	19417508	2739	125.2454992	NA	0.268758153	NA	NA	0	0	KO	161553	19778794	310244.5	19927485.5	0	unknown	F4_26	FAFW62.1b	26	F5_inherited
1506	chr14	19619909	19622923	B6/CAST	CAST/CAST	Unknown	19778856	155933	126.9467718	0.5	1.027805404	0.483930863	62.23109412	1.37E-61	0	CAST	155871	19778794	304562.5	19927485.5	0	unknown	F4_17	FAFW43.1b	17	F5_inherited
1507	chr14	22110150	22110767	CAST/CAST	B6/CAST	Unknown	22110819	52	224.921319	0.868347339	3.356521419	0.705781497	136.0666551	1.50E-161	0	CAST	158	22110925	156325.5	22267092.5	0	unknown	F4_07	FAFW43.1a	7	F5_inherited
1508	chr14	23043983	23044271	B6/B6	B6/CAST	Unknown	22907636	136347	43.67480961	NA	0.865118339	NA	0	5.96E-32	0	HUM	248593	23292864	136164.5	22907818.5	0	unknown	F4_20	FAFW45.3f	20	F5_inherited
1509	chr14	25636507	25637158	B6/B6	B6/CAST	Unknown	25637090	68	279.6926834	0	1.872009278	0	99.50888155	5.73E-139	0	CAST	0	25637149	7926.5	25628580.5	0	unknown	F4_26	FAFW62.1b	26	F5_inherited
1510	chr14	27100929	27101586	B6/B6	B6/CAST	Unknown	27101339	247	769.2510191	0.412385644	6.948355566	0.504818056	311.3288781	0	0	HUM	7421	27109007	0	27101284.5	0	unknown	F4_28	FAFW67.1c	28	F5_inherited
1511	chr14	28504316	28505444	B6/CAST	CAST/CAST	Unknown	28489788	14528	65.35607712	0.598290598	4.501712982	0.433960511	143.8533241	4.21E-194	0	CAST	14409	28489907	46888.5	28457427.5	0	unknown	F4_27	FAFW61.1c	27	F5_inherited
1512	chr14	29881517	29881569	B6/B6	B6/CAST	Unknown	29881843	274	149.4661409	0.521568627	2.602024755	0.420522766	50.32887808	6.52E-61	0	CAST	412	29881981	66474.5	29815042.5	0	unknown	F4_01	FAFW37.1a	1	F5_inherited
1513	chr14	30217974	30218822	B6/CAST	B6/B6	Unknown	30218207	233	91.07635171	0.4765625	2.650032978	0.517417568	28.70664814	2.07E-191	0	CAST	0	30218323	218556.5	29999417.5	0	unknown	F4_16	FAFW61.1e	16	F5_inherited
1514	chr14	31410478	31411320	CAST/CAST	B6/CAST	Unknown	31410530	52	696.3993244	0.505451713	8.715793619	0.476071697	229.8533241	0	0	MULT	61593	31472913	13032.5	31397445.5	0	unknown	F4_17	FAFW43.1b	17	F5_inherited
1515	chr14	32029714	32030014	CAST/CAST	B6/CAST	Unknown	32029897	117	471.0072545	0.361283644	4.814961059	0.504547905	659.6443904	0	1	HUM	119834	31909880	0	32029923.5	0	unknown	F4_25	FAFW58.2b	25	F5_inherited
1516	chr14	32427285	32427718	B6/B6	B6/CAST	Unknown	32427978	260	116.4613789	0.478723404	3.095617486	0.486524847	371.0532893	1.30E-250	0	CAST	257	32427975	28224.5	32455942.5	0	unknown	F4_33	FAFW62.1a	33	F5_inherited
1517	chr14	33328648	33328820	B6/B6	B6/CAST	Unknown	33340698	11878	14.25	0.875	0.408153821	0.948016383	31.24885723	9.17E-13	0	HUM	71474	33257174	11915.5	33340735.5	0	unknown	F4_16	FAFW61.1e	16	F5_inherited
1518	chr14	33591124	33591994	B6/CAST	CAST/CAST	Unknown	33591214	90	618.3178181	0.505836576	12.15477356	0.537809831	158.688885	0	1	HUM	13603	33577521	92613.5	33498510.5	0	unknown	F4_34	FAFW54.1g	34	F5_inherited
1519	chr14	33843167	33843337	B6/CAST	B6/B6	B6	33843392	55	44.50270399	0.472222222	0.937976774	0.620958502	57.87108718	2.55E-39	0	HUM	46762	33890099	72.5	33843094.5	0	unknown	F4_06	FAFW48.1d	6	F5_inherited
1520	chr14	34616479	34616643	B6/B6	B6/CAST	Unknown	34533785	82694	42.31336503	0.461538462	0.8973954	0.400221691	60.13331017	1.65E-33	0	CAST	82675	34533804	225073.5	34841716.5	0	unknown	F4_30	FAFW66.1c	30	F5_inherited
1521	chr14	38824703	38824789	B6/CAST	B6/B6	B6	38825025	236	24.44322938	0.375	0.949065834	0.482048821	27.85332407	1.10E-33	0	HUM	202555	38622148	133.5	38824569.5	0	unknown	F4_22	FAFW54.1e	22	F5_inherited
1522	chr14	39103515	39104659	B6/CAST	B6/B6	Unknown	39105124	465	315.7529312	0.013404826	2.162627802	0.029956577	56.37777006	9.18E-56	0	CAST	420	39105079	99626.5	39003888.5	0	unknown	F4_10	FAFW42.1e	10	F5_inherited
1523	chr14	39104686	39105013	B6/CAST	B6/B6	Unknown	39105124	111	315.7529312	0.013404826	2.162627802	0.029956577	56.37777006	9.18E-56	0	CAST	66	39105079	100797.5	39003888.5	0	unknown	F4_05	FAFW42.1b	5	F5_inherited
1524	chr14	46379312	46379682	B6/CAST	CAST/CAST	Unknown	46382004	2322	995.2476239	0.99257885	5.273026363	0.992067636	119.902216	7.45640271953182e-315	0	CAST	2400	46382082	225760.5	46605442.5	0	unknown	F4_25	FAFW58.2b	25	F5_inherited
1525	chr14	46408779	46434888	B6/B6	B6/CAST	Unknown	46409402	623	224.7455692	0.545454545	1.201955998	NA	0	1.57E-77	0	CAST	0	46409320	170554.5	46605442.5	0	unknown	F4_19	FAFW55.1a	19	F5_inherited
1526	chr14	46725837	46726171	B6/CAST	CAST/CAST	CAST	46725700	137	91.53275051	0.422907489	3.457944985	0.5	270.0355262	9.72E-195	0	HUM	62294	46663543	102.5	46725734.5	0	unknown	F4_14	FAFW40.1d	14	F5_inherited
1527	chr14	48045778	48045961	B6/B6	B6/CAST	Unknown	48001612	44166	26.17573658	0.45	1.024875418	0.553885775	37.11554706	4.81E-38	0	HUM	216868	48262829	44328.5	48001449.5	0	unknown	F4_09	FAFW39.2a	9	F5_inherited
1528	chr14	48239903	48240299	B6/CAST	B6/B6	Unknown	48240403	104	414.2213137	0.83800905	4.322981334	0.733301366	143.5911011	2.29E-129	0	MULT	22530	48262829	141323.5	48381622.5	0	unknown	F4_33	FAFW62.1a	33	F5_inherited
1529	chr14	48376188	48383244	CAST/CAST	B6/CAST	Unknown	48381705	1539	200.6619717	NA	4.401049707	NA	0	1.33E-121	0	HUM	32989	48343199	0	48381622.5	0	unknown	F4_24	FAFW68.1f	24	F5_inherited
1530	chr14	51994596	51995776	CAST/CAST	B6/CAST	Unknown	51994818	222	346.5497707	0.358422939	4.950072126	0.5	80.95110802	3.77E-305	0	CAST	0	51994775	72731.5	51921864.5	0	unknown	F4_20	FAFW45.3f	20	F5_inherited
1531	chr14	52755142	52755642	B6/B6	B6/CAST	Unknown	52755360	218	47.45907438	0	1.085021773	0.265190101	19.16443904	6.51E-27	0	CAST	0	52755330	285744.5	53041386.5	0	unknown	F4_33	FAFW62.1a	33	F5_inherited
1532	chr14	54087864	54088001	B6/CAST	B6/B6	Unknown	54087891	27	296.4268481	0.506811989	3.240115453	0.495937161	123.0666551	5.33E-166	0	HUM	31739	54056125	0	54087903.5	0	unknown	F4_26	FAFW62.1b	26	F5_inherited
1533	chr14	55078996	55079333	B6/B6	B6/CAST	Unknown	55079505	172	14.91302675	0.5625	1.980204784	0.557222792	43.68888503	8.33E-137	0	HUM	168503	54910493	95193.5	54983802.5	0	unknown	F4_06	FAFW48.1d	6	F5_inherited
1534	chr14	57362891	57363245	B6/CAST	B6/B6	Unknown	57357249	5642	119.9649236	0.122529644	1.640376598	0.120298855	101.3955332	9.45E-61	0	HUM	95362	57458607	127155.5	57490400.5	0	unknown	F4_01	FAFW37.1a	1	F5_inherited
1535	chr14	57727974	57728403	B6/CAST	B6/B6	B6	57727701	273	528.7676128	0.474114441	7.395593706	0.482800795	174.426662	0	0	HUM	269367	57458607	226.5	57727747.5	0	unknown	F4_28	FAFW67.1c	28	F5_inherited
1536	chr14	60527059	60528636	CAST/CAST	B6/CAST	B6	60526917	142	303.071083	0.8	2.540210504	0.818535769	87.90221605	1.22E-105	0	HUM	132397	60661033	162.5	60526896.5	0	unknown	F4_27	FAFW61.1c	27	F5_inherited
1537	chr14	60636055	60636732	CAST/CAST	B6/CAST	Unknown	60626793	9262	286.69505	0.005444646	1.509228597	0.02290063	99.5599722	5.46E-62	0	HUM	24301	60661033	9293.5	60626761.5	0	unknown	F4_12	FAFW46.1b	12	F5_inherited
1538	chr14	63265132	63265452	CAST/CAST	B6/CAST	Unknown	63228527	36605	157.1502998	0.630498534	2.845964922	0.52786493	161.4933171	1.60E-114	0	HUM	91124	63174008	36543.5	63228588.5	0	unknown	F4_02	FAFW40.1c	2	F5_inherited
1539	chr14	63765041	63765627	CAST/CAST	B6/CAST	Unknown	63765142	101	248.6493603	0.832223702	7.483133244	0.676816533	257.3288781	7.36E-238	0	CAST	0	63765068	39972.5	63725068.5	0	unknown	F4_15	FAFW41.2d	15	F5_inherited
1540	chr14	65099896	65102271	B6/CAST	B6/B6	Unknown	65101296	975	426.5919595	0.511811024	3.971181384	NA	0	1.29E-297	0	HUM	26507	65128778	0	65101190.5	0	unknown	F4_12	FAFW46.1b	12	F5_inherited
1541	chr14	67476415	67476867	B6/CAST	B6/B6	B6	67476325	90	730.4406491	0.563091483	4.892696558	0.549381488	222.7555401	1.40E-283	0	HUM	315947	67160468	174.5	67476240.5	0	unknown	F4_07	FAFW43.1a	7	F5_inherited
1542	chr14	68040555	68042201	B6/CAST	B6/B6	Unknown	68042035	166	180.0818294	0.567567568	8.586378108	0.59442673	26.47555401	1.57E-188	0	HUM	170730	67869825	7966.5	68032588.5	0	unknown	F4_36	FAFW46.1e	36	F5_inherited
1543	chr14	70062271	70062615	B6/B6	B6/CAST	Unknown	70062539	76	24.75337688	0.705882353	1.583803243	0.592032086	81.49331712	2.75E-64	1	HUM	48521	70111136	0	70062491.5	0	unknown	F4_26	FAFW62.1b	26	F5_inherited
1544	chr14	70199799	70200395	B6/CAST	B6/B6	B6	70199422	377	335.5070408	0.435064935	4.311272407	0.468558884	270.3466412	9.58E-246	0	HUM	50809	70251204	402.5	70199396.5	0	unknown	F4_04	FAFW37.1b	4	F5_inherited
1545	chr14	71099066	71103940	B6/B6	B6/CAST	Unknown	71101911	2029	131.7648119	NA	8.49685578	NA	0	0	0	HUM	52359	71156299	0	71101894.5	0	unknown	F4_36	FAFW46.1e	36	F5_inherited
1546	chr14	71895345	71895458	CAST/CAST	B6/CAST	Unknown	71895468	10	121.4361074	0.658227848	3.087973426	0.589332988	134.3288781	7.42E-133	0	CAST	20	71895478	401319.5	72296777.5	0	unknown	F4_08	FAFW51.2e	8	F5_inherited
1547	chr14	71973326	71974336	B6/CAST	B6/B6	Unknown	71974931	595	16.45133421	0.6	0.369722556	0.38433843	12.96887113	4.54E-06	0	CAST	641	71974977	322441.5	72296777.5	0	unknown	F4_34	FAFW54.1g	34	F5_inherited
1548	chr14	72296446	72296822	B6/CAST	CAST/CAST	Unknown	72296807	15	320.4866096	0.408723748	4.697525854	0.432764711	260.2799861	2.97E-265	0	HUM	148664	72445486	0	72296777.5	0	unknown	F4_24	FAFW68.1f	24	F5_inherited
1549	chr14	72981637	72982296	B6/B6	B6/CAST	B6	72982811	515	808.5830806	0.475290698	7.977506074	0.498468346	326.4444251	0	1	HUM	16760	72999056	779.5	72983075.5	0	unknown	F4_22	FAFW54.1e	22	F5_inherited
1550	chr14	74647432	74648253	B6/CAST	CAST/CAST	Unknown	74648132	121	338.5480631	0.439169139	4.651276657	0.461946638	105.1155471	2.92E-179	0	CAST	0	74648058	19705.5	74667958.5	0	unknown	F4_19	FAFW55.1a	19	F5_inherited
1551	chr14	81979824	81980019	B6/B6	B6/CAST	Unknown	81979788	36	237.4418236	0.432372506	3.735470454	0.479950493	224.4444251	1.46E-165	0	CAST	0	81979916	792553.5	82772572.5	0	unknown	F4_05	FAFW42.1b	5	F5_inherited
1552	chr14	91835820	91836271	CAST/CAST	B6/CAST	CAST	91836604	333	92.01614519	0.4	3.683123267	0.557692308	52	6.70E-91	0	HUM	632578	92468849	332.5	91836603.5	0	unknown	F4_24	FAFW68.1f	24	F5_inherited
1553	chr14	91836960	91837241	B6/B6	B6/CAST	CAST	91836604	356	92.01614519	0.4	3.683123267	0.557692308	52	6.70E-91	0	HUM	631608	92468849	356.5	91836603.5	0	unknown	F4_29	FAFW46.1a	29	F5_inherited
1554	chr14	99267768	99268226	B6/CAST	B6/B6	CAST	99268179	47	338.2177313	0.137614679	3.936611812	0.30095989	236.1333102	1.18E-166	0	HUM	6761	99261007	106.5	99268332.5	0	unknown	F4_29	FAFW46.1a	29	F5_inherited
1555	chr14	100463757	100464140	B6/CAST	B6/B6	Unknown	100463819	62	21.15434342	0.848484848	0.443648942	0.646389185	20.49331712	8.27E-11	0	HUM	248299	100215458	0	100463941.5	0	unknown	F4_27	FAFW61.1c	27	F5_inherited
1556	chr14	103620001	103620779	B6/CAST	B6/B6	B6	103619235	766	406.6991626	0.452531646	4.352065915	0.356073138	236.2310941	3.33E-202	0	CAST	768	103619233	28521.5	103591479.5	0	unknown	F4_08	FAFW51.2e	8	F5_inherited
1557	chr14	104203583	104204117	B6/CAST	B6/B6	Unknown	104204458	341	568.7786204	0.458333333	3.972278453	0.510806571	138.8044321	1.74E-191	0	KO	263461	103940122	77118.5	104281235.5	0	unknown	F4_33	FAFW62.1a	33	F5_inherited
1558	chr14	104204257	104204567	B6/CAST	CAST/CAST	Unknown	104204458	109	568.7786204	0.458333333	3.972278453	0.510806571	138.8044321	1.74E-191	0	KO	264135	103940122	76668.5	104281235.5	0	unknown	F4_15	FAFW41.2d	15	F5_inherited
1559	chr14	104204567	104204917	B6/B6	B6/CAST	Unknown	104204458	109	568.7786204	0.458333333	3.972278453	0.510806571	138.8044321	1.74E-191	0	KO	264445	103940122	76318.5	104281235.5	0	unknown	F4_28	FAFW67.1c	28	F5_inherited
1560	chr14	108754354	108755387	CAST/CAST	B6/CAST	Unknown	108754663	309	38.5831712	0.35	0.488200927	0.404092029	10.42666203	1.16E-06	0	CAST	0	108754487	1299266.5	107455087.5	0	unknown	F4_35	FAFW60.2a	35	F5_inherited
1561	chr14	110245466	110245558	B6/B6	B6/CAST	B6	110245441	25	84.02848892	0.149425287	2.782170129	0.302152925	240.0844182	4.50E-151	0	HUM	132846	110112620	4.5	110245562.5	0	unknown	F4_11	FAFW40.1b	11	F5_inherited
1562	chr14	117630628	117631046	B6/CAST	CAST/CAST	Unknown	117630967	79	64.52349975	0.327102804	0.43056239	0.700311774	19.96887113	7.44E-09	0	HUM	11326	117619302	89620.5	117720666.5	0	unknown	F4_34	FAFW54.1g	34	F5_inherited
1563	chr14	117701498	117701573	CAST/CAST	B6/CAST	B6	117701181	317	426.4748076	0.998251748	1.88648486	0.927063235	112.3955332	1.45E-62	0	CAST	191	117701307	19093.5	117720666.5	0	unknown	F4_25	FAFW58.2b	25	F5_inherited
1564	chr14	118914350	118914414	B6/CAST	B6/B6	B6	118914489	75	141.7670373	0.496575342	3.594232203	0.507825652	319.4621882	2.49E-265	1	HUM	18411	118895939	85.5	118914264.5	0	unknown	F4_02	FAFW40.1c	2	F5_inherited
1565	chr14	119292017	119292122	B6/CAST	B6/B6	CAST	119291953	64	490.3313029	0.020645161	2.119279028	0.128130377	79.32887808	8.87E-70	0	HUM	20033	119312155	58.5	119292180.5	0	unknown	F4_13	FAFW51.1a	13	F5_inherited
1566	chr14	120043847	120043896	B6/B6	B6/CAST	B6	120044118	222	519.9699416	0.414860681	5.080005617	0.460333448	264.7066481	4.74E-204	0	HUM	30871	120012976	190.5	120044086.5	0	unknown	F4_01	FAFW37.1a	1	F5_inherited
1567	chr14	120044366	120044508	CAST/CAST	B6/CAST	B6	120044118	248	519.9699416	0.414860681	5.080005617	0.460333448	264.7066481	4.74E-204	0	HUM	31390	120012976	279.5	120044086.5	0	unknown	F4_16	FAFW61.1e	16	F5_inherited
1568	chr14	120370346	120370658	B6/B6	B6/CAST	CAST	120369835	511	619.2343192	0.758922559	5.080017044	0.637419164	345.6577562	0	0	CAST	477	120369869	309576.5	120680234.5	0	unknown	F4_02	FAFW40.1c	2	F5_inherited
1569	chr14	122174224	122175314	CAST/CAST	B6/CAST	Unknown	121983794	190430	157.5243841	0.256038647	2.483659246	0.506187779	80.80443209	8.01E-111	0	HUM	249406	121924818	190554.5	121983669.5	0	unknown	F4_11	FAFW40.1b	11	F5_inherited
1570	chr14	122408329	122409265	B6/CAST	CAST/CAST	Unknown	121983794	424535	157.5243841	0.256038647	2.483659246	0.506187779	80.80443209	8.01E-111	0	HUM	483511	121924818	424659.5	121983669.5	0	unknown	F4_01	FAFW37.1a	1	F5_inherited
1571	chr15	8662330	8663253	B6/CAST	CAST/CAST	Unknown	8662752	422	59.40160661	0.466666667	1.284425352	0.5	8.688885028	5.31E-53	0	HUM	178430	8841683	0	8662752.5	0	unknown	F4_18	FAFW57.2c	18	F5_inherited
1572	chr15	13549693	13550053	B6/B6	B6/CAST	Unknown	13248265	301428	37.73027645	0.574468085	0.570789247	0.5	13.5422091	7.38E-14	0	HUM	301841	13851894	301343.5	13248349.5	0	unknown	F4_22	FAFW54.1e	22	F5_inherited
1573	chr15	25854455	25854491	B6/CAST	B6/B6	B6	25854222	233	195.5529204	0.576023392	5.120228685	0.551264844	360.8710872	2.73E-292	0	HUM	50433	25804022	306.5	25854148.5	0	unknown	F4_26	FAFW62.1b	26	F5_inherited
1574	chr15	26590956	26591210	CAST/CAST	B6/CAST	Unknown	26591134	76	46.90713553	0.919354839	0.847028886	0.984401821	54.70664814	4.50E-27	0	CAST	0	26591033	322283.5	26913493.5	0	unknown	F4_33	FAFW62.1a	33	F5_inherited
1575	chr15	30527474	30527670	B6/CAST	B6/B6	Unknown	30527654	16	810.9915633	0.36584022	6.162929041	0.477478169	288.6088642	0	0	CAST	129	30527799	344382.5	30183091.5	0	unknown	F4_13	FAFW51.1a	13	F5_inherited
1576	chr15	32422243	32422429	B6/B6	B6/CAST	CAST	32422346	83	104.9469918	0.018181818	1.050556718	0.113604482	76.34664119	1.47E-53	0	HUM	86105	32336138	240.5	32422002.5	0	unknown	F4_26	FAFW62.1b	26	F5_inherited
1577	chr15	37583942	37584038	B6/B6	B6/CAST	Unknown	37584130	92	18.25527116	0.486486486	0.919494671	0.667838949	41.70664814	4.22E-27	0	MULT	36218	37547724	168870.5	37752908.5	0	unknown	F4_13	FAFW51.1a	13	F5_inherited
1578	chr15	42678554	42679063	B6/CAST	CAST/CAST	Unknown	42660170	18384	27.78074948	0.304347826	1.8314047	0.521584809	23.16443904	3.23E-29	0	HUM	41911	42720974	88977.5	42768040.5	0	unknown	F4_04	FAFW37.1b	4	F5_inherited
1579	chr15	43071910	43072376	B6/CAST	B6/B6	Unknown	43071978	68	457.3141343	0.511261261	6.093690654	0.492149337	127.3777701	2.36E-212	0	HUM	63020	43008890	0	43072198.5	0	unknown	F4_02	FAFW40.1c	2	F5_inherited
1580	chr15	44112146	44112823	B6/CAST	B6/B6	Unknown	44112750	73	277.1578905	0.594202899	5.783602056	0.457815132	71.11554706	2.53E-278	0	CAST	0	44112732	435556.5	44548379.5	0	unknown	F4_27	FAFW61.1c	27	F5_inherited
1581	chr15	47883834	47884134	B6/CAST	B6/B6	B6	47883724	110	219.6114139	0.519480519	6.370231782	0.57378259	108.426662	1.11E-175	0	CAST	154	47883680	773398.5	47110435.5	0	unknown	F4_23	FAFW52.1a	23	F5_inherited
1582	chr15	51474093	51474297	CAST/CAST	B6/CAST	Unknown	51473942	151	32.72509806	0.564102564	1.077772859	0.605846811	33.06665509	6.04E-36	0	HUM	66130	51540427	118980.5	51593277.5	0	unknown	F4_07	FAFW43.1a	7	F5_inherited
1583	chr15	54101225	54101823	B6/CAST	B6/B6	Unknown	54101555	268	88.27077546	0.413793103	2.151398906	0.337983773	24.68888503	1.02E-48	0	HUM	104344	53996881	0	54101503.5	0	unknown	F4_31	FAFW58.2c	31	F5_inherited
1584	chr15	54411530	54412180	B6/B6	B6/CAST	Unknown	54412321	141	298.3249891	0.933333333	3.619568411	0.817141123	64.63999305	2.01E-97	0	CAST	36	54412216	310026.5	54101503.5	0	unknown	F4_34	FAFW54.1g	34	F5_inherited
1585	chr15	59149247	59150963	CAST/CAST	B6/CAST	Unknown	59150264	699	53.67868382	0.181818182	0.831779208	NA	0	1.29E-33	0	HUM	159252	58989995	0	59150307.5	0	unknown	F4_19	FAFW55.1a	19	F5_inherited
1586	chr15	59210315	59210748	B6/B6	B6/CAST	Unknown	59210393	78	86.55240827	0.643564356	2.829454047	0.589093796	117.8533241	7.70E-117	0	HUM	143873	59354621	57753.5	59152561.5	0	unknown	F4_35	FAFW60.2a	35	F5_inherited
1587	chr15	66711455	66711540	B6/B6	B6/CAST	CAST	66711374	81	179.5499723	0.491856678	3.324564672	0.604263216	182.2310941	9.48E-145	0	CAST	80	66711375	29687.5	66681767.5	0	unknown	F4_20	FAFW45.3f	20	F5_inherited
1588	chr15	67112368	67113528	B6/CAST	B6/B6	Unknown	67125998	12470	63.34234014	0.333333333	1.826353724	0.366814346	131.3955332	3.86E-91	0	CAST	12463	67125991	41770.5	67155298.5	0	unknown	F4_19	FAFW55.1a	19	F5_inherited
1589	chr15	68074046	68074387	B6/B6	B6/CAST	B6	68074557	170	156.2062523	0.978142077	2.582534711	0.856895056	134.4933171	1.21E-121	0	HUM	119997	68194384	268.5	68074655.5	0	unknown	F4_14	FAFW40.1d	14	F5_inherited
1590	chr15	68428907	68429393	B6/B6	B6/CAST	Unknown	68429023	116	266.18169	0.462719298	5.596032374	0.5	311.4444251	2.13E-302	0	HUM	22615	68406292	354251.5	68074655.5	0	unknown	F4_12	FAFW46.1b	12	F5_inherited
1591	chr15	68907963	68908222	B6/B6	B6/CAST	Unknown	68907949	14	214.7267716	0.390243902	5.801965459	0.395768366	249.4444251	3.44E-272	0	HUM	45519	68953741	12280.5	68920502.5	0	unknown	F4_27	FAFW61.1c	27	F5_inherited
1592	chr15	72059362	72060043	B6/CAST	CAST/CAST	Unknown	72059621	259	459.4506029	0.445979899	6.92310177	0.488003199	250.0666551	0	0	CAST	0	72059670	234478.5	72294521.5	0	unknown	F4_06	FAFW48.1d	6	F5_inherited
1593	chr15	74430542	74430741	B6/CAST	B6/B6	Unknown	74432557	1816	21.27003426	0.594594595	1.073143941	0.455214946	33.49331712	8.75E-47	0	KO	74398	74356144	48008.5	74382533.5	0	unknown	F4_16	FAFW61.1e	16	F5_inherited
1594	chr15	75871392	75871583	CAST/CAST	B6/CAST	CAST	75871558	25	467.053887	0.5	3.037684773	0.511773202	212.3466412	1.77E-140	0	HUM	48125	75823267	166.5	75871749.5	0	unknown	F4_06	FAFW48.1d	6	F5_inherited
1595	chr15	75871946	75872051	CAST/CAST	B6/CAST	B6	75871558	388	467.053887	0.5	3.037684773	0.511773202	212.3466412	1.77E-140	0	HUM	48679	75823267	196.5	75871749.5	0	unknown	F4_08	FAFW51.2e	8	F5_inherited
1596	chr15	76160530	76160616	B6/CAST	B6/B6	Unknown	76209420	48804	11.00219025	0.357142857	1.141796051	0.474633586	59.13331017	2.19E-112	1	CAST	48945	76209561	131456.5	76292072.5	0	unknown	F4_03	FAFW59.1a	3	F5_inherited
1597	chr15	76304690	76305307	B6/CAST	CAST/CAST	Unknown	76291783	12907	22.97703239	0.611111111	1.768330961	0.646449094	92.18220215	1.50E-129	1	HUM	95129	76209561	12617.5	76292072.5	0	unknown	F4_01	FAFW37.1a	1	F5_inherited
1598	chr15	77829122	77830766	B6/B6	B6/CAST	B6	77830948	182	14.11417273	NA	2.204285609	0.490788502	54.2799861	4.39E-119	0	HUM	42787	77786335	397.5	77831163.5	0	unknown	F4_31	FAFW58.2c	31	F5_inherited
1599	chr15	79274804	79275593	B6/CAST	CAST/CAST	Unknown	79284861	9268	30.29959807	0.411764706	2.328400276	0.277374645	33.68888503	1.64E-242	0	HUM	38395	79236409	9661.5	79285254.5	0	unknown	F4_10	FAFW42.1e	10	F5_inherited
1600	chr15	79943811	79943914	CAST/CAST	B6/CAST	CAST	79944103	189	40.53833481	0.443037975	1.166941434	0.563797225	117.5599722	2.44E-62	0	HUM	306234	80250148	211.5	79944125.5	0	unknown	F4_01	FAFW37.1a	1	F5_inherited
1601	chr15	80620585	80620768	B6/CAST	B6/B6	CAST	80621290	522	279.8090503	0.02507837	2.299182643	0.160763067	110.5422091	4.25E-101	0	HUM	144857	80765625	553.5	80621321.5	0	unknown	F4_07	FAFW43.1a	7	F5_inherited
1602	chr15	83042320	83043368	B6/CAST	B6/B6	Unknown	83043078	290	99.81120324	0.473684211	2.682444014	0.544851999	44.59110107	8.22E-174	0	HUM	158583	82883737	0	83043087.5	0	unknown	F4_11	FAFW40.1b	11	F5_inherited
1603	chr15	83079644	83081454	B6/CAST	CAST/CAST	Unknown	83080103	459	71.1532601	0.333333333	2.013242749	0.523157689	21.59110107	5.42E-117	0	HUM	195907	82883737	0	83080143.5	0	unknown	F4_30	FAFW66.1c	30	F5_inherited
1604	chr15	84253896	84254324	B6/CAST	CAST/CAST	Unknown	84281128	26804	53.5151411	0.018348624	0.349025413	0	45.00219867	1.03E-15	0	CAST	26804	84281128	169401.5	84423725.5	0	unknown	F4_22	FAFW54.1e	22	F5_inherited
1605	chr15	84535028	84535711	B6/CAST	CAST/CAST	CAST	84534935	93	52.12195489	0.052631579	6.468590432	0.425589768	120.951108	6.82E-251	1	CAST	85	84534943	26623.5	84508404.5	0	unknown	F4_24	FAFW68.1f	24	F5_inherited
1606	chr15	85155001	85156557	B6/CAST	B6/B6	Unknown	85156161	396	181.9975214	0.426829268	3.851408898	0.488745497	88.85332407	1.05E-300	0	CAST	0	85156150	132373.5	85288930.5	0	unknown	F4_25	FAFW58.2b	25	F5_inherited
1607	chr15	86039381	86039589	B6/B6	B6/CAST	Unknown	86039659	70	495.3957047	0.97338403	4.427819114	0.839441994	279.8710872	0	1	MULT	172763	86212352	70217.5	86109806.5	0	unknown	F4_03	FAFW59.1a	3	F5_inherited
1608	chr15	86510782	86510814	B6/B6	B6/CAST	CAST	86510679	103	270.5174066	0.396126761	5.9458697	0.496983105	497.1999653	0	0	HUM	3640	86507142	143.5	86510638.5	0	unknown	F4_16	FAFW61.1e	16	F5_inherited
1609	chr15	87052658	87055308	B6/CAST	CAST/CAST	Unknown	87054478	830	127.8175814	NA	5.891052829	NA	0	3.65E-255	1	MULT	12653	87040005	21176.5	87031481.5	0	unknown	F4_28	FAFW67.1c	28	F5_inherited
1610	chr15	87789174	87789710	B6/CAST	B6/B6	Unknown	87789935	225	194.4770382	0.410958904	0.767519032	0.22523732	16.37777006	5.39E-32	0	CAST	96	87789806	23926.5	87813636.5	0	unknown	F4_14	FAFW40.1d	14	F5_inherited
1611	chr15	88562804	88562929	B6/B6	B6/CAST	CAST	88562370	434	363.8268219	0.013126492	2.946773949	0.010299028	213.3955332	3.60E-181	0	HUM	98508	88661437	396.5	88562407.5	0	unknown	F4_19	FAFW55.1a	19	F5_inherited
1612	chr15	91631945	91632129	B6/CAST	B6/B6	Unknown	91632050	79	149.2786047	0.350348028	2.322533972	0.474446749	136.9688711	1.25E-87	0	HUM	203481	91835610	0	91632077.5	0	unknown	F4_26	FAFW62.1b	26	F5_inherited
1613	chr15	91835556	91835794	B6/B6	B6/CAST	Unknown	91835577	21	346.4012468	0.210909091	1.815639393	0.5	69.5422091	4.08E-56	0	CAST	0	91835610	128355.5	91707200.5	0	unknown	F4_26	FAFW62.1b	26	F5_inherited
1614	chr15	92830730	92831013	B6/CAST	CAST/CAST	Unknown	92831234	221	335.638586	0.345070423	4.699527802	0.446718535	65.68888503	8.76E-260	1	KO	130353	92961366	182851.5	92647878.5	0	unknown	F4_12	FAFW46.1b	12	F5_inherited
1615	chr15	94143526	94144186	CAST/CAST	B6/CAST	B6	94143153	373	961.1097866	0.918997107	7.287588936	0.726022886	303.0666551	2.48E-304	0	CAST	307	94143219	176250.5	93967275.5	0	unknown	F4_28	FAFW67.1c	28	F5_inherited
1616	chr15	95136464	95136713	B6/CAST	CAST/CAST	B6	95137155	442	307.6580559	0.890137328	4.106442734	0.773232408	327.5599722	1.14E-251	0	HUM	64490	95071974	346.5	95137059.5	0	unknown	F4_05	FAFW42.1b	5	F5_inherited
1617	chr15	97828476	97828799	B6/CAST	B6/B6	B6	97828540	64	28.70444925	0.642857143	0.935100705	0.556225932	62.24885723	6.64E-53	0	HUM	196454	98025253	0.5	97828475.5	0	unknown	F4_15	FAFW41.2d	15	F5_inherited
1618	chr15	98605288	98606000	B6/B6	B6/CAST	Unknown	98606100	100	482.312394	0.748641304	8.065284491	0.631825268	311.0177631	4.77E-299	0	CAST	233	98606233	67774.5	98673774.5	0	unknown	F4_11	FAFW40.1b	11	F5_inherited
1619	chr15	100302593	100303321	B6/CAST	B6/B6	Unknown	100303255	66	596.7614697	0.489256198	8.442803408	0.487678794	202.902216	0	1	HUM	45657	100348978	0	100303069.5	0	unknown	F4_17	FAFW43.1b	17	F5_inherited
1620	chr15	100302593	100303321	B6/B6	B6/CAST	Unknown	100303255	66	596.7614697	0.489256198	8.442803408	0.487678794	202.902216	0	1	HUM	45657	100348978	0	100303069.5	0	unknown	F4_07	FAFW43.1a	7	F5_inherited
1621	chr15	101269832	101269936	B6/CAST	B6/B6	B6	101269492	340	284.443769	0.272727273	6.79470845	0.52807587	160.2799861	0	1	HUM	83400	101353336	502.5	101269329.5	0	unknown	F4_28	FAFW67.1c	28	F5_inherited
1622	chr16	5407492	5407867	B6/CAST	B6/B6	CAST	5408060	193	25.2205306	0.685714286	0.995949376	0.55916384	33.80443209	1.69E-42	0	HUM	201495	5205997	549.5	5408416.5	0	unknown	F4_04	FAFW37.1b	4	F5_inherited
1623	chr16	5626961	5627161	CAST/CAST	B6/CAST	B6	5627116	45	104.7813157	0.357142857	1.563712852	0.55489719	63.75554011	2.80E-57	0	HUM	420964	5205997	0	5626980.5	0	unknown	F4_03	FAFW59.1a	3	F5_inherited
1624	chr16	6040002	6041389	CAST/CAST	B6/CAST	CAST	6041508	119	114.2973406	0.926829268	1.448210251	0.789435673	27.63999305	5.18E-48	0	HUM	419662	6461051	75.5	6041464.5	0	unknown	F4_23	FAFW52.1a	23	F5_inherited
1625	chr16	8972782	8972894	CAST/CAST	B6/CAST	Unknown	8973010	116	430.3374247	0.00676819	3.20423354	8.71E-05	204.0355262	5.12E-207	0	HUM	32562	9005456	71747.5	8901034.5	0	unknown	F4_26	FAFW62.1b	26	F5_inherited
1626	chr16	10193559	10193707	B6/B6	B6/CAST	Unknown	10208191	14484	76.43551637	0.435897436	1.569853462	0.58216478	60.85332407	1.64E-48	0	CAST	14393	10208100	102723.5	10296430.5	0	unknown	F4_16	FAFW61.1e	16	F5_inherited
1627	chr16	11029127	11029753	B6/B6	B6/CAST	Unknown	11029854	101	45.67313534	0.551724138	1.194691322	0.478089392	91.2799861	1.93E-86	0	HUM	19010	11010117	40922.5	10988204.5	0	unknown	F4_28	FAFW67.1c	28	F5_inherited
1628	chr16	17404361	17404619	B6/CAST	B6/B6	Unknown	17404523	96	267.7243606	0.353535354	12.00729833	0.459423714	221.8044321	0	1	CAST	0	17404537	75716.5	17480335.5	0	unknown	F4_22	FAFW54.1e	22	F5_inherited
1629	chr16	18574260	18574441	B6/CAST	B6/B6	Unknown	18565035	9225	28.8951301	0.461538462	1.16423904	0.52051049	48.75554011	2.74E-68	0	HUM	38217	18536043	9406.5	18564853.5	0	unknown	F4_09	FAFW39.2a	9	F5_inherited
1630	chr16	18643035	18643363	B6/CAST	B6/B6	B6	18642734	301	694.1638273	0.483098592	7.385444444	0.536083259	526.5599722	0	0	HUM	16845	18660208	372.5	18642662.5	0	unknown	F4_26	FAFW62.1b	26	F5_inherited
1631	chr16	21231603	21232138	B6/CAST	B6/B6	Unknown	21231943	195	16.26520852	1	0.968229576	0.843471295	56.77330322	3.58E-56	0	HUM	57433	21174170	0	21231772.5	0	unknown	F4_27	FAFW61.1c	27	F5_inherited
1632	chr16	21282716	21283182	B6/CAST	B6/B6	Unknown	21285068	1886	607.3007058	0.429109159	6.01972809	0.478543045	419.4444251	0	0	HUM	108546	21174170	50943.5	21231772.5	0	unknown	F4_24	FAFW68.1f	24	F5_inherited
1633	chr16	21980312	21980372	B6/B6	B6/CAST	B6	21980304	8	152.5049917	0.021367521	1.512117701	0	66.24665856	2.89E-36	0	HUM	52341	21927971	187.5	21980559.5	0	unknown	F4_04	FAFW37.1b	4	F5_inherited
1634	chr16	23819132	23819323	CAST/CAST	B6/CAST	Unknown	23819299	24	15.24522601	0.3125	0.403701678	0.587378788	11.44442514	1.85E-07	0	MULT	23936	23795196	362268.5	24181591.5	0	unknown	F4_06	FAFW48.1d	6	F5_inherited
1635	chr16	25384818	25385222	B6/CAST	CAST/CAST	Unknown	25471523	86301	39.95510252	0.869565217	1.505623299	0.447141724	28.37777006	2.26E-40	0	HUM	252828	25638050	703170.5	24681647.5	0	unknown	F4_19	FAFW55.1a	19	F5_inherited
1636	chr16	27534192	27534795	B6/B6	B6/CAST	Unknown	27534142	50	343.0848329	0.282973621	3.700205802	0.36413511	128.8044321	2.95E-155	0	CAST	0	27534359	177494.5	27712289.5	0	unknown	F4_22	FAFW54.1e	22	F5_inherited
1637	chr16	30142373	30142908	B6/B6	B6/CAST	Unknown	30142783	125	91.45308285	0.5	2.33779541	0.512019553	166.3955332	3.38E-135	0	HUM	20700	30121673	0	30142696.5	0	unknown	F4_26	FAFW62.1b	26	F5_inherited
1638	chr16	30143093	30143252	B6/CAST	CAST/CAST	CAST	30142783	310	91.45308285	0.5	2.33779541	0.512019553	166.3955332	3.38E-135	0	HUM	21420	30121673	396.5	30142696.5	0	unknown	F4_28	FAFW67.1c	28	F5_inherited
1639	chr16	30801061	30801286	B6/CAST	CAST/CAST	B6	30801879	593	155.1712864	0.397727273	1.610603868	0.761425287	22.95110802	7.60E-58	0	HUM	145135	30655926	491.5	30801777.5	0	unknown	F4_23	FAFW52.1a	23	F5_inherited
1640	chr16	34073379	34073461	B6/CAST	CAST/CAST	Unknown	34073564	103	567.4315889	0.488372093	5.020850749	0.532489804	369.3466412	0	0	CAST	53	34073514	415536.5	34488997.5	0	unknown	F4_02	FAFW40.1c	2	F5_inherited
1641	chr16	34948055	34948391	B6/B6	B6/CAST	B6	34948509	118	220.0395303	0.475750577	2.9691826	0.439203422	246.7244112	1.24E-215	0	HUM	98702	35047093	199.5	34948590.5	0	unknown	F4_12	FAFW46.1b	12	F5_inherited
1642	chr16	35232244	35232615	B6/CAST	CAST/CAST	Unknown	35232194	50	134.7651879	0.556818182	2.807541145	0.536920465	148.9688711	1.40E-189	0	HUM	104779	35127465	0	35232275.5	0	unknown	F4_25	FAFW58.2b	25	F5_inherited
1643	chr16	36488780	36497892	B6/B6	B6/CAST	Unknown	36489063	283	396.1112847	0.524271845	10.41192485	0.572051435	90.21333102	0	0	HUM	145068	36642960	0	36488911.5	0	unknown	F4_24	FAFW68.1f	24	F5_inherited
1644	chr16	37898013	37951662	CAST/CAST	B6/CAST	Unknown	37940180	11482	16.76560693	NA	2.642561045	NA	0	1.41E-133	1	CAST	0	37939932	414910.5	37483102.5	0	unknown	F4_21	FAFW45.3a	21	F5_inherited
1645	chr16	39953365	39984431	B6/CAST	CAST/CAST	Unknown	39956922	3557	380.2063714	NA	4.634714596	NA	0	8.83E-96	0	CAST	0	39956974	0	39961281.5	0	unknown	F4_16	FAFW61.1e	16	F5_inherited
1646	chr16	49855525	49856323	CAST/CAST	B6/CAST	Unknown	49871472	15149	197.0295002	0.034632035	2.528584381	0.121762019	58.16443904	6.41E-78	0	HUM	30544	49886867	15061.5	49871384.5	0	unknown	F4_20	FAFW45.3f	20	F5_inherited
1647	chr16	50220982	50221308	CAST/CAST	B6/CAST	Unknown	50221737	429	332.1762126	0.35786802	4.298330609	0.437280814	247.1333102	8.77E-235	0	CAST	332	50221640	89559.5	50310867.5	0	unknown	F4_17	FAFW43.1b	17	F5_inherited
1648	chr16	52208304	52208394	B6/CAST	B6/B6	Unknown	52208512	118	165.4128317	0.741803279	2.29712579	0.703762434	107.9688711	4.49E-84	0	CAST	203	52208597	228569.5	52436963.5	0	unknown	F4_15	FAFW41.2d	15	F5_inherited
1649	chr16	55476347	55477011	CAST/CAST	B6/CAST	Unknown	55476323	24	229.0143612	0.431654676	7.059351754	0.503777069	264.7555401	0	1	HUM	110117	55366230	0	55476400.5	0	unknown	F4_25	FAFW58.2b	25	F5_inherited
1650	chr16	56922083	56922176	B6/CAST	CAST/CAST	CAST	56921853	230	276.9593202	0.494915254	1.80769705	0.520649782	96.85332407	3.41E-88	0	CAST	358	56921725	67960.5	56854122.5	0	unknown	F4_05	FAFW42.1b	5	F5_inherited
1651	chr16	57931307	57931393	B6/B6	B6/CAST	CAST	57931199	108	431.7225289	0.363022942	5.341017324	0.462270719	172.2799861	6.56E-190	0	HUM	169106	57762201	268.5	57931038.5	0	unknown	F4_27	FAFW61.1c	27	F5_inherited
1652	chr16	70765245	70765369	CAST/CAST	B6/CAST	B6	70765202	43	185.5014989	0.997674419	1.604567799	0.924398548	43.59110107	4.43E-42	0	CAST	146	70765099	184410.5	70580834.5	0	unknown	F4_18	FAFW57.2c	18	F5_inherited
1653	chr16	79151799	79152801	B6/CAST	B6/B6	Unknown	79152220	421	99.69328045	0.3	1.197348743	0.731053679	43.2799861	1.47E-32	0	HUM	517309	78634490	0	79152102.5	0	unknown	F4_20	FAFW45.3f	20	F5_inherited
1654	chr16	79151799	79152801	B6/CAST	CAST/CAST	Unknown	79152220	421	99.69328045	0.3	1.197348743	0.731053679	43.2799861	1.47E-32	0	HUM	517309	78634490	0	79152102.5	0	unknown	F4_06	FAFW48.1d	6	F5_inherited
1655	chr16	81684398	81684749	B6/CAST	B6/B6	Unknown	81684443	45	124.8750668	0.339449541	3.557190225	0.564210043	124.5911011	4.12E-132	0	HUM	269317	81954066	0	81684628.5	0	unknown	F4_01	FAFW37.1a	1	F5_inherited
1656	chr16	81685069	81685254	B6/CAST	CAST/CAST	CAST	81684443	626	124.8750668	0.339449541	3.557190225	0.564210043	124.5911011	4.12E-132	0	HUM	268812	81954066	440.5	81684628.5	0	unknown	F4_24	FAFW68.1f	24	F5_inherited
1657	chr16	81892296	81893276	B6/CAST	CAST/CAST	Unknown	81954099	60823	46.38628696	0.238636364	0.664420346	0.448855868	29.32887808	1.80E-14	0	CAST	60790	81954066	207667.5	81684628.5	0	unknown	F4_12	FAFW46.1b	12	F5_inherited
1658	chr16	84965911	84966145	CAST/CAST	B6/CAST	Unknown	85049657	83512	88.32545983	0.903508772	1.599397624	0.778388875	32.32887808	5.26E-45	0	HUM	104755	85070900	83400.5	85049545.5	0	unknown	F4_06	FAFW48.1d	6	F5_inherited
1659	chr16	85403954	85406718	B6/B6	B6/CAST	Unknown	85383171	20783	26.89239414	0.655172414	3.246654001	0.533872428	103.3288781	3.99E-148	1	CAST	131232	85537950	354408.5	85049545.5	0	unknown	F4_33	FAFW62.1a	33	F5_inherited
1660	chr16	90151695	90151764	B6/CAST	CAST/CAST	B6	90151980	216	291.9153515	0.202578269	2.057414416	0.34207292	151.9688711	7.20E-154	0	HUM	195784	89955911	55.5	90151819.5	0	unknown	F4_07	FAFW43.1a	7	F5_inherited
1661	chr16	90415153	90415294	B6/B6	B6/CAST	Unknown	90415856	562	417.9672176	0.78330373	2.369305922	0.579677202	119.2310941	9.44E-95	0	CAST	520	90415814	165029.5	90580323.5	0	unknown	F4_09	FAFW39.2a	9	F5_inherited
1662	chr16	90624386	90624492	CAST/CAST	B6/CAST	CAST	90624958	466	17.24940702	0.416666667	3.314357	0.5	184.1333102	1.38E-211	1	HUM	111042	90735534	756.5	90625248.5	0	unknown	F4_31	FAFW58.2c	31	F5_inherited
1663	chr16	90844435	90844757	B6/CAST	B6/B6	B6	90844763	6	90.77118321	0.29787234	2.269246537	0.5	135.6088642	2.56E-123	0	HUM	88610	90933367	0	90844449.5	0	unknown	F4_02	FAFW40.1c	2	F5_inherited
1664	chr16	91299913	91301045	B6/B6	B6/CAST	B6	91301064	19	320.714917	0.489539749	6.697341434	0.548203271	155.5911011	0	0	HUM	114644	91185269	183.5	91301228.5	0	unknown	F4_20	FAFW45.3f	20	F5_inherited
1665	chr16	91910231	91910393	B6/CAST	B6/B6	B6	91910167	64	79.51806645	0.479452055	1.644163064	0.43908805	114.9199792	3.17E-99	0	HUM	19344	91929737	143.5	91910087.5	0	unknown	F4_06	FAFW48.1d	6	F5_inherited
1666	chr16	91977277	91977296	CAST/CAST	B6/CAST	Unknown	91977208	69	40.97507439	0.078651685	7.627346704	0.701406904	526.2977492	0	1	KO	39907	91937370	5269.5	91982565.5	0	unknown	F4_24	FAFW68.1f	24	F5_inherited
1667	chr16	92303403	92304258	CAST/CAST	B6/CAST	Unknown	92304944	686	489.0490112	0.067647059	2.938100566	0.479761331	74.11554706	1.54E-180	0	MULT	50944	92355202	41668.5	92261734.5	0	unknown	F4_05	FAFW42.1b	5	F5_inherited
1668	chr16	92354352	92354485	B6/CAST	CAST/CAST	Unknown	92355384	899	94.53675643	0.439393939	0.557242243	0.530136638	33.18220215	3.94E-20	0	CAST	717	92355202	92617.5	92261734.5	0	unknown	F4_08	FAFW51.2e	8	F5_inherited
1669	chr16	92354513	92354911	B6/CAST	CAST/CAST	Unknown	92355384	473	94.53675643	0.439393939	0.557242243	0.530136638	33.18220215	3.94E-20	0	CAST	291	92355202	92778.5	92261734.5	0	unknown	F4_09	FAFW39.2a	9	F5_inherited
1670	chr16	92977043	92977172	B6/CAST	CAST/CAST	B6	92977577	405	107.2893415	0.975490196	0.612917539	1	47.5422091	1.02E-23	0	HUM	23281	93000453	304.5	92977476.5	0	unknown	F4_32	FAFW46.1d	32	F5_inherited
1671	chr16	94981644	94981783	B6/CAST	CAST/CAST	Unknown	94981852	69	474.5472876	0.985808893	2.498222849	0.969691583	196.9377423	4.14E-189	0	HUM	8728	94972916	20355.5	94961288.5	0	unknown	F4_26	FAFW62.1b	26	F5_inherited
1672	chr16	95286826	95287014	B6/CAST	B6/B6	Unknown	95279173	7653	177.6654842	0.975961538	8.472322009	0.937532021	451.3955332	0	0	CAST	7754	95279072	154517.5	95441531.5	0	unknown	F4_25	FAFW58.2b	25	F5_inherited
1673	chr16	96591070	96593869	B6/CAST	B6/B6	Unknown	96592476	1393	83.34159644	NA	3.779019792	NA	0	4.73E-159	0	HUM	9490	96581580	0	96592408.5	0	unknown	F4_29	FAFW46.1a	29	F5_inherited
1674	chr16	96774179	96774497	CAST/CAST	B6/CAST	Unknown	96774569	72	180.2249454	0.469194313	7.99292424	0.523193828	150.902216	9.72E-195	0	HUM	19266	96793763	73936.5	96700242.5	0	unknown	F4_07	FAFW43.1a	7	F5_inherited
1675	chr17	5676119	5676364	B6/CAST	B6/B6	Unknown	5676370	6	531.1745784	0.437775816	4.146902473	0.480715543	181.4933171	7.65E-177	0	CAST	93	5676457	139043.5	5815407.5	0	unknown	F4_30	FAFW66.1c	30	F5_inherited
1676	chr17	26326122	26326213	B6/B6	B6/CAST	CAST	26326191	22	129.9270787	0.023728814	1.574215522	0.061804785	94.70664814	8.88E-61	0	HUM	104742	26221380	16.5	26326105.5	0	unknown	F4_08	FAFW51.2e	8	F5_inherited
1677	chr17	27371374	27376468	B6/B6	B6/CAST	Unknown	27376532	64	244.8058913	0.810126582	3.787812466	0.697734982	134.0177631	5.43E-295	0	CAST	0	27376453	36855.5	27413323.5	0	unknown	F4_01	FAFW37.1a	1	F5_inherited
1678	chr17	31835648	31836154	B6/B6	B6/CAST	Unknown	31835416	232	76.6323311	0.112676056	1.357449	0.226105347	113.1822021	8.78E-97	0	HUM	32060	31803588	0	31835760.5	0	unknown	F4_35	FAFW60.2a	35	F5_inherited
1679	chr17	33797344	33797555	B6/B6	B6/CAST	Unknown	33797630	75	90.48301923	0.777027027	1.312666425	0.61254503	44.42666203	4.23E-34	0	CAST	248	33797803	76978.5	33874533.5	0	unknown	F4_33	FAFW62.1a	33	F5_inherited
1680	chr17	35786296	35787225	B6/B6	B6/CAST	Unknown	35785125	1171	236.8644663	0.442982456	10.70588055	0.583378628	89.95110802	0	0	HUM	117664	35668632	1579.5	35784716.5	0	unknown	F4_24	FAFW68.1f	24	F5_inherited
1681	chr17	37066605	37067063	CAST/CAST	B6/CAST	CAST	37067128	65	55.92546251	0.35	1.547026646	0.398639495	98.65775616	1.83E-93	0	HUM	4962	37061643	121.5	37067184.5	0	unknown	F4_09	FAFW39.2a	9	F5_inherited
1682	chr17	44727082	44727356	B6/B6	B6/CAST	Unknown	44727938	582	136.9682478	0.5	3.130558499	0.5	82.85332407	5.70E-205	0	CAST	490	44727846	92127.5	44634954.5	0	unknown	F4_06	FAFW48.1d	6	F5_inherited
1683	chr17	46058775	46059906	B6/CAST	CAST/CAST	CAST	46058750	25	113.1912706	0.538461538	5.147483217	0.486558068	111.5911011	1.66E-219	0	HUM	127763	45931012	92.5	46058682.5	0	unknown	F4_24	FAFW68.1f	24	F5_inherited
1684	chr17	47274524	47275145	B6/B6	B6/CAST	Unknown	47275341	196	33.82176107	0.310344828	1.295183425	0.536746696	27.21333102	1.12E-47	0	CAST	48	47275193	114210.5	47160313.5	0	unknown	F4_19	FAFW55.1a	19	F5_inherited
1685	chr17	50102542	50113777	B6/CAST	CAST/CAST	Unknown	50105627	3085	479.4366007	NA	6.015197469	NA	0	2.49799590537334e-320	0	CAST	0	50105602	148801.5	49953740.5	0	unknown	F4_01	FAFW37.1a	1	F5_inherited
1686	chr17	50121458	50123292	B6/B6	B6/CAST	CAST	50121388	70	579.3384182	0.514522822	4.818962509	0.562934867	127.1155471	0	0	CAST	108	50121350	167717.5	49953740.5	0	unknown	F4_03	FAFW59.1a	3	F5_inherited
1687	chr17	51426405	51427010	B6/B6	B6/CAST	Unknown	51425976	429	51.47186116	0.44	8.366826145	0.494330666	440.9688711	0	1	KO	384612	51811622	254425.5	51171979.5	0	unknown	F4_18	FAFW57.2c	18	F5_inherited
1688	chr17	51760325	51761104	B6/CAST	CAST/CAST	Unknown	51761071	33	169.3558768	0.496240602	1.904600071	0.611312678	26.95110802	4.23E-115	0	HUM	50518	51811622	266762.5	52027866.5	0	unknown	F4_08	FAFW51.2e	8	F5_inherited
1689	chr17	56163361	56163413	B6/B6	B6/CAST	Unknown	56163412	1	139.080075	0.178743961	2.669368664	0.334329499	153.9199792	2.25E-184	1	HUM	24840	56188253	7306.5	56156054.5	0	unknown	F4_30	FAFW66.1c	30	F5_inherited
1690	chr17	57323065	57323439	B6/B6	B6/CAST	CAST	57323123	58	86.82732499	0.373493976	1.850215626	0.396361104	67.5422091	3.83E-98	0	CAST	176	57322889	80505.5	57242559.5	0	unknown	F4_23	FAFW52.1a	23	F5_inherited
1691	chr17	62837899	62838035	B6/B6	B6/CAST	CAST	62837641	258	146.8517971	0.38547486	2.805172972	0.621019807	185.9199792	2.11E-146	1	CAST	342	62837557	177831.5	63015866.5	0	unknown	F4_05	FAFW42.1b	5	F5_inherited
1692	chr17	63026759	63026848	B6/B6	B6/CAST	Unknown	63027430	582	352.6578481	0.419277108	3.599671476	0.506591669	75.85332407	8.34E-130	0	MULT	94100	62932659	10892.5	63015866.5	0	unknown	F4_21	FAFW45.3a	21	F5_inherited
1693	chr17	64216518	64224097	B6/CAST	CAST/CAST	Unknown	64223619	478	9.625	NA	0.490859219	0	1.475554011	1.20E-07	0	CAST	0	64223506	398671.5	63817846.5	0	unknown	F4_35	FAFW60.2a	35	F5_inherited
1694	chr17	67074674	67074857	B6/CAST	CAST/CAST	Unknown	67075021	164	637.1838107	0.951903808	4.626204456	0.826436479	340.0355262	1.05E-271	0	CAST	56	67074913	107675.5	66966998.5	0	unknown	F4_06	FAFW48.1d	6	F5_inherited
1695	chr17	68057440	68058558	B6/CAST	B6/B6	Unknown	68057753	313	329.4626667	0.464539007	6.411052966	0.47809238	114.1155471	0	0	HUM	32738	68024702	0	68057942.5	0	unknown	F4_19	FAFW55.1a	19	F5_inherited
1696	chr17	69073597	69074200	B6/B6	B6/CAST	Unknown	69074293	93	587.4254578	0.99270073	2.910937181	1	129.1155471	3.62E-172	0	CAST	97	69074297	5832.5	69067764.5	0	unknown	F4_26	FAFW62.1b	26	F5_inherited
1697	chr17	70597643	70597768	CAST/CAST	B6/CAST	Unknown	70536486	61157	17.23282945	0.055555556	0.668988637	0	39.59110107	5.54E-18	0	MULT	127241	70470402	158818.5	70756586.5	0	unknown	F4_24	FAFW68.1f	24	F5_inherited
1698	chr17	70756278	70756911	B6/CAST	CAST/CAST	Unknown	70756814	97	19.42742769	0.2	1.281643809	0.386090341	35.11554706	2.09E-42	0	HUM	204829	70961740	0	70756586.5	0	unknown	F4_23	FAFW52.1a	23	F5_inherited
1699	chr17	70808830	70809384	CAST/CAST	B6/CAST	Unknown	70791978	16852	29.88740553	0.548387097	0.644742498	0.662841314	21.49331712	3.17E-16	0	HUM	152356	70961740	16639.5	70792190.5	0	unknown	F4_01	FAFW37.1a	1	F5_inherited
1700	chr17	75510496	75518956	B6/B6	B6/CAST	Unknown	75513156	2660	232.2671944	0.794117647	2.450376485	1	1	2.76E-114	0	HUM	27995	75546951	0	75512969.5	0	unknown	F4_16	FAFW61.1e	16	F5_inherited
1701	chr17	77587039	77587536	B6/B6	B6/CAST	Unknown	77587594	58	464.0221819	0.468571429	4.694619338	0.467491184	76.90221605	3.65E-153	0	CAST	67	77587603	104438.5	77691974.5	0	unknown	F4_34	FAFW54.1g	34	F5_inherited
1702	chr17	79520337	79523510	B6/CAST	B6/B6	Unknown	79486463	33874	837.8059052	0.975629569	6.179552113	0.912806406	219.2310941	2.67E-284	0	CAST	34023	79486314	349055.5	79171281.5	0	unknown	F4_05	FAFW42.1b	5	F5_inherited
1703	chr17	80062400	80062461	B6/CAST	CAST/CAST	Unknown	80129125	66664	21.13740004	0	0.927176855	0	20.95110802	4.38E-22	0	HUM	117862	79944538	66328.5	80128789.5	0	unknown	F4_28	FAFW67.1c	28	F5_inherited
1704	chr17	83401748	83403667	CAST/CAST	B6/CAST	Unknown	83401928	180	362.9023728	0.371069182	3.209600269	0.573258091	40.95110802	5.58E-157	0	HUM	144090	83547757	159611.5	83242136.5	0	unknown	F4_27	FAFW61.1c	27	F5_inherited
1705	chr17	84136558	84137035	B6/B6	B6/CAST	Unknown	84136809	226	200.8276264	0.312684366	3.861144207	0.548551026	205.9688711	8.07E-266	0	HUM	93551	84230586	0	84136675.5	0	unknown	F4_31	FAFW58.2c	31	F5_inherited
1706	chr17	84148986	84149361	CAST/CAST	B6/CAST	B6	84148948	38	106.9142847	0.985074627	1.307005259	1	47.37777006	2.05E-49	0	HUM	81225	84230586	89.5	84148896.5	0	unknown	F4_08	FAFW51.2e	8	F5_inherited
1707	chr17	84693032	84693147	B6/B6	B6/CAST	Unknown	84693610	463	547.2489055	0.337563452	5.034559489	0.455580413	303.9199792	0	1	HUM	15271	84708418	291961.5	84985108.5	0	unknown	F4_20	FAFW45.3f	20	F5_inherited
1708	chr17	84693560	84694087	B6/CAST	CAST/CAST	Unknown	84693610	50	547.2489055	0.337563452	5.034559489	0.455580413	303.9199792	0	1	HUM	14331	84708418	291021.5	84985108.5	0	unknown	F4_03	FAFW59.1a	3	F5_inherited
1709	chr17	84985282	84985933	B6/CAST	B6/B6	B6	84984997	285	672.4081741	0.444787645	10.88706737	0.477022809	544.0177631	0	0	HUM	52666	85038599	173.5	84985108.5	0	unknown	F4_32	FAFW46.1d	32	F5_inherited
1710	chr17	86842034	86842337	B6/CAST	B6/B6	B6	86842146	112	279.0454789	0.410071942	2.241385428	0.53321197	45.16443904	2.68E-79	0	HUM	24439	86866776	0	86842052.5	0	unknown	F4_31	FAFW58.2c	31	F5_inherited
1711	chr17	87838783	87839270	B6/CAST	B6/B6	Unknown	87838815	32	61.04031148	0.56626506	0.76837411	0.575490736	26.49331712	2.27E-27	0	MULT	103829	87734954	111824.5	87951094.5	0	unknown	F4_07	FAFW43.1a	7	F5_inherited
1712	chr17	90458879	90459972	B6/B6	B6/CAST	Unknown	90498736	38764	43.94276592	0.590909091	0.983861925	0.627877295	15.63999305	8.04E-33	0	CAST	38593	90498565	1670220.5	88788658.5	0	unknown	F4_19	FAFW55.1a	19	F5_inherited
1713	chr17	91224779	91224875	B6/B6	B6/CAST	CAST	91224907	32	51.34164392	0.552631579	3.305930719	0.476505159	148.9688711	2.38E-136	0	CAST	299	91224480	1229718.5	92454593.5	0	unknown	F4_05	FAFW42.1b	5	F5_inherited
1714	chr17	93379125	93380132	B6/B6	B6/CAST	Unknown	93379710	422	149.6250006	0.684754522	15.35662898	0.548449614	278.6399931	0	0	CAST	0	93379635	924531.5	92454593.5	0	unknown	F4_14	FAFW40.1d	14	F5_inherited
1715	chr18	3774452	3774516	CAST/CAST	B6/CAST	Unknown	3775023	507	41.63382152	0.051724138	0.441822467	0.084628403	22.87108718	5.41E-15	0	HUM	16568	3791084	301582.5	4076098.5	0	unknown	F4_16	FAFW61.1e	16	F5_inherited
1716	chr18	4088169	4088379	B6/B6	B6/CAST	Unknown	4088530	151	185.7042498	0.398305085	2.805196188	0.429525987	127.7066481	2.10E-146	0	CAST	124	4088503	12070.5	4076098.5	0	unknown	F4_04	FAFW37.1b	4	F5_inherited
1717	chr18	8721584	8731323	B6/CAST	B6/B6	Unknown	8726299	4715	10.125	NA	0.065190851	NA	0	0.489530272	0	MULT	167303	8554281	586027.5	8135556.5	0	unknown	F4_13	FAFW51.1a	13	F5_inherited
1718	chr18	9227661	9227760	CAST/CAST	B6/CAST	Unknown	9317217	89457	13.55813532	0.238095238	0.31357622	0.5	11.96887113	1.04E-07	0	MULT	257829	9485589	324712.5	9552472.5	0	unknown	F4_32	FAFW46.1d	32	F5_inherited
1719	chr18	10957499	10957906	B6/CAST	B6/B6	B6	10956896	603	329.2608635	0.514440433	6.916812145	0.532484499	323.2310941	4.83E-296	0	HUM	54828	10902671	193.5	10957305.5	0	unknown	F4_22	FAFW54.1e	22	F5_inherited
1720	chr18	11563073	11563377	B6/B6	B6/CAST	CAST	11562960	113	65.35875298	0.25	0.809664286	0.434200858	30.39553316	1.55E-25	0	CAST	24	11563049	26009.5	11537063.5	0	unknown	F4_13	FAFW51.1a	13	F5_inherited
1721	chr18	13405937	13406169	B6/CAST	B6/B6	Unknown	13406453	284	144.364158	0.335025381	1.198499422	0.5	61.01776311	1.45E-48	0	CAST	285	13406454	14388.5	13391548.5	0	unknown	F4_32	FAFW46.1d	32	F5_inherited
1722	chr18	13929151	13929760	B6/CAST	CAST/CAST	Unknown	13930125	365	131.2147604	0.035532995	2.146711074	0.124887723	103.9688711	6.98E-91	0	HUM	96720	14026480	55728.5	13873422.5	0	unknown	F4_04	FAFW37.1b	4	F5_inherited
1723	chr18	14052916	14053623	B6/CAST	B6/B6	Unknown	14053794	171	125.8837027	0.434782609	2.417031499	0.469035982	64.59110107	7.06E-92	0	CAST	188	14053811	179493.5	13873422.5	0	unknown	F4_12	FAFW46.1b	12	F5_inherited
1724	chr18	14119939	14120072	B6/CAST	B6/B6	Unknown	14120142	70	385.1104506	0.408602151	4.278277098	0.444734821	226.1822021	3.20E-183	0	CAST	144	14120216	246516.5	13873422.5	0	unknown	F4_26	FAFW62.1b	26	F5_inherited
1725	chr18	14393996	14394168	CAST/CAST	B6/CAST	B6	14393734	262	803.5678457	0.984109589	4.157418085	0.931193608	156.5422091	7.91E-197	0	CAST	182	14393814	236118.5	14630286.5	0	unknown	F4_15	FAFW41.2d	15	F5_inherited
1726	chr18	14414897	14415039	B6/CAST	B6/B6	Unknown	14414388	509	174.7113547	0.45754717	2.67058358	0.593893457	127.8044321	2.07E-158	0	HUM	21083	14393814	215247.5	14630286.5	0	unknown	F4_21	FAFW45.3a	21	F5_inherited
1727	chr18	14498668	14499143	B6/CAST	B6/B6	Unknown	14498978	165	543.4620227	0.412202381	4.909636298	0.486984438	230.4933171	1.86E-296	0	HUM	104854	14393814	131143.5	14630286.5	0	unknown	F4_24	FAFW68.1f	24	F5_inherited
1728	chr18	17260814	17261178	B6/B6	B6/CAST	CAST	17260528	286	130.4715003	0.347305389	4.98535098	0.532883922	121.6399931	6.96E-122	0	CAST	323	17260491	1196348.5	18457526.5	0	unknown	F4_24	FAFW68.1f	24	F5_inherited
1729	chr18	19937941	19938159	B6/CAST	CAST/CAST	CAST	19937903	38	527.047885	0.466457023	6.39777522	0.551331261	165.5911011	4.38E-224	0	CAST	68	19937873	702961.5	20641120.5	0	unknown	F4_24	FAFW68.1f	24	F5_inherited
1730	chr18	20641169	20641357	B6/CAST	CAST/CAST	CAST	20641306	51	582.354028	0.8	4.851917106	0.779902196	314.3955332	0	0	HUM	27418	20668775	48.5	20641120.5	0	unknown	F4_11	FAFW40.1b	11	F5_inherited
1731	chr18	22681877	22682098	B6/B6	B6/CAST	Unknown	22682127	29	498.105444	0.28410372	4.338748899	0.361838634	177.3288781	1.77E-155	0	HUM	51780	22733878	0	22682086.5	0	unknown	F4_32	FAFW46.1d	32	F5_inherited
1732	chr18	23435015	23435755	B6/CAST	CAST/CAST	B6	23435732	23	62.97758654	0.411764706	3.003440896	0.356245339	41.73777701	6.35E-62	0	HUM	76718	23512473	414.5	23436169.5	0	unknown	F4_10	FAFW42.1e	10	F5_inherited
1733	chr18	23748027	23748301	B6/CAST	B6/B6	Unknown	23748082	55	825.0897125	0.574669187	7.997537579	0.571731568	501.8710872	0	0	CAST	0	23748116	131809.5	23880110.5	0	unknown	F4_25	FAFW58.2b	25	F5_inherited
1734	chr18	25494332	25494697	B6/CAST	B6/B6	B6	25494029	303	372.9077703	0.546218487	4.736628717	0.547907366	407.0355262	0	0	HUM	68705	25563402	192.5	25494139.5	0	unknown	F4_30	FAFW66.1c	30	F5_inherited
1735	chr18	28392772	28393427	B6/CAST	CAST/CAST	Unknown	28392905	133	24.55841164	0.088235294	0.335159096	0.25044329	10.01776311	2.39E-07	0	HUM	188637	28204135	0	28392881.5	0	unknown	F4_07	FAFW43.1a	7	F5_inherited
1736	chr18	31276545	31276745	B6/CAST	B6/B6	Unknown	31288614	11869	79.98506564	0.025974026	0.543801146	0	36.11554706	9.80E-14	0	CAST	11843	31288588	631784.5	31908529.5	0	unknown	F4_03	FAFW59.1a	3	F5_inherited
1737	chr18	32457198	32458541	B6/B6	B6/CAST	Unknown	32457922	619	118.6487436	0.681034483	2.070128653	0.651362287	39.63999305	2.83E-125	1	HUM	28050	32429148	0	32458108.5	0	unknown	F4_03	FAFW59.1a	3	F5_inherited
1738	chr18	38035150	38036482	B6/B6	B6/CAST	Unknown	38036277	205	62.93896935	0.670454545	2.603229922	0.594384857	74.16443904	2.84E-145	0	HUM	90416	37944734	0	38036316.5	0	unknown	F4_12	FAFW46.1b	12	F5_inherited
1739	chr18	38632644	38632837	B6/CAST	CAST/CAST	Unknown	38633119	282	302.8574504	0.982421875	3.483313253	0.966561584	178.9688711	3.76E-224	0	CAST	196	38633033	135951.5	38768788.5	0	unknown	F4_13	FAFW51.1a	13	F5_inherited
1740	chr18	38821857	38822097	CAST/CAST	B6/CAST	Unknown	38822342	245	135.203345	0.538732394	2.714556944	0.537587708	186.2310941	4.52E-126	0	HUM	25090	38847187	4658.5	38826755.5	0	unknown	F4_24	FAFW68.1f	24	F5_inherited
1741	chr18	42682911	42683037	B6/CAST	CAST/CAST	B6	42683080	43	73.31062	0.512658228	1.346640129	0.481899598	82.87108718	1.00E-58	0	HUM	50487	42632424	333.5	42683370.5	0	unknown	F4_05	FAFW42.1b	5	F5_inherited
1742	chr18	44063308	44063376	B6/B6	B6/CAST	CAST	44063196	112	285.5434082	0.404699739	2.727997263	0.484045568	94.01776311	5.37E-106	0	HUM	32708	44030600	256.5	44063051.5	0	unknown	F4_21	FAFW45.3a	21	F5_inherited
1743	chr18	44927684	44927852	CAST/CAST	B6/CAST	B6	44926841	843	35.19052355	0.98	1.166143958	1	94.4110976	6.66E-47	0	HUM	209511	44718173	749.5	44926934.5	0	unknown	F4_34	FAFW54.1g	34	F5_inherited
1744	chr18	46153426	46153522	CAST/CAST	B6/CAST	B6	46153182	244	260.7894735	0.41322314	4.115548439	0.518415455	135.7555401	3.50E-127	0	CAST	382	46153044	216847.5	46370369.5	0	unknown	F4_05	FAFW42.1b	5	F5_inherited
1745	chr18	47401839	47402019	B6/CAST	CAST/CAST	Unknown	47402379	360	775.6047823	0.994970662	4.000226038	1	183.8533241	1.06E-183	0	CAST	350	47402369	27264.5	47374574.5	0	unknown	F4_35	FAFW60.2a	35	F5_inherited
1746	chr18	50199908	50200590	B6/CAST	CAST/CAST	Unknown	50200683	93	140.7233057	0.572327044	2.504209421	0.560068086	66.59110107	3.55E-50	0	CAST	115	50200705	15217.5	50184690.5	0	unknown	F4_03	FAFW59.1a	3	F5_inherited
1747	chr18	51353791	51353940	B6/B6	B6/CAST	Unknown	51353941	1	258.9137093	0.469421488	5.805394052	0.480376765	280.2799861	1.76E-215	0	HUM	358055	51711995	0	51353925.5	0	unknown	F4_22	FAFW54.1e	22	F5_inherited
1748	chr18	53033809	53035022	B6/CAST	CAST/CAST	Unknown	53034647	375	413.8730922	0.424581006	4.937929259	0.755585022	11.73777701	7.16E-180	0	HUM	106111	52927698	0	53034572.5	0	unknown	F4_18	FAFW57.2c	18	F5_inherited
1749	chr18	53170372	53170654	CAST/CAST	B6/CAST	B6	53170070	302	393.2399268	0.958823529	3.57010084	0.794107285	251.6088642	6.78E-194	0	CAST	303	53170069	114738.5	53285392.5	0	unknown	F4_04	FAFW37.1b	4	F5_inherited
1750	chr18	54201472	54201492	B6/CAST	B6/B6	Unknown	54201113	359	183.272648	0.306122449	6.512333015	0.481563673	325.4444251	3.43E-293	0	HUM	55545	54257037	32290.5	54233782.5	0	unknown	F4_24	FAFW68.1f	24	F5_inherited
1751	chr18	55456047	55456203	B6/CAST	CAST/CAST	Unknown	55456809	606	299.4297445	0.840646651	4.536808079	0.648538204	141.3777701	2.24E-147	0	CAST	588	55456791	306105.5	55149941.5	0	unknown	F4_28	FAFW67.1c	28	F5_inherited
1752	chr18	56574091	56574184	CAST/CAST	B6/CAST	CAST	56574419	235	43.94703709	0.461538462	1.921404744	0.516043927	31.16443904	7.44E-68	1	HUM	5841	56580025	279.5	56574463.5	0	unknown	F4_28	FAFW67.1c	28	F5_inherited
1753	chr18	64441597	64443761	B6/CAST	B6/B6	Unknown	64441229	368	52.97792132	0.577777778	1.0470716	0.528691668	17.42666203	5.38E-56	0	HUM	212265	64656026	69728.5	64513489.5	0	unknown	F4_06	FAFW48.1d	6	F5_inherited
1754	chr18	65359273	65359878	CAST/CAST	B6/CAST	Unknown	65359936	58	456.9128104	0.436363636	8.75163326	0.492339121	522.1333102	0	0	HUM	65476	65293797	4313.5	65354959.5	0	unknown	F4_07	FAFW43.1a	7	F5_inherited
1755	chr18	65416551	65417130	CAST/CAST	B6/CAST	Unknown	65417508	378	263.0991817	0.633507853	10.91834359	0.522071166	611.6577562	0	1	KO	122754	65293797	39089.5	65377461.5	0	unknown	F4_02	FAFW40.1c	2	F5_inherited
1756	chr18	66078878	66079041	B6/B6	B6/CAST	Unknown	66078729	149	28.18581349	0.35483871	1.740533521	0.525622538	58.5422091	3.50E-60	0	CAST	0	66078903	14835.5	66064042.5	0	unknown	F4_30	FAFW66.1c	30	F5_inherited
1757	chr18	67049474	67050379	B6/CAST	CAST/CAST	Unknown	67050245	134	259.9952072	0.329166667	2.751456411	0.372239173	113.4933171	4.06E-194	0	HUM	57321	67107700	0	67050208.5	0	unknown	F4_16	FAFW61.1e	16	F5_inherited
1758	chr18	67068265	67068787	B6/B6	B6/CAST	Unknown	67068425	160	73.93011842	0.3	3.217981659	0.634359231	48.37777006	6.37E-284	1	HUM	38913	67107700	12020.5	67056244.5	0	unknown	F4_20	FAFW45.3f	20	F5_inherited
1759	chr18	68135243	68135755	B6/CAST	CAST/CAST	Unknown	68100484	34759	58.783926	0.424778761	1.092438961	0.5	79.08441819	2.80E-41	0	CAST	35130	68100113	104854.5	68240609.5	0	unknown	F4_04	FAFW37.1b	4	F5_inherited
1760	chr18	68709088	68709469	B6/CAST	B6/B6	Unknown	68709469	0	258.2545919	0.452054795	3.670875086	0.375016819	132.0177631	5.40E-196	0	CAST	0	68709320	173561.5	68535526.5	0	unknown	F4_21	FAFW45.3a	21	F5_inherited
1761	chr18	69177478	69177736	B6/CAST	B6/B6	Unknown	69177495	17	479.9547472	0.496977025	6.18378092	0.490972375	221.5422091	5.49E-254	0	CAST	0	69177617	265370.5	69443106.5	0	unknown	F4_22	FAFW54.1e	22	F5_inherited
1762	chr18	71684235	71684309	B6/CAST	CAST/CAST	CAST	71684011	224	270.0819975	0.32815534	2.187296551	0.437510673	104.0177631	1.43E-81	0	HUM	151868	71836177	312.5	71683922.5	0	unknown	F4_28	FAFW67.1c	28	F5_inherited
1763	chr18	75325947	75326964	CAST/CAST	B6/CAST	Unknown	75327098	134	60.37917629	0.023255814	0.724758014	0.021954557	15.68888503	5.94E-20	0	HUM	156795	75483759	0	75326836.5	0	unknown	F4_16	FAFW61.1e	16	F5_inherited
1764	chr18	76347583	76347814	B6/CAST	B6/B6	Unknown	76347757	57	186.6958603	0.341232227	3.619059663	0.48347969	151.3288781	4.66E-143	0	CAST	0	76347689	9728.5	76337854.5	0	unknown	F4_07	FAFW43.1a	7	F5_inherited
1765	chr18	77494296	77494557	B6/CAST	CAST/CAST	Unknown	77494907	350	150.8653345	0.98687664	2.307990157	1	263.2310941	2.03E-157	0	CAST	345	77494902	80840.5	77413455.5	0	unknown	F4_15	FAFW41.2d	15	F5_inherited
1766	chr18	79222610	79222626	B6/CAST	B6/B6	CAST	79222772	146	462.8599515	0.267281106	6.242843962	0.512129119	206.1155471	3.05E-187	0	HUM	11648	79210962	298.5	79222924.5	0	unknown	F4_05	FAFW42.1b	5	F5_inherited
1767	chr18	79223171	79223319	B6/B6	B6/CAST	CAST	79222772	399	462.8599515	0.267281106	6.242843962	0.512129119	206.1155471	3.05E-187	0	HUM	12209	79210962	246.5	79222924.5	0	unknown	F4_24	FAFW68.1f	24	F5_inherited
1768	chr18	81085463	81086627	B6/CAST	CAST/CAST	Unknown	81085345	118	240.5613888	0.406060606	3.471452796	0.54914179	172.9688711	8.08E-180	0	HUM	4231	81090858	0	81085498.5	0	unknown	F4_11	FAFW40.1b	11	F5_inherited
1769	chr18	82385574	82385712	B6/B6	B6/CAST	B6	82385782	70	254.08918	0.274089936	3.021418682	0.397759212	156.4933171	3.58E-126	0	HUM	74339	82460051	147.5	82385859.5	0	unknown	F4_21	FAFW45.3a	21	F5_inherited
1770	chr18	83128309	83128765	B6/B6	B6/CAST	Unknown	83128769	4	410.2011652	0.461152882	4.360594606	0.481004909	315.8710872	6.01E-249	0	HUM	167780	82960529	8603.5	83119705.5	0	unknown	F4_07	FAFW43.1a	7	F5_inherited
1771	chr18	83128906	83129022	B6/B6	B6/CAST	Unknown	83128769	137	410.2011652	0.461152882	4.360594606	0.481004909	315.8710872	6.01E-249	0	HUM	168377	82960529	9200.5	83119705.5	0	unknown	F4_26	FAFW62.1b	26	F5_inherited
1772	chr18	83444237	83444447	B6/CAST	B6/B6	B6	83444243	6	727.4722492	0.915254237	4.342422856	0.764439239	145.5911011	4.21E-176	0	CAST	0	83444241	12152.5	83432084.5	0	unknown	F4_10	FAFW42.1e	10	F5_inherited
1773	chr18	85447394	85447513	CAST/CAST	B6/CAST	Unknown	85447775	262	18.88308257	0.411764706	2.827929513	0.711422039	63.85332407	1.61E-79	0	HUM	8975	85456488	734635.5	84712758.5	0	unknown	F4_13	FAFW51.1a	13	F5_inherited
1774	chr19	4055434	4055673	B6/B6	B6/CAST	Unknown	4072945	17272	201.2655335	0.601351351	1.278323894	0.532901158	45.59110107	3.67E-34	0	HUM	56961	4112634	17407.5	4073080.5	0	unknown	F4_22	FAFW54.1e	22	F5_inherited
1775	chr19	5510867	5513078	CAST/CAST	B6/CAST	Unknown	5512080	998	27.20470042	0.15	18.82235742	0.570962997	105.688885	0	1	HUM	9903	5522981	0	5512315.5	0	unknown	F4_13	FAFW51.1a	13	F5_inherited
1776	chr19	6839991	6840748	CAST/CAST	B6/CAST	Unknown	6685075	154916	120.6387371	0.886227545	2.220872305	0.813407289	151.5599722	7.17E-162	0	CAST	154857	6685134	235658.5	7076406.5	0	unknown	F4_36	FAFW46.1e	36	F5_inherited
1777	chr19	7579409	7579630	B6/CAST	CAST/CAST	CAST	7579236	173	691.8462514	0.588310854	6.046915021	0.595336078	582.1510733	0	0	CAST	352	7579057	11431.5	7591061.5	0	unknown	F4_05	FAFW42.1b	5	F5_inherited
1778	chr19	10275414	10275651	B6/CAST	CAST/CAST	B6	10275961	310	27.24641644	0.533333333	1.326789553	0.534647377	158.7421744	5.58E-111	0	HUM	59254	10334905	187.5	10275838.5	0	unknown	F4_04	FAFW37.1b	4	F5_inherited
1779	chr19	10333998	10334898	B6/CAST	B6/B6	Unknown	10334842	56	48.64288529	0.035714286	0.551718778	0.049440404	32.18220215	4.73E-22	0	CAST	7	10334905	58159.5	10275838.5	0	unknown	F4_25	FAFW58.2b	25	F5_inherited
1780	chr19	11768989	11771009	CAST/CAST	B6/CAST	Unknown	11823202	52193	21.50303644	0.4	0.898468826	0.470786794	34.23109412	3.90E-24	0	HUM	588233	11180756	52286.5	11823295.5	0	unknown	F4_19	FAFW55.1a	19	F5_inherited
1781	chr19	12007268	12007511	B6/CAST	B6/B6	Unknown	12007427	84	16.89367513	0.470588235	8.957217767	0.564048553	195.164439	0	1	HUM	460996	12468507	79311.5	11927956.5	0	unknown	F4_01	FAFW37.1a	1	F5_inherited
1782	chr19	15249787	15250425	B6/CAST	B6/B6	Unknown	15265359	14934	135.8432115	0.118012422	0.893121795	0.202893416	38.70664814	1.98E-30	0	KO	275380	15525805	649475.5	14600311.5	0	unknown	F4_11	FAFW40.1b	11	F5_inherited
1783	chr19	15905794	15905859	B6/B6	B6/CAST	Unknown	15905841	18	393.6737186	0.984732824	3.533331439	0.929911871	208.1822021	9.42E-212	0	KO	107352	15798442	25902.5	15931761.5	0	unknown	F4_16	FAFW61.1e	16	F5_inherited
1784	chr19	18226283	18233388	B6/CAST	B6/B6	Unknown	18233991	603	69.68761344	0.641025641	2.088847955	0.465846978	14.63999305	1.39E-68	0	CAST	479	18233867	600180.5	17626102.5	0	unknown	F4_07	FAFW43.1a	7	F5_inherited
1785	chr19	18335391	18335594	CAST/CAST	B6/CAST	Unknown	18335442	51	127.6325462	0.496969697	1.549930465	0.588275705	67.96887113	1.27E-59	0	CAST	0	18335466	709288.5	17626102.5	0	unknown	F4_12	FAFW46.1b	12	F5_inherited
1786	chr19	18939020	18939526	B6/B6	B6/CAST	Unknown	18939604	78	134.200576	0.937823834	1.61523436	0.879341477	39.5422091	6.33E-55	0	CAST	0	18939304	1036620.5	19976146.5	0	unknown	F4_03	FAFW59.1a	3	F5_inherited
1787	chr19	22900491	22901189	B6/B6	B6/CAST	Unknown	22901596	407	617.3928443	0.43062201	5.988778241	0.496068083	127.164439	0	0	CAST	380	22901569	249745.5	23150934.5	0	unknown	F4_07	FAFW43.1a	7	F5_inherited
1788	chr19	22901189	22901846	B6/CAST	CAST/CAST	Unknown	22901596	250	617.3928443	0.43062201	5.988778241	0.496068083	127.164439	0	0	CAST	0	22901569	249088.5	23150934.5	0	unknown	F4_28	FAFW67.1c	28	F5_inherited
1789	chr19	23979544	23979733	B6/CAST	B6/B6	Unknown	23979448	96	106.5763651	0.580952381	2.211256453	0.491298293	114.9199792	2.54E-110	0	HUM	19487	23999220	7081.5	23972462.5	0	unknown	F4_29	FAFW46.1a	29	F5_inherited
1790	chr19	25164791	25165512	B6/B6	B6/CAST	Unknown	25165151	360	26.56431854	0.333333333	2.296017623	0.421107985	31.68888503	1.08E-64	0	MULT	323386	24841405	38943.5	25204455.5	0	unknown	F4_02	FAFW40.1c	2	F5_inherited
1791	chr19	25583842	25583990	B6/B6	B6/CAST	B6	25584008	18	86.32140115	0.333333333	1.127063137	0.51528014	65.44442514	6.73E-46	0	HUM	45652	25629642	276.5	25584266.5	0	unknown	F4_20	FAFW45.3f	20	F5_inherited
1792	chr19	26234643	26234872	B6/CAST	CAST/CAST	B6	26235002	130	294.2173326	0.546351085	6.887870365	0.59968618	240.7555401	4.73E-243	1	HUM	206716	26441588	111.5	26234983.5	0	unknown	F4_30	FAFW66.1c	30	F5_inherited
1793	chr19	26541714	26541800	B6/B6	B6/CAST	Unknown	26542032	232	222.3208425	0.461538462	4.377949669	0.5	93.11554706	3.08E-162	0	CAST	236	26542036	33497.5	26508216.5	0	unknown	F4_25	FAFW58.2b	25	F5_inherited
1794	chr19	26745845	26745908	CAST/CAST	B6/CAST	CAST	26745676	169	80.8366553	0.49137931	2.464008148	0.614279512	153.1333102	4.45E-136	0	HUM	92058	26837966	134.5	26746042.5	0	unknown	F4_14	FAFW40.1d	14	F5_inherited
1795	chr19	27342116	27342364	B6/CAST	B6/B6	Unknown	27342172	56	25.30265458	0.48	1.008876967	0.42066289	44.11554706	6.76E-34	0	HUM	148886	27491250	0	27342351.5	0	unknown	F4_16	FAFW61.1e	16	F5_inherited
1796	chr19	31848282	32016643	B6/CAST	CAST/CAST	Unknown	32002604	14039	264.9111624	NA	5.59147814	NA	0	2.08E-254	0	HUM	79423	32096066	382149.5	32398792.5	0	unknown	F4_08	FAFW51.2e	8	F5_inherited
1797	chr19	32551466	32551631	B6/CAST	B6/B6	B6	32551574	57	107.7383146	0.346153846	1.479286618	0.424816206	19.95110802	6.70E-27	0	HUM	81728	32469738	2.5	32551463.5	0	unknown	F4_04	FAFW37.1b	4	F5_inherited
1798	chr19	34290594	34290640	B6/B6	B6/CAST	Unknown	34290206	388	105.6763557	0.465838509	13.44904626	0.524034611	582.4933171	0	1	KO	222335	34068259	30770.5	34321410.5	0	unknown	F4_29	FAFW46.1a	29	F5_inherited
1799	chr19	37466328	37467253	CAST/CAST	B6/CAST	Unknown	37466651	323	258.8123828	0.017391304	10.8216308	0.472632176	328.8533241	0	1	HUM	78125	37545378	0	37466706.5	0	unknown	F4_08	FAFW51.2e	8	F5_inherited
1800	chr19	37822381	37822895	B6/CAST	B6/B6	Unknown	37822242	139	82.17475506	0.306451613	1.918128597	0.47936442	96.91997915	4.89E-118	0	HUM	4298	37818083	166098.5	37656282.5	0	unknown	F4_22	FAFW54.1e	22	F5_inherited
1801	chr19	37847894	37847974	B6/CAST	B6/B6	Unknown	37822242	25652	82.17475506	0.306451613	1.918128597	0.47936442	96.91997915	4.89E-118	0	HUM	29811	37818083	191611.5	37656282.5	0	unknown	F4_07	FAFW43.1a	7	F5_inherited
1802	chr19	40241074	40241292	B6/CAST	CAST/CAST	Unknown	40241561	269	550.775691	0.988744589	3.774625789	0.989401594	264.6088642	3.21E-237	0	CAST	272	40241564	94542.5	40335834.5	0	unknown	F4_13	FAFW51.1a	13	F5_inherited
1803	chr19	42385856	42386140	B6/CAST	B6/B6	Unknown	42385887	31	68.74761285	0.56626506	1.990347039	0.702938391	110.8710872	3.36E-101	0	HUM	43422	42429562	0	42385997.5	0	unknown	F4_34	FAFW54.1g	34	F5_inherited
1804	chr19	43566945	43567055	B6/B6	B6/CAST	Unknown	43566985	40	621.598082	0.92816092	5.167072808	0.770230743	220.1822021	3.71E-239	0	CAST	11	43567066	24822.5	43591877.5	0	unknown	F4_16	FAFW61.1e	16	F5_inherited
1805	chr19	43996657	43997332	CAST/CAST	B6/CAST	B6	43996292	365	81.12127109	0.35483871	1.677301866	0.407336573	75.5422091	5.46E-87	0	CAST	435	43996222	79962.5	43916694.5	0	unknown	F4_26	FAFW62.1b	26	F5_inherited
1806	chr19	45031344	45031631	B6/B6	B6/CAST	Unknown	45031645	14	212.512819	0.404458599	5.362801491	0.512555151	597.3644043	0	0	HUM	53879	44977465	34286.5	45065917.5	0	unknown	F4_01	FAFW37.1a	1	F5_inherited
1807	chr19	45081864	45082635	CAST/CAST	B6/CAST	Unknown	45066004	15860	14.16574729	0.057142857	6.751512862	0.30824952	260.7555401	0	1	HUM	83245	45165880	15946.5	45065917.5	0	unknown	F4_18	FAFW57.2c	18	F5_inherited
1808	chr19	45793609	45794043	B6/CAST	B6/B6	Unknown	45794019	24	243.1677454	0.5	3.782169293	0.529119432	171.7066481	0	0	CAST	0	45793993	278840.5	46072883.5	0	unknown	F4_06	FAFW48.1d	6	F5_inherited
1809	chr19	46133603	46133794	B6/B6	B6/CAST	B6	46134284	490	164.245646	0.745679012	2.268919347	0.724331811	209.5110802	4.13E-166	1	HUM	40683	46174477	162.5	46133956.5	0	unknown	F4_04	FAFW37.1b	4	F5_inherited
1810	chr19	46134336	46134700	CAST/CAST	B6/CAST	B6	46134284	52	164.245646	0.745679012	2.268919347	0.724331811	209.5110802	4.13E-166	1	HUM	39777	46174477	379.5	46133956.5	0	unknown	F4_05	FAFW42.1b	5	F5_inherited
1811	chr19	47945188	47945520	B6/B6	B6/CAST	Unknown	47945527	7	654.511326	0.991354467	4.504913877	0.977924203	268.8710872	2.51E-274	0	CAST	77	47945597	31830.5	47913357.5	0	unknown	F4_21	FAFW45.3a	21	F5_inherited
1812	chr19	48285016	48300249	B6/CAST	B6/B6	Unknown	48297794	2455	101.2385941	NA	2.442511181	NA	0	4.76E-106	0	HUM	363	48284653	0	48297563.5	0	unknown	F4_16	FAFW61.1e	16	F5_inherited
1813	chr19	48285016	48300249	B6/CAST	CAST/CAST	Unknown	48297794	2455	101.2385941	NA	2.442511181	NA	0	4.76E-106	0	HUM	363	48284653	0	48297563.5	0	unknown	F4_21	FAFW45.3a	21	F5_inherited
1814	chr19	48803437	48804432	CAST/CAST	B6/CAST	Unknown	48803869	432	18.57751116	NA	0.61937022	0.5	0.426662034	1.05E-16	0	HUM	204511	49008943	0	48804026.5	0	unknown	F4_31	FAFW58.2c	31	F5_inherited
1815	chr19	49061220	49064212	B6/CAST	CAST/CAST	Unknown	49061572	352	107.9603281	0.631578947	0.837908877	0.605534726	9.475554011	2.04E-21	0	HUM	52277	49008943	0	49061601.5	0	unknown	F4_12	FAFW46.1b	12	F5_inherited
1816	chr19	50388256	50388784	B6/B6	B6/CAST	CAST	50387897	359	27.28130773	NA	0.657045658	0	13.29555054	8.41E-22	0	CAST	641	50387615	48559.5	50339696.5	0	unknown	F4_06	FAFW48.1d	6	F5_inherited
1817	chr19	52153002	52156948	B6/CAST	CAST/CAST	Unknown	52175051	18103	39.34312183	0.913043478	0.439157511	0.926540636	4.688885028	5.94E-07	0	CAST	18202	52175150	851387.5	53008335.5	0	unknown	F4_19	FAFW55.1a	19	F5_inherited
1818	chr19	54143265	54143854	B6/CAST	B6/B6	Unknown	54143763	91	65.19081	0.34375	1.474300607	0.529129994	17.16443904	2.90E-53	0	CAST	64	54143918	21677.5	54165531.5	0	unknown	F4_35	FAFW60.2a	35	F5_inherited
1819	chr19	55230377	55230447	B6/CAST	B6/B6	Unknown	55230882	435	317.5887165	0.093397746	2.915786654	0.323292716	183.9199792	3.35E-153	0	HUM	109845	55340292	21220.5	55251667.5	0	unknown	F4_26	FAFW62.1b	26	F5_inherited
1820	chr19	56259079	56260060	CAST/CAST	B6/CAST	Unknown	56259875	185	89.62304626	0.7	1.038995351	0.312889745	10.68888503	5.31E-44	0	HUM	74884	56334944	0	56259435.5	0	unknown	F4_09	FAFW39.2a	9	F5_inherited
1821	chr19	57678036	57678316	B6/CAST	B6/B6	B6	57677915	121	50.39281818	1	0.506696915	0.889641292	14.11554706	3.54E-13	0	HUM	82819	57595217	458.5	57677577.5	0	unknown	F4_17	FAFW43.1b	17	F5_inherited
1822	chr19	57703894	57713484	B6/CAST	B6/B6	Unknown	57707032	3138	174.9271882	NA	3.36954739	NA	0	7.84E-151	0	HUM	49412	57762896	26316.5	57677577.5	0	unknown	F4_03	FAFW59.1a	3	F5_inherited
1823	chr19	58364768	58364889	B6/CAST	CAST/CAST	Unknown	58364853	36	518.0621028	0.552631579	8.048396559	0.519273188	207.5422091	0	0	CAST	0	58364828	134794.5	58229973.5	0	unknown	F4_02	FAFW40.1c	2	F5_inherited
1824	chr19	58365170	58365948	CAST/CAST	B6/CAST	B6	58364853	317	518.0621028	0.552631579	8.048396559	0.519273188	207.5422091	0	0	CAST	342	58364828	135196.5	58229973.5	0	unknown	F4_30	FAFW66.1c	30	F5_inherited
1825	chr19	58577712	58601449	B6/CAST	B6/B6	Unknown	58580861	3149	438.3487246	NA	5.091006142	NA	0	6.91E-266	0	CAST	0	58580899	263978.5	58865427.5	0	unknown	F4_08	FAFW51.2e	8	F5_inherited
1826	chr19	58865139	58866495	B6/CAST	CAST/CAST	Unknown	58865486	347	38.59182836	0.454545455	3.402710057	0.536570502	54.68888503	3.69E-299	0	HUM	124644	58740495	0	58865427.5	0	unknown	F4_29	FAFW46.1a	29	F5_inherited
1827	chr2	4253362	4253575	B6/CAST	CAST/CAST	Unknown	4253415	53	56.73284165	0.437037037	1.029118328	0.385856299	43.80443209	1.52E-29	0	HUM	140171	4113191	45118.5	4208243.5	0	unknown	F4_18	FAFW57.2c	18	F5_inherited
1828	chr2	4492153	4492572	B6/CAST	B6/B6	Unknown	4492109	44	15.16555599	0.958333333	0.153461118	1	10.70664814	5.10E-05	0	HUM	54161	4546733	0	4492224.5	0	unknown	F4_14	FAFW40.1d	14	F5_inherited
1829	chr2	8638239	8639297	CAST/CAST	B6/CAST	B6	8637896	343	203.864522	0.38317757	1.112107183	0.391618443	23.06665509	1.28E-31	0	CAST	254	8637985	355118.5	8994415.5	0	unknown	F4_12	FAFW46.1b	12	F5_inherited
1830	chr2	9794565	9794995	B6/B6	B6/CAST	Unknown	9794732	167	46.16075261	0.441176471	0.86152846	0.531758739	47.23109412	2.65E-26	0	HUM	49219	9844214	0	9794888.5	0	unknown	F4_02	FAFW40.1c	2	F5_inherited
1831	chr2	9834311	9834790	B6/B6	B6/CAST	Unknown	9834573	217	156.5446055	0.47826087	5.019590009	0.564427091	194.0177631	7.66E-286	1	HUM	9424	9844214	0	9834371.5	0	unknown	F4_23	FAFW52.1a	23	F5_inherited
1832	chr2	9844607	9844845	B6/CAST	B6/B6	B6	9844143	464	401.3120486	0.553892216	4.039117609	0.532521503	184.4933171	6.62E-167	0	CAST	393	9844214	10235.5	9834371.5	0	unknown	F4_07	FAFW43.1a	7	F5_inherited
1833	chr2	10263793	10263811	B6/CAST	B6/B6	Unknown	10264173	362	13.88981582	0.352941176	0.323703728	0.528316169	17.65775616	1.10E-10	0	HUM	206513	10057280	1548.5	10262244.5	0	unknown	F4_03	FAFW59.1a	3	F5_inherited
1834	chr2	10353829	10354186	CAST/CAST	B6/CAST	Unknown	10422126	67940	14.37095238	0.129032258	0.087263279	0	9.377770057	0.050793412	0	MULT	296549	10057280	91584.5	10262244.5	0	unknown	F4_35	FAFW60.2a	35	F5_inherited
1835	chr2	12318278	12318356	B6/B6	B6/CAST	CAST	12318336	20	199.943364	0.363636364	3.17011128	0.368536352	60.85332407	6.75E-98	0	CAST	0	12318293	269096.5	12587452.5	0	unknown	F4_20	FAFW45.3f	20	F5_inherited
1836	chr2	18718824	18718914	B6/CAST	B6/B6	B6	18718668	156	243.2529977	0.963898917	2.158577768	0.886169056	128.1822021	1.73E-91	0	HUM	57354	18776268	271.5	18718552.5	0	unknown	F4_13	FAFW51.1a	13	F5_inherited
1837	chr2	20131419	20132139	B6/CAST	B6/B6	Unknown	20285057	152918	20.05105459	0.52	0.63894583	0.587639618	34.23109412	1.39E-15	0	HUM	331413	20463552	167760.5	20299899.5	0	unknown	F4_19	FAFW55.1a	19	F5_inherited
1838	chr2	22761333	22762462	B6/CAST	B6/B6	B6	22761257	76	137.7863333	0.277310924	2.101656878	0.578500195	108.2799861	2.88E-97	0	HUM	295183	23057645	184.5	22761148.5	0	unknown	F4_23	FAFW52.1a	23	F5_inherited
1839	chr2	24527870	24528390	B6/CAST	CAST/CAST	CAST	24527802	68	248.7839946	0.741071429	1.443031271	0.674389418	106.0844182	9.70E-67	0	CAST	139	24527731	37010.5	24490859.5	0	unknown	F4_30	FAFW66.1c	30	F5_inherited
1840	chr2	26086571	26086987	B6/B6	B6/CAST	Unknown	26087122	135	407.919977	0.439539347	8.771299686	0.478803579	566.1333102	0	1	CAST	205	26087192	187614.5	25898956.5	0	unknown	F4_14	FAFW40.1d	14	F5_inherited
1841	chr2	26199093	26201889	CAST/CAST	B6/CAST	Unknown	26246634	44745	62.43801567	NA	2.248799385	NA	0	1.44E-152	0	CAST	44596	26246485	272429.5	26474318.5	0	unknown	F4_24	FAFW68.1f	24	F5_inherited
1842	chr2	27239160	27239324	CAST/CAST	B6/CAST	B6	27239140	20	427.5037557	0.9986053	2.902572853	1	223.5422091	1.47E-235	0	CAST	206	27238954	150234.5	27389558.5	0	unknown	F4_25	FAFW58.2b	25	F5_inherited
1843	chr2	27994639	27995640	CAST/CAST	B6/CAST	Unknown	27969746	24893	66.56510757	1	2.631100037	0.997520853	33.16443904	4.03E-147	0	HUM	204134	27790505	24750.5	27969888.5	0	unknown	F4_09	FAFW39.2a	9	F5_inherited
1844	chr2	29350485	29350853	B6/CAST	B6/B6	Unknown	29350659	174	55.81169422	0.965517241	1.042351394	0.92848415	65.34664119	5.12E-53	0	HUM	33766	29384619	0	29350702.5	0	unknown	F4_06	FAFW48.1d	6	F5_inherited
1845	chr2	29481592	29481774	B6/B6	B6/CAST	CAST	29481470	122	28.03712398	0.490566038	0.940382663	0.525941596	57.8221952	1.11E-38	0	CAST	232	29481360	130889.5	29350702.5	0	unknown	F4_26	FAFW62.1b	26	F5_inherited
1846	chr2	31235193	31235363	B6/CAST	CAST/CAST	B6	31235294	69	211.9084988	0.902723735	1.68178657	0.831061482	131.3955332	1.80E-118	0	HUM	28618	31263981	265.5	31235628.5	0	unknown	F4_36	FAFW46.1e	36	F5_inherited
1847	chr2	31434758	31435267	CAST/CAST	B6/CAST	Unknown	31435075	192	324.991898	0.29455081	6.106244916	0.399258454	441.7244112	0	0	HUM	4598	31439865	0	31435015.5	0	unknown	F4_30	FAFW66.1c	30	F5_inherited
1848	chr2	32229075	32229995	CAST/CAST	B6/CAST	Unknown	32226577	2498	447.595935	0.459876543	8.434683755	0.530379703	378.5422091	0	1	CAST	2614	32226461	99387.5	32329382.5	0	unknown	F4_15	FAFW41.2d	15	F5_inherited
1849	chr2	33673491	33674423	B6/B6	B6/CAST	B6	33674704	281	36.19732458	0.333333333	1.496279354	0.51380707	36.21333102	1.70E-58	0	HUM	10689	33685112	147.5	33674570.5	0	unknown	F4_22	FAFW54.1e	22	F5_inherited
1850	chr2	34015002	34016061	B6/CAST	B6/B6	B6	34015157	155	42.9814535	0.473684211	1.464156268	0.404475964	36.63999305	1.07E-59	0	HUM	32374	34048435	129.5	34014872.5	0	unknown	F4_05	FAFW42.1b	5	F5_inherited
1851	chr2	34046901	34048563	B6/B6	B6/CAST	Unknown	34048130	433	65.6260615	0.444444444	2.472783168	0.526315789	38	8.04E-121	0	CAST	0	34048435	32028.5	34014872.5	0	unknown	F4_23	FAFW52.1a	23	F5_inherited
1852	chr2	35402598	35438750	B6/CAST	B6/B6	Unknown	35415218	12620	20.10398759	NA	1.695570403	NA	0	1.36E-66	0	HUM	114755	35287843	0	35415618.5	0	unknown	F4_26	FAFW62.1b	26	F5_inherited
1853	chr2	41456436	41498784	B6/CAST	CAST/CAST	Unknown	41474906	18470	15.93002805	NA	1.218467263	NA	0	5.58E-42	0	HUM	96530	41595314	0	41474962.5	0	unknown	F4_34	FAFW54.1g	34	F5_inherited
1854	chr2	44329297	44329398	B6/B6	B6/CAST	CAST	44328950	347	924.5079454	0.50625	8.315866573	0.491168851	169.8533241	7.99E-267	1	CAST	403	44328894	170938.5	44500336.5	0	unknown	F4_07	FAFW43.1a	7	F5_inherited
1855	chr2	45085746	45088612	B6/CAST	CAST/CAST	Unknown	45086236	490	562.7429422	0.275449102	6.395878502	0.471785652	53.16443904	1.01E-255	0	HUM	185428	45274040	0	45086555.5	0	unknown	F4_14	FAFW40.1d	14	F5_inherited
1856	chr2	45463998	45465916	B6/CAST	B6/B6	Unknown	45465367	549	142.3002214	NA	6.170051442	NA	0	3.20E-177	0	HUM	189958	45274040	377442.5	45086555.5	0	unknown	F4_01	FAFW37.1a	1	F5_inherited
1857	chr2	48510012	48511244	B6/CAST	CAST/CAST	Unknown	48452711	57301	85.72368674	0.033333333	0.050273703	0	1.557773531	0.454071191	0	CAST	376290	48887534	63340.5	48574584.5	0	unknown	F4_22	FAFW54.1e	22	F5_inherited
1858	chr2	49400235	49400315	CAST/CAST	B6/CAST	CAST	49400249	14	99.10870505	0.387096774	1.614093525	0.606944026	98.18220215	1.33E-73	0	HUM	19797	49420112	79.5	49400394.5	0	unknown	F4_02	FAFW40.1c	2	F5_inherited
1859	chr2	50651774	50651903	B6/B6	B6/CAST	CAST	50651665	109	697.6256243	0.96031746	5.487855891	0.833680446	140.8533241	9.71E-196	0	CAST	48	50651726	74227.5	50726130.5	0	unknown	F4_26	FAFW62.1b	26	F5_inherited
1860	chr2	52052125	52052159	B6/B6	B6/CAST	Unknown	52069295	17136	121.9936338	0.153846154	3.037553062	NA	0	1.84E-140	0	HUM	61705	52113864	16987.5	52069146.5	0	unknown	F4_19	FAFW55.1a	19	F5_inherited
1861	chr2	57188735	57189235	B6/CAST	B6/B6	Unknown	57189202	33	192.3572396	0.870897155	3.057176085	0.693664206	105.8533241	1.10E-100	0	HUM	54749	57133986	41893.5	57231128.5	0	unknown	F4_02	FAFW40.1c	2	F5_inherited
1862	chr2	57189559	57189580	CAST/CAST	B6/CAST	Unknown	57189202	357	192.3572396	0.870897155	3.057176085	0.693664206	105.8533241	1.10E-100	0	HUM	55573	57133986	41548.5	57231128.5	0	unknown	F4_18	FAFW57.2c	18	F5_inherited
1863	chr2	59534403	59534572	B6/B6	B6/CAST	Unknown	59610550	75978	161.9122763	0.981072555	2.14270818	0.916961968	81.5422091	3.80E-55	0	CAST	76075	59610647	192066.5	59726638.5	0	unknown	F4_06	FAFW48.1d	6	F5_inherited
1864	chr2	60195504	60196862	B6/CAST	B6/B6	B6	60195429	75	84.48688432	0.484848485	1.430418985	0.429431681	35.42666203	1.26E-48	0	HUM	22699	60172805	80.5	60195423.5	0	unknown	F4_08	FAFW51.2e	8	F5_inherited
1865	chr2	60885490	60885559	B6/CAST	CAST/CAST	CAST	60885235	255	160.1089909	0.377358491	3.438038215	0.576173073	131.2799861	7.57E-135	1	HUM	27983	60857507	304.5	60885185.5	0	unknown	F4_26	FAFW62.1b	26	F5_inherited
1866	chr2	62459936	62460081	B6/B6	B6/CAST	Unknown	62460190	109	16.17445401	0.583333333	1.670418263	0.592032086	27.16443904	4.43E-49	0	HUM	107562	62352374	0	62460005.5	0	unknown	F4_01	FAFW37.1a	1	F5_inherited
1867	chr2	63968758	63969073	CAST/CAST	B6/CAST	B6	63968818	60	641.8348656	0.993265993	2.223188873	0.999531038	71.06665509	2.89E-62	0	CAST	72	63968686	277519.5	63691238.5	0	unknown	F4_14	FAFW40.1d	14	F5_inherited
1868	chr2	64100495	64100624	B6/B6	B6/CAST	Unknown	64100666	42	148.4623133	0.983606557	1.438545571	0.957197252	67.80443209	2.87E-46	0	HUM	131809	63968686	409256.5	63691238.5	0	unknown	F4_05	FAFW42.1b	5	F5_inherited
1869	chr2	69396153	69397987	B6/CAST	B6/B6	Unknown	69397390	597	253.0974227	0.980769231	2.6076913	1	4.868888503	2.99E-89	0	CAST	0	69397479	21090.5	69419077.5	0	unknown	F4_35	FAFW60.2a	35	F5_inherited
1870	chr2	73015760	73016142	B6/CAST	CAST/CAST	Unknown	73016053	89	55.57785136	0.536231884	3.491735457	0.573849191	108.3288781	2.10E-113	0	CAST	131555	73147697	36462.5	73052604.5	0	unknown	F4_04	FAFW37.1b	4	F5_inherited
1871	chr2	76463632	76463899	B6/CAST	B6/B6	CAST	76464440	541	269.2216699	0.454545455	5.733402317	0.525847217	116.0666551	1.12E-296	0	HUM	126471	76337161	308.5	76464207.5	0	unknown	F4_12	FAFW46.1b	12	F5_inherited
1872	chr2	76463632	76463899	B6/CAST	CAST/CAST	B6	76464440	541	269.2216699	0.454545455	5.733402317	0.525847217	116.0666551	1.12E-296	0	HUM	126471	76337161	308.5	76464207.5	0	unknown	F4_24	FAFW68.1f	24	F5_inherited
1873	chr2	76463920	76464085	CAST/CAST	B6/CAST	CAST	76464440	355	269.2216699	0.454545455	5.733402317	0.525847217	116.0666551	1.12E-296	0	HUM	126759	76337161	122.5	76464207.5	0	unknown	F4_09	FAFW39.2a	9	F5_inherited
1874	chr2	77761245	77761916	B6/B6	B6/CAST	Unknown	77761715	201	348.5414354	0.453846154	5.146267872	0.533123959	135.8533241	1.36835534360129e-312	0	CAST	0	77761826	177467.5	77939383.5	0	unknown	F4_03	FAFW59.1a	3	F5_inherited
1875	chr2	80444453	80455793	B6/CAST	B6/B6	Unknown	80445397	944	154.2233674	NA	5.589553798	NA	0	2.48E-179	1	HUM	439056	80894849	0	80445425.5	0	unknown	F4_15	FAFW41.2d	15	F5_inherited
1876	chr2	92073887	92074400	B6/CAST	CAST/CAST	Unknown	92072354	1533	64.93971037	0.379310345	1.472686177	0.407155852	129.2488572	1.84E-68	0	HUM	50605	92125005	1499.5	92072387.5	0	unknown	F4_03	FAFW59.1a	3	F5_inherited
1877	chr2	93465290	93465391	B6/B6	B6/CAST	Unknown	93459016	6274	244.7040607	0.5066313	3.514536728	0.547271002	200.9688711	1.53E-274	0	CAST	6191	93459099	151048.5	93616439.5	0	unknown	F4_12	FAFW46.1b	12	F5_inherited
1878	chr2	103095943	103096248	B6/CAST	B6/B6	Unknown	103085791	10152	34.69036935	0.720930233	1.295281057	0.616410349	94.49331712	1.43E-53	0	HUM	30097	103065846	9683.5	103086259.5	0	unknown	F4_10	FAFW42.1e	10	F5_inherited
1879	chr2	106648197	106648695	B6/B6	B6/CAST	Unknown	106648230	33	158.5131472	0.022727273	2.529256064	0	66.68888503	2.35E-64	0	HUM	31307	106680002	0	106648372.5	0	unknown	F4_35	FAFW60.2a	35	F5_inherited
1880	chr2	106648695	106649069	B6/CAST	CAST/CAST	CAST	106648230	465	158.5131472	0.022727273	2.529256064	0	66.68888503	2.35E-64	0	HUM	30933	106680002	322.5	106648372.5	0	unknown	F4_29	FAFW46.1a	29	F5_inherited
1881	chr2	106861118	106861300	B6/B6	B6/CAST	Unknown	106861412	112	743.6106359	0.572327044	7.247404057	0.532098379	311.5422091	0	0	CAST	210	106861510	138418.5	106999718.5	0	unknown	F4_15	FAFW41.2d	15	F5_inherited
1882	chr2	108913028	108913571	B6/B6	B6/CAST	Unknown	108913910	339	151.6873502	0.942857143	1.42769189	1	22.55777353	3.80E-35	0	CAST	297	108913868	1607565.5	107305462.5	0	unknown	F4_31	FAFW58.2c	31	F5_inherited
1883	chr2	112922983	112924769	B6/CAST	B6/B6	Unknown	112923655	672	22.36099906	NA	1.295212053	NA	0	8.03E-29	0	HUM	147004	112775979	150898.5	112772084.5	0	unknown	F4_21	FAFW45.3a	21	F5_inherited
1884	chr2	113234597	113237411	B6/CAST	CAST/CAST	Unknown	113190123	44474	18.47268956	0.4375	1.342523455	1	0.475554011	2.09E-26	0	MULT	188353	113425764	462512.5	112772084.5	0	unknown	F4_19	FAFW55.1a	19	F5_inherited
1885	chr2	115122976	115124223	CAST/CAST	B6/CAST	Unknown	115123923	300	80.45434254	0.480769231	0.979818708	0.52260853	22.11554706	1.82E-33	0	CAST	0	115123827	204745.5	114918230.5	0	unknown	F4_24	FAFW68.1f	24	F5_inherited
1886	chr2	116248242	116248275	B6/CAST	B6/B6	Unknown	116248571	296	283.4018725	0.533730159	5.612225217	0.590734771	270.0177631	3.18E-221	0	CAST	325	116248600	135976.5	116384251.5	0	unknown	F4_20	FAFW45.3f	20	F5_inherited
1887	chr2	116248337	116248677	CAST/CAST	B6/CAST	Unknown	116248571	106	283.4018725	0.533730159	5.612225217	0.590734771	270.0177631	3.18E-221	0	CAST	0	116248600	135574.5	116384251.5	0	unknown	F4_28	FAFW67.1c	28	F5_inherited
1888	chr2	116816759	116817992	CAST/CAST	B6/CAST	B6	116816443	316	296.8095556	0.574912892	4.814989656	0.596416771	108.902216	4.73E-146	0	CAST	333	116816426	118357.5	116936349.5	0	unknown	F4_22	FAFW54.1e	22	F5_inherited
1889	chr2	117183748	117184250	B6/CAST	B6/B6	Unknown	117184324	74	286.670239	0.412121212	6.241180447	0.385682347	43.73777701	1.34E-256	0	CAST	66	117184316	247398.5	116936349.5	0	unknown	F4_22	FAFW54.1e	22	F5_inherited
1890	chr2	117944972	117945571	B6/CAST	B6/B6	Unknown	117945795	224	135.2513998	0.59375	5.243691528	0.508706757	57.42666203	5.16E-167	0	CAST	306	117945877	382648.5	118328219.5	0	unknown	F4_25	FAFW58.2b	25	F5_inherited
1891	chr2	118327610	118327797	B6/CAST	B6/B6	CAST	118328308	511	124.5120576	0.985765125	1.498009651	0.915271131	65.01776311	1.74E-51	0	HUM	156138	118483935	422.5	118328219.5	0	unknown	F4_23	FAFW52.1a	23	F5_inherited
1892	chr2	124553111	124553940	B6/B6	B6/CAST	Unknown	124553387	276	26.53790647	0.230769231	1.229414429	0.5	3.902216045	2.37E-41	0	MULT	119296	124673236	46335.5	124506775.5	0	unknown	F4_10	FAFW42.1e	10	F5_inherited
1893	chr2	125063148	125064211	B6/CAST	CAST/CAST	Unknown	125064150	61	73.19091619	0.5	3.48860643	0.546793116	53.42666203	2.01E-89	0	CAST	193	125064404	92050.5	125156261.5	0	unknown	F4_12	FAFW46.1b	12	F5_inherited
1894	chr2	125156420	125157045	CAST/CAST	B6/CAST	B6	125156539	119	13.35640739	0.484848485	0.368755917	0.879640342	3.951108023	2.96E-06	0	HUM	24866	125181911	158.5	125156261.5	0	unknown	F4_19	FAFW55.1a	19	F5_inherited
1895	chr2	128096296	128096524	B6/B6	B6/CAST	CAST	128096355	59	151.7019863	0.351955307	2.596167767	0.435603884	124.2310941	8.61E-103	0	HUM	33430	128129954	255.5	128096040.5	0	unknown	F4_08	FAFW51.2e	8	F5_inherited
1896	chr2	129093469	129094260	B6/CAST	CAST/CAST	CAST	129093499	30	178.9116455	0.644578313	3.55103713	0.5	65.37777006	6.48E-282	0	CAST	34	129093435	15238.5	129109498.5	0	unknown	F4_07	FAFW43.1a	7	F5_inherited
1897	chr2	129650343	129650901	B6/B6	B6/CAST	B6	129651067	166	16.60561114	0.16	0.948847174	0.709227546	62.13331017	2.30E-45	0	HUM	78928	129571415	136.5	129651037.5	0	unknown	F4_34	FAFW54.1g	34	F5_inherited
1898	chr2	131809674	131811028	B6/B6	B6/CAST	Unknown	131810551	477	297.8991767	0.507853403	3.838050968	0.529628657	84.37777006	3.94E-144	0	HUM	103123	131706551	231157.5	131578516.5	0	unknown	F4_21	FAFW45.3a	21	F5_inherited
1899	chr2	133361510	133361640	B6/CAST	B6/B6	B6	133361381	129	257.1979263	0.560386473	4.057379307	0.576574896	130.5911011	8.02E-149	0	CAST	155	133361355	75372.5	133437012.5	0	unknown	F4_06	FAFW48.1d	6	F5_inherited
1900	chr2	135655847	135655907	B6/CAST	B6/B6	Unknown	135656119	212	130.5915208	0.362318841	2.853651349	0.601792695	78.59110107	6.45E-162	0	CAST	133	135656040	153309.5	135809216.5	0	unknown	F4_01	FAFW37.1a	1	F5_inherited
1901	chr2	139787236	139788018	B6/B6	B6/CAST	Unknown	139787742	276	303.8656062	0.478873239	4.843372764	0.475158981	100.6399931	3.32E-199	0	CAST	0	139787643	102689.5	139890707.5	0	unknown	F4_13	FAFW51.1a	13	F5_inherited
1902	chr2	144482286	144508040	B6/B6	B6/CAST	Unknown	144496305	11735	268.3177786	NA	4.044218728	NA	0	1.40E-176	0	HUM	13319	144468967	0	144496408.5	0	unknown	F4_06	FAFW48.1d	6	F5_inherited
[truncated: 598 more rows]
