# Supplementary material for: A high-resolution map of non-crossover events reveals impacts of genetic diversity on mammalian meiotic recombination
Source: Nat Commun. 2019 Aug 29;10:3900. doi: 10.1038/s41467-019-11675-y (PMC6715734; doi:10.1038/s41467-019-11675-y)
Supplement: Supplementary file 7 — Supplementary Data 4 [file 41467_2019_11675_MOESM7_ESM.csv]

Index	Chromosome	First_converted_SNP	Last_converted_SNP	All_converted_SNPs	Number_of_converted_SNPs	Initiation	B6_allele	CAST_allele	DMC1_peak	DMC1_peak_dist	DMC1_enrichment	DMC1_symmetry	H3K4me3_enrichment	H3K4me3_symmetry	H3K4me3_number_of_haplotype_informative_reads	H3K4me3_pvalue	H3K4me3_filter_flag	Controlling_Prdm9_allele	CAST_motif_distance	CAST_motif_position	Human_motif_distance	Human_motif_position	Nearest_Upstream_Nonconverted_SNP	Nearest_Downstream_Nonconverted_SNP	Complex_NCO_Flag	Complex_CO_Flag	Parental_origin	Sample_ID	Sample_ID_alt1	Sample_ID_alt2	Generation
1	chr1	4091886	4091886	4091886	1	B6	A	G	4091993	107	204.21742	0.407035176	5.592541685	0.428504847	104.902216	7.07E-84	0	CAST	34	4091852	315516.5	3776369.5	-91	164	0	0	unknown	F2_06	FADW12.1f	193	F2
2	chr1	36343028	36343036	36343028:36343036	2	B6	C:T	A:C	36343006	22	567.6449759	0.573929961	5.760175964	0.539730591	264.2799861	0	1	HUM	68044	36274984	195.5	36342832.5	-69	122	0	0	unknown	F2_06	FADW12.1f	193	F2
3	chr1	91216273	91216273	91216273	1	B6	A	G	91216280	7	473.1717048	0.973579921	5.750147814	0.909760552	301.3955332	0	0	CAST	12	91216261	43159.5	91259432.5	-15	112	0	0	unknown	F2_06	FADW12.1f	193	F2
4	chr1	193702674	193702712	193702674:193702701:193702712	3	B6	C:G:A	T:A:G	193702498	176	133.9667682	0.870503597	11.79803027	0.657489966	507.9688711	0	0	CAST	0	193702710	458545.5	193244128.5	-282	112	0	0	unknown	F2_06	FADW12.1f	193	F2
5	chr3	148656599	148656599	148656599	1	CAST	T	C	148656708	109	155.1864049	0.459854015	1.63466971	0.530297594	99.01776311	9.17E-75	0	CAST	15	148656614	99908.5	148556690.5	-162	33	0	0	unknown	F2_06	FADW12.1f	193	F2
6	chr5	107093017	107093033	107093017:107093033	2	B6	T:G	C:T	107093000	17	31.51537865	0.433333333	3.910364637	0.308750889	54.90221605	2.18E-165	1	CAST	17	107093050	72980.5	107020036.5	-373	624	0	0	unknown	F2_06	FADW12.1f	193	F2
7	chr7	68039081	68039143	68039081:68039143	2	CAST	T:C	C:T	68038618	463	733.1992846	0.88172043	6.249313186	0.771133807	462.8710872	0	0	CAST	352	68038729	34302.5	68004778.5	-39	20	0	0	unknown	F2_06	FADW12.1f	193	F2
8	chr7	122575915	122575915	122575915	1	CAST	T	C	122575911	4	372.7390762	0.459369818	5.53877313	0.561166492	269.7555401	9.46E-225	0	CAST	33	122575948	177928.5	122753843.5	-19	71	0	0	unknown	F2_06	FADW12.1f	193	F2
9	chr8	84179869	84179869	84179869	1	CAST	G	A	84180224	355	471.7297162	0.513812155	9.491073832	0.457369317	211.1155471	0	0	CAST	329	84180198	81225.5	84261094.5	-365	306	0	0	unknown	F2_06	FADW12.1f	193	F2
10	chr9	118861932	118861939	118861932:118861939	2	B6	T:A	C:G	118861579	353	663.9373222	0.99602912	3.071532523	1	242.6244286	2.39E-183	0	CAST	452	118861480	190919.5	119052858.5	-13	136	0	0	unknown	F2_06	FADW12.1f	193	F2
11	chr10	118160208	118160208	118160208	1	CAST	A	G	118160059	149	750.0524978	0.495461422	4.996500202	0.532045959	374.4621882	0	0	HUM	321400	118481608	164142.5	117996065.5	-105	1095	0	0	unknown	F2_06	FADW12.1f	193	F2
12	chr12	16284803	16284803	16284803	1	B6	T	C	16285015	212	288.981001	0.408672799	2.433903623	0.428116485	215.6266273	7.98E-155	0	CAST	328	16285131	173449.5	16111353.5	-127	85	0	0	unknown	F2_06	FADW12.1f	193	F2
13	chr13	29183318	29183318	29183318	1	B6	T	C	29056092	127226	31.45502407	0.254901961	0.727542904	0.5	28.75554011	3.74E-15	0	CAST	127298	29056020	332477.5	29515795.5	-1557	945	0	0	unknown	F2_06	FADW12.1f	193	F2
14	chr14	119292017	119292017	119292017	1	B6	C	T	119291953	64	490.3313029	0.020645161	2.119279028	0.128130377	79.32887808	8.87E-70	0	HUM	20138	119312155	163.5	119292180.5	-221	105	0	0	unknown	F2_06	FADW12.1f	193	F2
15	chr16	55084085	55084098	55084085:55084098	2	CAST	G:G	A:T	55083997	88	275.1066145	0.455	3.424158591	0.450423052	100.8533241	5.34E-142	0	CAST	199	55083886	392302.5	55476400.5	-299	897	0	0	unknown	F2_06	FADW12.1f	193	F2
16	chr17	51890427	51890427	51890427	1	B6	G	T	51966167	75740	20.36601176	NA	0.438313579	0.371672961	23.37777006	2.36E-15	0	HUM	78805	51811622	137439.5	52027866.5	-35	22	0	0	unknown	F2_06	FADW12.1f	193	F2
17	chr17	84276068	84276068	84276068	1	B6	T	C	84275964	104	569.9309361	0.971623156	2.783447614	0.938393079	95.80443209	4.21E-148	0	CAST	35	84276103	107384.5	84383452.5	-18	33	0	0	unknown	F2_06	FADW12.1f	193	F2
18	chr19	31050586	31050586	31050586	1	B6	A	G	31050541	45	661.3501269	0.986614612	5.186743673	0.857183585	272.9688711	2.54E-196	0	CAST	2	31050584	268353.5	31318939.5	-303	110	0	0	unknown	F2_06	FADW12.1f	193	F2
19	chr1	57392655	57392655	57392655	1	CAST	T	C	57392601	54	713.0898384	0.776628749	5.772560314	0.634323356	119.1155471	5.52E-200	0	CAST	5	57392650	407034.5	56985620.5	-55	420	0	0	unknown	F2_03	FADW12.1a	194	F2
20	chr1	67033767	67033767	67033767	1	CAST	C	G	67033687	80	241.8611875	0.47734139	3.508954072	0.5	152.6577562	4.60E-214	0	MULT	190477	66843290	97790.5	66935976.5	-47	536	0	0	unknown	F2_03	FADW12.1a	194	F2
21	chr1	136356921	136356923	136356921:136356923	2	B6	G:G	A:C	136341656	15265	417.3065085	0.512362637	5.359951757	0.633003555	285.7066481	1.11609429395538e-320	0	CAST	15274	136341647	42695.5	136314225.5	-74	298	0	0	unknown	F2_03	FADW12.1a	194	F2
22	chr2	102761270	102761270	102761270	1	B6	C	T	102760789	481	118.9374405	0.521327014	3.669770857	0.52775224	198.1822021	3.24E-221	0	CAST	787	102760483	97804.5	102663465.5	-150	110	0	0	unknown	F2_03	FADW12.1a	194	F2
23	chr4	131425826	131425880	131425826:131425829:131425838:131425880	4	B6	G:A:C:T	A:G:A:C	131426022	142	158.8105568	0.573426573	4.298009671	0.471330273	209.2799861	0	0	CAST	201	131426081	73221.5	131352604.5	-443	491	0	0	unknown	F2_03	FADW12.1a	194	F2
24	chr5	3355712	3355712	3355712	1	B6	G	C	3364424	8712	325.3192589	0.397769517	5.573721577	0.358729531	102.6399931	2.24E-158	0	CAST	8641	3364353	586980.5	3942692.5	-157	572	0	0	unknown	F2_03	FADW12.1a	194	F2
25	chr5	127517033	127517033	127517033	1	CAST	A	G	127516916	117	36.11190066	0.219298246	3.56599718	0.317330572	328.4621882	7.38E-206	0	CAST	31	127517002	51747.5	127465285.5	-103	65	0	0	unknown	F2_03	FADW12.1a	194	F2
26	chr6	34759581	34759581	34759581	1	CAST	C	T	34759490	91	102.3246297	0.087628866	1.467241918	0.20846201	44.59110107	3.49E-32	0	HUM	57171	34816752	91908.5	34851489.5	-276	52	0	0	unknown	F2_03	FADW12.1a	194	F2
27	chr6	98307272	98307272	98307272	1	CAST	G	A	98307404	132	250.2827874	0.194594595	3.262254213	0.328184302	101.8533241	1.32E-141	0	HUM	26124	98281148	342775.5	97964496.5	-26	642	0	0	unknown	F2_03	FADW12.1a	194	F2
28	chr9	42122945	42122945	42122945	1	CAST	G	A	42110262	12683	232.0072102	0.535796767	4.457061818	0.510750707	325.5599722	1.85011280201234e-318	0	CAST	12537	42110408	141561.5	41981383.5	-324	243	0	0	unknown	F2_03	FADW12.1a	194	F2
29	chr9	70939415	70939415	70939415	1	B6	A	T	70939363	52	132.7124664	0.283216783	5.034870946	0.428117308	278.2310941	1.56E-256	0	CAST	78	70939337	75351.5	70864063.5	-256	5	0	0	unknown	F2_03	FADW12.1a	194	F2
30	chr10	127293432	127293432	127293432	1	B6	G	C	127293311	121	39.43173614	0.510204082	1.305466416	0.549244928	60.91997915	1.79E-56	0	CAST	185	127293247	217364.5	127076067.5	-164	32	0	0	unknown	F2_03	FADW12.1a	194	F2
31	chr11	96172223	96172223	96172223	1	B6	T	C	96172241	18	201.5334118	0.995495495	2.175093407	0.972908499	162.8221952	9.48E-131	0	CAST	32	96172191	137033.5	96309256.5	-35	179	0	0	unknown	F2_03	FADW12.1a	194	F2
32	chr12	55415996	55415996	55415996	1	CAST	A	G	55415852	144	511.6060121	0.416036309	3.196357576	0.519002922	184.1822021	1.15E-195	0	CAST	39	55415957	321784.5	55737780.5	-257	233	0	0	unknown	F2_03	FADW12.1a	194	F2
33	chr12	111789704	111789704	111789704	1	B6	T	C	111789969	265	853.4798521	0.363569861	5.093211113	0.42705808	445.5599722	0	0	HUM	4032	111785672	344.5	111790048.5	-179	140	0	0	unknown	F2_03	FADW12.1a	194	F2
34	chr13	41285085	41285085	41285085	1	B6	T	C	41284939	146	468.4722211	0.955087076	5.754104096	0.771651316	233.7555401	8.87E-284	0	CAST	11	41285074	45358.5	41239726.5	-292	25	0	0	unknown	F2_03	FADW12.1a	194	F2
35	chr13	54178494	54178494	54178494	1	B6	T	C	54178326	168	80.08038918	0.605263158	3.631673714	0.518823202	159.3777701	4.45E-206	0	CAST	35	54178459	108224.5	54070269.5	-214	50	0	0	unknown	F2_03	FADW12.1a	194	F2
36	chr13	71266042	71266042	71266042	1	CAST	A	T	71266116	74	517.6516608	0.665674603	4.557694022	0.628343899	303.8710872	9.45E-262	0	CAST	7	71266049	171870.5	71094171.5	-63	45	0	0	unknown	F2_03	FADW12.1a	194	F2
37	chr14	55652794	55652794	55652794	1	CAST	A	G	55652934	140	617.2538701	0.562005277	11.57411449	0.542622383	281.5422091	0	1	CAST	5	55652799	83370.5	55569423.5	-233	121	0	0	unknown	F2_03	FADW12.1a	194	F2
38	chr15	100814952	100814952	100814952	1	B6	A	G	100814974	22	42.48715781	0.843137255	1.467186519	0.747539135	38.37777006	3.51E-32	0	CAST	126	100815078	72514.5	100742437.5	-134	149	0	0	unknown	F2_03	FADW12.1a	194	F2
39	chr16	90151336	90151344	90151336:90151344	2	CAST	C:C	T:T	90151980	636	291.9153515	0.202578269	2.057414416	0.34207292	151.9688711	7.20E-154	0	HUM	195425	89955911	475.5	90151819.5	-145	112	0	0	unknown	F2_03	FADW12.1a	194	F2
40	chr19	36902804	36902812	36902804:36902812	2	CAST	G:C	A:T	36900957	1847	645.9294259	0.95049505	3.886076702	0.915997279	174.2799861	3.00E-191	0	CAST	1925	36900879	120897.5	37023709.5	-10	27	0	0	unknown	F2_03	FADW12.1a	194	F2
41	chr2	13337271	13337297	13337271:13337297	2	CAST	A:T	G:C	13337282	11	194.7302678	0.376344086	3.765896311	0.555078442	217.8710872	2.02E-158	0	CAST	41	13337338	11692.5	13348989.5	-59	1029	0	0	unknown	F2_04	FADW20.1f	218	F2
42	chr2	156766937	156766937	156766937	1	B6	A	C	156767103	166	156.1480457	0.980456026	1.271565225	1	110.6244286	1.45E-116	0	CAST	3	156766940	6831.5	156760105.5	-81	318	0	0	unknown	F2_04	FADW20.1f	218	F2
43	chr3	69234486	69234486	69234486	1	CAST	T	G	69234351	135	107.4557616	0.416216216	2.144653476	0.467996328	140.6088642	1.14E-99	0	CAST	22	69234464	459148.5	69693634.5	-47	65	0	0	unknown	F2_04	FADW20.1f	218	F2
44	chr4	24789519	24789519	24789519	1	CAST	T	A	24789756	237	81.76204881	0.260416667	2.221653963	0.453945344	86.85332407	1.44E-57	0	CAST	256	24789775	9687.5	24799206.5	-283	154	0	0	unknown	F2_04	FADW20.1f	218	F2
45	chr8	9311880	9311880	9311880	1	CAST	G	A	9311803	77	721.5460547	0.790637191	6.158742756	0.618005412	110.164439	4.51E-192	0	CAST	4	9311876	448662.5	8863217.5	-261	197	0	0	unknown	F2_04	FADW20.1f	218	F2
46	chr10	44051603	44051603	44051603	1	CAST	T	G	44051584	19	517.2352453	0.729903537	8.5336431	0.596646811	320.7555401	0	0	CAST	51	44051552	34966.5	44016636.5	-58	2555	0	0	unknown	F2_04	FADW20.1f	218	F2
47	chr11	100532870	100532870	100532870	1	B6	T	G	100532453	417	71.849613	0.434782609	2.99035536	0.336434977	45.85332407	2.46E-121	0	HUM	8800	100524070	65701.5	100598571.5	-667	97	0	0	unknown	F2_04	FADW20.1f	218	F2
48	chr12	91102200	91102200	91102200	1	B6	A	G	91102310	110	69.0118993	0.260869565	0.567453926	0.359022464	10.63999305	1.88E-11	0	CAST	14	91102214	581266.5	91683466.5	-521	182	0	0	unknown	F2_04	FADW20.1f	218	F2
49	chr12	98741091	98741091	98741091	1	B6	C	T	98741122	31	477.0379044	0.97766323	3.48637772	0.796833807	80.85332407	6.41E-153	0	CAST	8	98741083	176079.5	98917170.5	-323	45	0	0	unknown	F2_04	FADW20.1f	218	F2
50	chr13	47752465	47752465	47752465	1	B6	T	A	47752572	107	323.161402	0.557077626	4.938091908	0.556796672	140.8533241	1.35E-120	0	CAST	27	47752438	356448.5	47396016.5	-183	136	0	0	unknown	F2_04	FADW20.1f	218	F2
51	chr14	120369730	120369741	120369730:120369741	2	B6	C:C	G:T	120369835	94	619.2343192	0.758922559	5.080017044	0.637419164	345.6577562	0	0	CAST	128	120369869	310493.5	120680234.5	-124	75	0	0	unknown	F2_04	FADW20.1f	218	F2
52	chr19	50463524	50463524	50463524	1	B6	T	G	50463538	14	51.83874325	0.972222222	0.530974229	0.88123857	28.85332407	4.72E-15	0	CAST	78	50463602	123827.5	50339696.5	-37	24	0	0	unknown	F2_04	FADW20.1f	218	F2
53	chr1	33895354	33895354	33895354	1	B6	G	A	33895429	75	320.2501858	0.994727592	7.534100775	0.985536872	134.902216	4.11E-154	0	CAST	6	33895360	41502.5	33853851.5	-82	147	0	0	unknown	F2_05	FADW20.1a	219	F2
54	chr1	74057483	74057483	74057483	1	B6	G	A	74057467	16	236.0800126	0.503184713	2.810683479	0.543130604	162.2977492	1.13E-183	0	CAST	55	74057428	25797.5	74083280.5	-693	175	0	0	unknown	F2_05	FADW20.1a	219	F2
55	chr2	150995592	150995647	150995592:150995647	2	CAST	A:C	G:T	150995685	38	39.88032878	0.15	0.639327417	0.456054658	22.75554011	1.76E-21	0	CAST	56	150995536	948171.5	150047420.5	-756	306	0	0	unknown	F2_05	FADW20.1a	219	F2
56	chr3	130313702	130313702	130313702	1	B6	T	C	130313665	37	138.8323801	0.247474747	1.276272727	0.452889437	53.06665509	1.28E-30	0	CAST	54	130313756	213467.5	130527169.5	-145	80	0	0	unknown	F2_05	FADW20.1a	219	F2
57	chr3	157091146	157091146	157091146	1	B6	G	A	157091165	19	126.9328783	0.587378641	2.883448135	0.57049241	85.11554706	7.07E-91	0	CAST	37	157091109	387284.5	156703861.5	-340	680	0	0	unknown	F2_05	FADW20.1a	219	F2
58	chr4	135019360	135019360	135019360	1	B6	A	G	135019340	20	724.3474525	0.99003736	4.483419045	0.917743009	440.4621882	0	0	CAST	25	135019385	78540.5	135097900.5	-244	23	0	0	unknown	F2_05	FADW20.1a	219	F2
59	chr5	67498719	67498723	67498719:67498723	2	CAST	T:G	C:A	67498585	134	310.5655127	0.614825581	3.481190984	0.568232039	307.7733032	6.56E-232	0	CAST	85	67498634	75988.5	67422730.5	-109	79	0	0	unknown	F2_05	FADW20.1a	219	F2
60	chr5	75790231	75790277	75790231:75790277	2	B6	T:G	C:A	75790453	176	14.32211538	0.333333333	0.362879146	0.44116105	25.49331712	3.94E-08	0	MULT	30408	75759823	2354.5	75792631.5	-31	172	0	0	unknown	F2_05	FADW20.1a	219	F2
61	chr8	28489326	28489326	28489326	1	CAST	A	G	28427765	61561	117.2921373	0.5	3.453040476	0.563180647	182.0177631	5.12E-163	0	CAST	61592	28427734	446653.5	28042672.5	-5	65	0	0	unknown	F2_05	FADW20.1a	219	F2
62	chr8	57726046	57726046	57726046	1	B6	A	G	57726090	44	30.5992011	0.957446809	0.510286865	0.966805316	32.13331017	6.39E-16	0	CAST	4	57726050	17894.5	57708151.5	-18	109	0	0	unknown	F2_05	FADW20.1a	219	F2
63	chr9	75124524	75124524	75124524	1	B6	A	G	75165239	40715	19.83237625	0.913043478	0.575302595	0.798408763	8.377770057	1.79E-10	0	CAST	40996	75165520	300520.5	75425044.5	-230	591	0	0	unknown	F2_05	FADW20.1a	219	F2
64	chr10	52869875	52869947	52869875:52869909:52869947	3	CAST	C:T:A	A:G:G	52869912	35	116.178573	0.481203008	2.491818885	0.579961427	87.5422091	1.36E-92	0	CAST	76	52869799	289641.5	53159588.5	-486	97	0	0	unknown	F2_05	FADW20.1a	219	F2
65	chr10	70898064	70898097	70898064:70898097	2	CAST	A:A	C:G	70898131	34	301.533959	0.929273084	3.716203316	0.930179522	185.9688711	1.86E-147	0	CAST	0	70898094	322571.5	71220668.5	-39	129	0	0	unknown	F2_05	FADW20.1a	219	F2
66	chr10	116942137	116942137	116942137	1	B6	A	G	116942355	218	260.5968045	0.652567976	3.477977831	0.612768924	115.2799861	2.95E-176	0	CAST	314	116942451	46765.5	116988902.5	-118	766	0	0	unknown	F2_05	FADW20.1a	219	F2
67	chr10	127087865	127087865	127087865	1	B6	T	C	127088077	212	737.7992445	0.986013986	3.48144823	0.984874558	274.2977492	1.26E-263	0	CAST	79	127087944	11797.5	127076067.5	-24	67	0	0	unknown	F2_05	FADW20.1a	219	F2
68	chr11	67324029	67324029	67324029	1	B6	C	T	67323948	81	299.2962464	0.822666667	4.92502305	0.695526172	434.7244112	0	0	CAST	2	67324027	62148.5	67386177.5	-103	164	0	0	unknown	F2_05	FADW20.1a	219	F2
69	chr13	4177530	4177530	4177530	1	B6	C	T	4177595	65	105.5128386	0.860869565	2.903746189	0.459409721	61.59110107	5.19E-82	0	CAST	78	4177608	585742.5	3591787.5	-170	88	0	0	unknown	F2_05	FADW20.1a	219	F2
70	chr13	107900122	107900122	107900122	1	CAST	T	C	107902376	2254	329.9938272	0.479238754	4.363665957	0.445243033	136.9688711	3.09E-182	0	HUM	55052	107845070	2232.5	107902354.5	-26	55	0	0	unknown	F2_05	FADW20.1a	219	F2
71	chr13	110018603	110018663	110018603:110018636:110018643:110018663	4	B6	A:C:T:T	G:A:C:C	110018590	13	145.3306303	0.477366255	13.67177789	0.503831646	521.9688711	0	1	HUM	153904	110172567	43.5	110018706.5	-87	291	0	0	unknown	F2_05	FADW20.1a	219	F2
72	chr17	46955342	46955342	46955342	1	CAST	A	G	46955404	62	139.1160772	0.501945525	1.849491536	0.468227513	236.0532893	2.23E-131	0	CAST	21	46955363	141822.5	46813519.5	-116	62	0	0	unknown	F2_05	FADW20.1a	219	F2
73	chr1	121707111	121707111	121707111	1	CAST	T	C	121655428	51683	172.5022978	0.209836066	2.075202468	0.4665207	104.5422091	7.44E-81	0	CAST	51748	121655363	178665.5	121885776.5	-33	104	0	0	unknown	F2_09	FADW22.2a	340	F2
74	chr2	4800560	4800560	4800560	1	B6	G	C	4800890	330	26.14314901	0.555555556	0.635075497	0.519612983	25.49331712	7.61E-21	0	CAST	55409	4855969	59317.5	4741242.5	-44	204	0	0	unknown	F2_09	FADW22.2a	340	F2
75	chr2	117945811	117945811	117945811	1	B6	A	G	117945795	16	135.2513998	0.59375	5.243691528	0.508706757	57.42666203	5.16E-167	0	CAST	66	117945877	382408.5	118328219.5	-240	1096	0	0	unknown	F2_09	FADW22.2a	340	F2
76	chr2	147963615	147963615	147963615	1	B6	T	A	148053413	89798	12.15561224	0.388888889	0.604517086	0.47114643	34.65775616	1.89E-22	0	CAST	90028	148053643	130946.5	147832668.5	-213	364	0	0	unknown	F2_09	FADW22.2a	340	F2
77	chr2	158580923	158580923	158580923	1	B6	A	G	158580464	459	267.4081941	0.459893048	6.608397899	0.50332496	300.7555401	1.28457067918724e-322	0	CAST	368	158580555	9582.5	158571340.5	-392	104	0	0	unknown	F2_09	FADW22.2a	340	F2
78	chr3	132865442	132865442	132865442	1	B6	G	T	132865201	241	14.625	0.92	0.266201318	0.9343641	5.755540113	3.01E-06	0	CAST	170	132865272	48902.5	132816539.5	-165	55	0	0	unknown	F2_09	FADW22.2a	340	F2
79	chr3	144366040	144366040	144366040	1	B6	A	G	144365737	303	301.0240001	0.479076479	4.677382795	0.51015508	246.1822021	5.73E-264	0	CAST	726	144365314	16433.5	144349606.5	-96	604	0	0	unknown	F2_09	FADW22.2a	340	F2
80	chr5	53014296	53014296	53014296	1	B6	A	G	52962178	52118	105.9952199	0.52892562	1.810064567	0.543597417	160.5599722	2.46E-124	0	CAST	52136	52962160	130151.5	52884144.5	-7	225	0	0	unknown	F2_09	FADW22.2a	340	F2
81	chr7	112959025	112959025	112959025	1	CAST	C	T	112959068	43	279.4552679	0.388601036	4.05974955	0.432182608	221.1822021	1.17E-153	0	HUM	32512	112991537	126.5	112959151.5	-50	71	0	0	unknown	F2_09	FADW22.2a	340	F2
82	chr9	72550082	72550082	72550082	1	CAST	A	G	72550020	62	280.8866505	0.621052632	4.710406595	0.562067257	161.1155471	7.89E-182	0	CAST	49	72550033	52558.5	72602640.5	-34	78	0	0	unknown	F2_09	FADW22.2a	340	F2
83	chr16	7674154	7674154	7674154	1	B6	T	C	7399326	274828	31.11308828	0.680851064	0.275170553	0.821035649	10.90221605	1.79E-05	0	CAST	274724	7399430	325393.5	7999547.5	-697	229	0	0	unknown	F2_09	FADW22.2a	340	F2
84	chr18	78712394	78712397	78712394:78712397	2	CAST	T:G	C:A	78712478	81	196.4300574	0.303643725	2.204997915	0.424824584	93.11554706	1.16E-61	0	CAST	242383	78954780	264977.5	78977374.5	-53	434	0	0	unknown	F2_09	FADW22.2a	340	F2
85	chr19	6011202	6011202	6011202	1	CAST	C	T	5936402	74800	43.77765064	0.722222222	1.447224987	0.547344511	52.80443209	8.14E-40	0	HUM	87315	6098517	74689.5	5936512.5	-103	59	0	0	unknown	F2_09	FADW22.2a	340	F2
86	chr19	40073516	40073516	40073516	1	CAST	G	A	40195557	122041	8.021139971	NA	0.078689446	1	0.08221952	0.234341396	0	HUM	129660	39943856	262318.5	40335834.5	-429	722	0	0	unknown	F2_09	FADW22.2a	340	F2
87	chr1	188757184	188757184	188757184	1	CAST	G	A	188709858	47326	21.77027271	0.086956522	0.334223635	0.239747349	21.13331017	1.53E-12	0	HUM	151557	188908741	176033.5	188933217.5	-53	498	0	0	unknown	F2_10	FADW20.2j	344	F2
88	chr4	93617139	93617139	93617139	1	B6	T	C	93617117	22	605.3360491	0.568939771	7.144453192	0.595270361	524.8221952	0	0	CAST	5	93617134	1218415.5	94835554.5	-148	147	0	0	unknown	F2_10	FADW20.2j	344	F2
89	chr8	116991577	116991577	116991577	1	B6	T	C	116991661	84	73.17061743	0.514285714	2.290593101	0.61529367	112.7555401	1.75E-117	1	CAST	17	116991560	347914.5	117339491.5	-44	18	0	0	unknown	F2_10	FADW20.2j	344	F2
90	chr9	67077703	67077703	67077703	1	B6	A	G	67078007	304	56.86747562	0.474576271	2.050114634	0.604263226	100.7066481	1.08E-100	1	HUM	25627	67052076	246.5	67077949.5	-1385	395	0	0	unknown	F2_10	FADW20.2j	344	F2
91	chr10	88226266	88226266	88226266	1	CAST	A	C	88226306	40	286.2440704	0.306666667	1.952291727	0.336741406	33.68888503	3.92E-73	0	CAST	24	88226290	197749.5	88424015.5	-468	214	0	0	unknown	F2_10	FADW20.2j	344	F2
92	chr12	82466916	82466916	82466916	1	CAST	A	C	82466950	34	119.274261	0.067193676	1.798706569	0.236549726	74.01776311	2.89E-57	0	CAST	44	82466872	31924.5	82498840.5	-31	117	0	0	unknown	F2_10	FADW20.2j	344	F2
93	chr13	54909851	54909851	54909851	1	CAST	G	A	54909995	144	65.24410783	0.5	1.616267505	0.537638015	39.85332407	1.39E-45	0	CAST	66	54909917	228003.5	54681847.5	-309	10	0	0	unknown	F2_10	FADW20.2j	344	F2
94	chr14	62392724	62392724	62392724	1	CAST	G	C	62392581	143	517.0383326	0.412081985	3.363901491	0.563620435	157.1822021	3.11E-196	0	CAST	117	62392607	18744.5	62373979.5	-148	398	0	0	unknown	F2_10	FADW20.2j	344	F2
95	chr1	151727562	151727584	151727562:151727584	2	B6	T:C	C:T	151727498	64	553.5501845	0.856766257	5.299628309	0.699699778	202.8044321	7.59E-182	0	CAST	0	151727577	155926.5	151883510.5	-135	64	0	0	unknown	F2_08	FADW36.1f	394	F2
96	chr1	177820013	177820013	177820013	1	CAST	G	T	177745739	74274	23.47901451	0.625	1.190072376	0.528731973	69.60886418	3.49E-49	0	HUM	150998	177669015	73884.5	177746128.5	-591	391	0	0	unknown	F2_08	FADW36.1f	394	F2
97	chr3	89602965	89602965	89602965	1	B6	G	A	89602997	32	490.492981	0.613550816	2.74520039	0.540864517	305.8888503	1.72E-232	0	CAST	35	89603000	235981.5	89366983.5	-156	84	0	0	unknown	F2_08	FADW36.1f	394	F2
98	chr4	64441543	64441556	64441543:64441555:64441556	3	B6	A:C:G	G:T:C	64441539	4	782.3690335	0.68503937	8.721171269	0.589186951	241.0666551	0	0	CAST	118	64441425	700299.5	63741243.5	-40	138	0	0	unknown	F2_08	FADW36.1f	394	F2
99	chr4	83212592	83212609	83212592:83212609	2	B6	A:T	G:C	83212578	14	789.1590706	0.745907007	5.422873653	0.578700101	279.5422091	1.29E-265	0	CAST	55	83212537	389519.5	83602128.5	-60	119	0	0	unknown	F2_08	FADW36.1f	394	F2
100	chr4	138309104	138309105	138309104:138309105	2	CAST	G:T	A:C	138309124	19	267.8519278	0.721088435	2.843645234	0.597339401	184.9199792	9.58E-174	0	CAST	10	138309115	20368.5	138288735.5	-32	66	0	0	unknown	F2_08	FADW36.1f	394	F2
101	chr5	102000715	102000715	102000715	1	B6	T	C	102000553	162	217.5902454	0.998003992	1.099142535	0.996778812	61.39553316	1.17E-40	0	CAST	167	102000548	9817.5	101990897.5	-94	325	0	0	unknown	F2_08	FADW36.1f	394	F2
102	chr6	28905582	28905597	28905582:28905597	2	B6	A:C	G:T	28905608	11	550.6357501	0.732793522	5.185174544	0.705888293	529.4132963	0	0	CAST	4	28905601	103237.5	28802344.5	-83	129	0	0	unknown	F2_08	FADW36.1f	394	F2
103	chr8	50952696	50952696	50952696	1	CAST	C	G	50952664	32	61.86170561	0.290322581	3.074112422	0.566884675	29.90221605	1.28E-87	0	CAST	105	50952801	568935.5	51521631.5	-784	954	0	0	unknown	F2_08	FADW36.1f	394	F2
104	chr11	65765291	65765291	65765291	1	B6	C	G	65765435	144	591.9457086	0.995884774	6.385741757	1	208.9844356	6.84E-200	0	CAST	182	65765473	184858.5	65950149.5	-82	141	0	0	unknown	F2_08	FADW36.1f	394	F2
105	chr12	81277718	81277718	81277718	1	B6	A	G	81277757	39	359.4393473	0.525070956	3.196977181	0.479677732	246.0355262	2.33E-181	0	CAST	55	81277773	54170.5	81223547.5	-87	101	0	0	unknown	F2_08	FADW36.1f	394	F2
106	chr13	34031086	34031086	34031086	1	B6	A	G	34031328	242	78.94259931	0.338582677	1.575567253	0.40026995	110.2977492	1.58E-83	0	CAST	367	34031453	94299.5	33936786.5	-305	47	0	0	unknown	F2_08	FADW36.1f	394	F2
107	chr13	43715567	43715567	43715567	1	B6	T	C	43715488	79	505.7853242	0.472852234	8.713254251	0.485926749	639.5110802	0	1	CAST	75	43715492	107031.5	43608535.5	-138	180	0	1	unknown	F2_08	FADW36.1f	394	F2
108	chr15	78966799	78966799	78966799	1	CAST	C	T	78937299	29500	48.02141055	0.371134021	0.790304215	0.528846168	121.3332754	9.38E-65	0	HUM	46589	79013388	29476.5	78937322.5	-118	525	0	0	unknown	F2_08	FADW36.1f	394	F2
109	chr15	90946811	90946811	90946811	1	CAST	T	C	90946974	163	352.7147568	0.227659574	2.389354989	0.321738456	58.90221605	4.92E-83	0	HUM	49375	90897436	19.5	90946791.5	-330	364	0	0	unknown	F2_08	FADW36.1f	394	F2
110	chr16	67145594	67145594	67145594	1	CAST	T	C	67227621	82027	56.91629998	0.787878788	0.715344246	0.799274612	18.37777006	5.02E-18	0	CAST	82196	67227790	452314.5	67597908.5	-83	343	0	0	unknown	F2_08	FADW36.1f	394	F2
111	chr17	45671832	45671832	45671832	1	CAST	G	C	45671805	27	317.5115236	0.425714286	4.912839942	0.533232596	195.5911011	1.49E-302	0	CAST	47	45671785	161268.5	45833100.5	-689	94	0	0	unknown	F2_08	FADW36.1f	394	F2
112	chr2	62352371	62352371	62352371	1	B6	T	C	62352304	67	66.13786443	0.024390244	0.752555659	0.209533167	22.37777006	6.01E-21	0	CAST	3	62352374	21941.5	62374312.5	-694	269	0	0	unknown	F2_07	FADW33.1a	407	F2
113	chr3	141243383	141243383	141243383	1	B6	A	G	141243564	181	216.6099358	0.855172414	2.966621007	0.793773051	66.37777006	3.55E-51	0	CAST	69	141243452	1125204.5	140118178.5	-126	81	0	0	unknown	F2_07	FADW33.1a	407	F2
114	chr4	94156912	94156912	94156912	1	CAST	A	G	93968239	188673	285.6806713	0.984375	3.018611404	0.999454243	61.06665509	7.51E-96	0	CAST	189109	93967803	678642.5	94835554.5	-53	8	0	0	unknown	F2_07	FADW33.1a	407	F2
115	chr5	120365877	120365912	120365877:120365912	2	B6	T:A	C:G	120365872	5	332.2659746	0.463178295	5.023830175	0.520861666	287.6088642	0	0	CAST	20	120365857	245819.5	120120057.5	-47	760	0	0	unknown	F2_07	FADW33.1a	407	F2
116	chr5	148213381	148213381	148213381	1	B6	T	C	148213700	319	239.1985454	0.911870504	4.187856161	0.759192726	241.1333102	6.38E-174	0	CAST	387	148213768	88399.5	148124981.5	-81	48	0	0	unknown	F2_07	FADW33.1a	407	F2
117	chr9	70821250	70821250	70821250	1	CAST	T	A	70821183	67	344.5278273	0.01969697	3.583153788	0.131279259	211.5422091	4.36E-252	1	CAST	9	70821259	8404.5	70829654.5	-55	134	0	0	unknown	F2_07	FADW33.1a	407	F2
118	chr9	118820151	118820151	118820151	1	B6	G	T	118820342	191	204.7062588	0.998204668	2.450119157	0.993301741	146.9688711	9.20E-91	0	MULT	41329	118861480	232707.5	119052858.5	-42	659	0	0	unknown	F2_07	FADW33.1a	407	F2
119	chr11	25094963	25094963	25094963	1	B6	T	G	25094815	148	309.4036125	0.969868173	3.97065534	0.810137077	112.8533241	5.67E-136	0	CAST	10	25094953	231728.5	24863234.5	-893	62	0	0	unknown	F2_07	FADW33.1a	407	F2
120	chr12	85462579	85462579	85462579	1	CAST	G	A	85462846	267	31.49107765	0.086206897	0.668402358	0.166072864	44.91997915	7.38E-21	0	CAST	191	85462770	141329.5	85321249.5	-103	151	0	0	unknown	F2_07	FADW33.1a	407	F2
121	chr13	74734763	74734765	74734763:74734765	2	B6	G:A	A:C	74734618	145	480.1402031	0.954935622	8.891095109	0.657190032	499.3955332	0	1	CAST	0	74734763	701086.5	74033676.5	-73	200	0	0	unknown	F2_07	FADW33.1a	407	F2
122	chr14	36869610	36869610	36869610	1	CAST	C	A	36869817	207	851.1283283	0.985708768	4.248504981	0.913003024	248.1822021	8.39E-167	0	CAST	29	36869581	165356.5	36704253.5	-30	63	0	0	unknown	F2_07	FADW33.1a	407	F2
123	chr17	7172707	7172707	7172707	1	B6	T	C	7172703	4	819.9872821	0.890774125	2.969271126	0.762927297	106.4933171	6.16E-173	0	CAST	43	7172664	99422.5	7073284.5	-42	1030	0	0	unknown	F2_07	FADW33.1a	407	F2
124	chr18	22682119	22682119	22682119	1	CAST	A	G	22682127	8	498.105444	0.28410372	4.338748899	0.361838634	177.3288781	1.77E-155	0	HUM	51759	22733878	32.5	22682086.5	-21	89	0	0	unknown	F2_07	FADW33.1a	407	F2
125	chr19	40761467	40761467	40761467	1	B6	A	G	40761143	324	244.1475798	0.335016835	17.22561496	0.529729718	2001.364404	0	1	KO	34264	40795731	82309.5	40843776.5	-33	15	0	0	unknown	F2_07	FADW33.1a	407	F2
126	chr19	58229980	58229980	58229980	1	B6	A	G	58230351	371	23.51549588	0.380952381	4.584436514	0.378070797	86.11554706	8.05E-231	1	HUM	16938	58246918	6.5	58229973.5	-197	191	0	0	unknown	F2_07	FADW33.1a	407	F2
127	chr1	89999307	89999307	89999307	1	B6	A	G	89999430	123	446.4338161	0.948214286	7.687454462	0.877759027	415.6088642	0	0	CAST	2	89999305	32167.5	90031474.5	-106	216	0	0	unknown	F2_01	FADW39.1b	431	F2
128	chr4	132944772	132944784	132944772:132944776:132944784	3	B6	C:A:T	A:G:C	132944781	3	459.2204	0.992592593	2.461634907	0.959706922	113.1155471	2.65E-154	0	CAST	1	132944771	85467.5	132859304.5	-111	311	0	0	unknown	F2_01	FADW39.1b	431	F2
129	chr5	17618011	17618011	17618011	1	CAST	C	T	17617907	104	567.2961836	0.438066465	7.017953862	0.520292666	197.1155471	1.96E-274	0	HUM	16257	17634268	320946.5	17297064.5	-167	138	0	0	unknown	F2_01	FADW39.1b	431	F2
130	chr5	68811319	68811319	68811319	1	CAST	T	C	69229190	417871	206.8380987	0.393220339	5.104866004	0.518742192	160.0666551	5.48E-119	0	CAST	417790	69229109	960524.5	67850794.5	-533	14	0	0	unknown	F2_01	FADW39.1b	431	F2
131	chr6	5042221	5042221	5042221	1	B6	T	C	5042213	8	548.3368489	0.99248927	3.437952138	1	64.34444251	2.23E-68	0	CAST	257	5042478	42023.5	5000197.5	-51	880	0	0	unknown	F2_01	FADW39.1b	431	F2
132	chr6	84432644	84432654	84432644:84432654	2	CAST	T:G	C:A	84486541	53887	14.95179739	0.5	0.785676748	0.209552192	5.16443904	3.67E-25	0	HUM	153046	84279598	53798.5	84486452.5	-506	99	0	0	unknown	F2_01	FADW39.1b	431	F2
133	chr8	4062805	4062805	4062805	1	CAST	C	T	4102394	39589	528.8138422	0.991666667	4.901050723	0.954609779	219.9688711	1.65E-219	0	CAST	39689	4102494	202914.5	4265719.5	-360	70	0	0	unknown	F2_01	FADW39.1b	431	F2
134	chr8	36029958	36029958	36029958	1	B6	G	T	36030022	64	596.3432757	0.994652406	3.545550735	0.993597314	174.2310941	7.31E-152	0	CAST	8	36029966	108675.5	35921282.5	-56	71	0	0	unknown	F2_01	FADW39.1b	431	F2
135	chr8	104184523	104184523	104184523	1	B6	A	G	104184813	290	499.7129592	0.694588584	11.84600558	0.543789489	936.2977492	0	1	CAST	398	104184921	51055.5	104235578.5	-37	9	0	0	unknown	F2_01	FADW39.1b	431	F2
136	chr9	91021203	91021203	91021203	1	B6	A	G	91121939	100736	52.3013123	0.450704225	2.012977834	0.463665131	68.80443209	1.73E-61	0	HUM	231326	90789877	100743.5	91121946.5	-524	140	0	0	unknown	F2_01	FADW39.1b	431	F2
137	chr11	119730210	119730219	119730210:119730219	2	CAST	G:G	C:A	119730369	150	357.8463406	0.324324324	5.64109161	0.355617977	283.9688711	3.10E-298	0	HUM	56181	119674029	108.5	119730327.5	-319	101	0	0	unknown	F2_01	FADW39.1b	431	F2
138	chr12	34517916	34517916	34517916	1	B6	G	T	34446983	70933	17.56634268	NA	0.07515092	0.5	4.16443904	0.124954411	0	MULT	278066	34239850	144654.5	34662570.5	-1795	1889	0	0	unknown	F2_01	FADW39.1b	431	F2
139	chr13	72901263	72901298	72901263:72901298	2	B6	G:G	T:A	72901317	19	370.3096388	0.945868946	2.638178686	0.803263731	138.4933171	1.78E-90	0	CAST	11	72901309	289808.5	73191106.5	-63	13	0	0	unknown	F2_01	FADW39.1b	431	F2
140	chr13	100082637	100082637	100082637	1	B6	T	C	100082618	19	635.262427	0.957975167	3.4525422	0.749268046	112.3288781	3.71E-100	0	CAST	43	100082594	165998.5	99916638.5	-29	46	0	0	unknown	F2_01	FADW39.1b	431	F2
141	chr15	92290142	92290142	92290142	1	CAST	C	T	92290172	30	373.0653515	0.394658754	7.918738805	0.482105525	195.5911011	1.11E-162	0	CAST	68	92290210	357736.5	92647878.5	-58	278	0	0	unknown	F2_01	FADW39.1b	431	F2
142	chr16	24765231	24765264	24765231:24765254:24765263:24765264	4	B6	A:T:C:G	G:G:T:A	24765223	8	188.7022425	0.981424149	2.064025998	0.969986861	80.85332407	9.94E-70	0	HUM	110530	24875794	83583.5	24681647.5	-466	111	0	0	unknown	F2_01	FADW39.1b	431	F2
143	chr17	48042575	48042575	48042575	1	CAST	C	T	48008645	33930	19.8763892	0.387096774	1.656071072	0.521826015	114.5422091	6.65E-97	0	HUM	86567	48129142	33756.5	48008818.5	-109	83	0	0	unknown	F2_01	FADW39.1b	431	F2
144	chr17	82925535	82925535	82925535	1	B6	G	A	82925605	70	158.9240611	0.987261146	2.605392277	0.887144733	94.2799861	4.39E-75	0	HUM	33140	82958675	316601.5	83242136.5	-19	160	0	0	unknown	F2_01	FADW39.1b	431	F2
145	chr1	58276916	58276930	58276916:58276930	2	B6	A:C	G:A	58277004	74	525.0438887	0.723120169	6.615221143	0.613392296	370.3955332	0	0	CAST	0	58276928	17975.5	58294905.5	-132	137	0	0	unknown	F2_02	FADW28.1i	458	F2
146	chr1	151459990	151459990	151459990	1	B6	T	G	151460014	24	278.4475582	0.473251029	4.133684561	0.530454107	197.0177631	1.71E-137	0	CAST	19	151459971	25357.5	151434632.5	-271	667	0	0	unknown	F2_02	FADW28.1i	458	F2
147	chr2	60857813	60857825	60857813:60857816:60857824:60857825	4	CAST	A:T:C:C	G:C:G:G	60857617	196	547.7154304	0.484435798	6.011719892	0.485647153	209.0177631	3.60E-246	0	CAST	306	60857507	27360.5	60885185.5	-74	106	0	0	unknown	F2_02	FADW28.1i	458	F2
148	chr2	65164682	65164682	65164682	1	B6	T	A	65164812	130	258.3322245	0.595703125	3.968195825	0.660437683	90.37777006	2.57E-94	0	CAST	256351	65421033	250808.5	65415490.5	-82	91	0	0	unknown	F2_02	FADW28.1i	458	F2
149	chr2	171554640	171554640	171554640	1	CAST	G	A	171554503	137	277.838558	0.706214689	2.305316037	0.643918537	90.32887808	1.04E-91	0	CAST	1	171554639	5280.5	171549359.5	-135	150	0	0	unknown	F2_02	FADW28.1i	458	F2
150	chr4	107967876	107967891	107967876:107967891	2	CAST	T:T	C:C	107968038	147	69.1250591	0.674157303	6.146616998	0.380124101	496.3466412	0	0	CAST	208	107968099	317830.5	107650045.5	-102	207	0	0	unknown	F2_02	FADW28.1i	458	F2
151	chr5	28074791	28074791	28074791	1	CAST	C	T	28090686	15895	79.45722922	0.040983607	1.260596269	0.265094711	25.5422091	2.33E-48	0	HUM	95149	28169940	15534.5	28090325.5	-333	238	0	0	unknown	F2_02	FADW28.1i	458	F2
152	chr6	115034265	115034265	115034265	1	B6	C	A	115036367	2102	18.40355568	0.454545455	0.561959321	0.558426412	17.11554706	1.34E-16	0	MULT	19880	115014385	37639.5	115071904.5	-170	75	0	0	unknown	F2_02	FADW28.1i	458	F2
153	chr7	16955162	16955162	16955162	1	B6	A	G	16955069	93	172.3088095	0.542521994	2.296033822	0.480763473	207.9377423	1.76E-127	0	HUM	44923	16910239	352.5	16955514.5	-163	86	0	0	unknown	F2_02	FADW28.1i	458	F2
154	chr8	126781237	126781237	126781237	1	CAST	G	A	126781096	141	50.9010007	0.333333333	1.804676963	0.479124139	23.95110802	1.62E-48	0	HUM	64194	126845431	19.5	126781217.5	-219	1104	0	0	unknown	F2_02	FADW28.1i	458	F2
155	chr9	61691113	61691113	61691113	1	B6	G	C	61696863	5750	13.56702899	NA	0.490942334	0.454137764	10.90221605	6.95E-14	0	HUM	116797	61574316	5931.5	61697044.5	-500	349	0	0	unknown	F2_02	FADW28.1i	458	F2
156	chr9	67993540	67993603	67993540:67993603	2	B6	C:A	T:G	67993500	40	48.18864025	0.5	0.776331629	0.541383125	24.16443904	5.07E-20	0	HUM	44899	67948641	193260.5	67800279.5	-295	316	0	0	unknown	F2_02	FADW28.1i	458	F2
157	chr10	59184550	59184550	59184550	1	CAST	G	A	59184432	118	700.5157494	0.310894597	6.621294055	0.385857708	293.4933171	1.96E-257	0	CAST	43	59184507	293645.5	58890904.5	-8	132	0	0	unknown	F2_02	FADW28.1i	458	F2
158	chr10	67756198	67756198	67756198	1	CAST	A	G	67756276	78	22.9739482	0.048780488	0.528181956	0.071971651	28.03552622	3.25E-24	0	HUM	31115	67787313	23.5	67756174.5	-18	81	0	0	unknown	F2_02	FADW28.1i	458	F2
159	chr11	44170411	44170411	44170411	1	B6	A	C	44170308	103	56.44479389	0.45045045	0.522937117	0.481671545	54.5599722	1.46E-24	0	CAST	116	44170295	15467.5	44154943.5	-43	104	0	0	unknown	F2_02	FADW28.1i	458	F2
160	chr12	82319609	82319609	82319609	1	CAST	A	C	82319619	10	72.38464807	0	1.029066574	0.019330042	64.49331712	1.86E-43	0	CAST	113	82319496	179231.5	82498840.5	-2043	48	0	0	unknown	F2_02	FADW28.1i	458	F2
161	chr13	102775341	102775420	102775341:102775420	2	B6	T:T	A:C	102775209	132	39.9109494	0.360655738	0.81082875	0.420957518	44.2799861	4.19E-28	0	HUM	42422	102732919	92.5	102775248.5	-162	369	0	0	unknown	F2_02	FADW28.1i	458	F2
162	chr16	25665058	25665058	25665058	1	CAST	T	G	25638081	26977	25.31989373	0.727272727	0.898885039	0.611718013	17.90221605	1.66E-28	0	CAST	27008	25638050	983410.5	24681647.5	-162	389	0	0	unknown	F2_02	FADW28.1i	458	F2
163	chr2	38410095	38410095	38410095	1	B6	A	G	38409840	255	476.2912831	0.995327103	5.005373097	0.987712996	380.3466412	0	0	CAST	151	38409944	12092.5	38398002.5	-143	66	0	0	unknown	F2_11	FADW38.1b	565	F2
164	chr2	114593533	114593533	114593533	1	B6	G	C	114593617	84	454.1873856	0.992647059	4.173354451	0.989658885	283.8710872	8.10E-237	0	CAST	14	114593547	176556.5	114416976.5	-841	23	0	0	unknown	F2_11	FADW38.1b	565	F2
165	chr2	158721669	158721669	158721669	1	B6	A	G	158721349	320	145.5640901	0.508849558	2.928093971	0.478317778	276.7244112	1.95E-202	0	HUM	51437	158773106	386.5	158721282.5	-58	45	0	0	unknown	F2_11	FADW38.1b	565	F2
166	chr2	160072719	160072719	160072719	1	CAST	G	C	160072688	31	408.1050229	0.872315036	4.199023613	0.670118553	164.5911011	6.84E-145	0	CAST	1	160072718	92789.5	160165508.5	-70	104	0	0	unknown	F2_11	FADW38.1b	565	F2
167	chr2	178655970	178656002	178655970:178656002	2	CAST	G:A	A:G	178546853	109117	8.972539337	0.090909091	1.315268934	0.427180519	82.39553316	3.31E-58	0	MULT	172257	178828259	155010.5	178500959.5	-56	71	0	0	unknown	F2_11	FADW38.1b	565	F2
168	chr3	153831695	153831695	153831695	1	B6	G	C	153831883	188	368.0680731	0.699453552	3.787309104	0.56069084	576.6932824	0	0	HUM	11839	153819856	182895.5	153648799.5	-126	26	0	0	unknown	F2_11	FADW38.1b	565	F2
169	chr4	8781981	8781985	8781981:8781985	2	B6	T:T	C:G	8782102	117	573.3115844	0.996276992	2.478000929	1	86.37777006	1.08E-86	0	CAST	62	8782047	29229.5	8811214.5	-57	25	0	0	unknown	F2_11	FADW38.1b	565	F2
170	chr5	53092147	53092147	53092147	1	B6	A	C	53092220	73	646.8821849	0.892586989	4.504600123	0.668537273	180.9688711	1.39E-199	0	CAST	57	53092090	144994.5	53237141.5	-27	339	0	0	unknown	F2_11	FADW38.1b	565	F2
171	chr6	113245992	113245992	113245992	1	B6	A	G	113246117	125	61.76021812	0.454545455	1.86532054	0.5	56.06665509	8.15E-75	0	CAST	89	113245903	120663.5	113125328.5	-1113	168	0	0	unknown	F2_11	FADW38.1b	565	F2
172	chr6	144329735	144329735	144329735	1	B6	T	G	144329632	103	163.2861586	0.972027972	5.13120924	0.978998262	92.90221605	4.06E-231	0	CAST	14	144329721	41413.5	144288321.5	-404	963	0	0	unknown	F2_11	FADW38.1b	565	F2
173	chr8	80513991	80513991	80513991	1	CAST	C	T	80693833	179842	417.0960511	0.531746032	7.781439029	0.569533869	431.4444251	0	0	HUM	262272	80251719	621069.5	79892921.5	-156	12	0	0	unknown	F2_11	FADW38.1b	565	F2
174	chr8	87289585	87289591	87289585:87289591	2	CAST	A:C	G:T	87289788	197	53.22149861	0.038461538	0.927214696	0.06452597	64.29774921	1.03E-35	0	CAST	337	87289928	13349.5	87276235.5	-101	129	0	0	unknown	F2_11	FADW38.1b	565	F2
175	chr9	60992584	60992590	60992584:60992590	2	B6	C:A	T:G	60920421	72163	124.0597002	0.079681275	2.89567762	0.270718328	194.0844182	5.79E-152	0	HUM	95520	60897064	72011.5	60920572.5	-22	294	0	0	unknown	F2_11	FADW38.1b	565	F2
176	chr10	122899014	122899014	122899014	1	B6	A	G	122898747	267	244.7778511	0.405172414	3.06373006	0.481040389	158.2310941	2.72E-145	0	HUM	51272	122950286	305.5	122898708.5	-147	114	0	0	unknown	F2_11	FADW38.1b	565	F2
177	chr13	38028801	38028801	38028801	1	B6	C	G	38028594	207	240.7759878	0.56635514	2.083758107	0.503214194	155.5599722	1.51E-85	0	CAST	207	38028594	159437.5	38188238.5	-133	36	0	0	unknown	F2_11	FADW38.1b	565	F2
178	chr14	29811345	29811345	29811345	1	CAST	G	A	29815113	3768	51.36900941	0.366972477	1.447573615	0.399142314	148.7244112	6.24E-82	0	HUM	70636	29881981	3697.5	29815042.5	-33	138	0	0	unknown	F2_11	FADW38.1b	565	F2
179	chr15	75413773	75413804	75413773:75413804	2	B6	A:T	G:C	75448764	34960	10.10028065	0.28125	0.291357329	0.392241218	13.91997915	3.74E-07	0	CAST	61865	75351908	198597.5	75612401.5	-68	174	0	0	unknown	F2_11	FADW38.1b	565	F2
180	chr16	92609275	92609291	92609275:92609282:92609291	3	B6	A:C:G	G:T:A	92609234	41	507.7339866	0.989795918	1.852366914	0.979279693	68.85332407	2.63E-85	0	CAST	0	92609283	30500.5	92639791.5	-409	734	0	0	unknown	F2_11	FADW38.1b	565	F2
181	chr18	63259931	63259932	63259931:63259932	2	CAST	G:G	C:A	63278549	18617	455.3574666	0.990932642	3.072521338	0.988395448	159.7066481	1.17E-128	0	CAST	18702	63278634	124627.5	63135303.5	-138	52	0	0	unknown	F2_11	FADW38.1b	565	F2
182	chr19	4112567	4112567	4112567	1	B6	C	T	4112741	174	546.0640758	0.975182482	2.890455228	0.865521693	198.3466412	2.68E-250	0	CAST	67	4112634	39486.5	4073080.5	-743	133	0	0	unknown	F2_11	FADW38.1b	565	F2
183	chr19	11128729	11128760	11128729:11128760	2	B6	T:A	C:G	11128824	64	151.0597567	0.317164179	8.899180537	0.517758973	647.5599722	0	1	CAST	24	11128784	13935.5	11114793.5	-161	92	0	0	unknown	F2_11	FADW38.1b	565	F2
184	chr1	131132783	131132789	131132783:131132789	2	B6	T:C	C:T	131132775	8	322.8393565	0.427115189	4.783179864	0.426512715	387.8221952	1.40E-293	0	HUM	247754	130885029	158.5	131132947.5	-77	10	0	0	Maternal	F5_01	FAFW71.2a	37	F5_denovo
185	chr2	127349613	127349631	127349613:127349614:127349631	3	CAST	C:A:G	G:G:A	127349624	7	370.8525021	0.313131313	5.502359971	0.480035813	550.9866342	0	0	HUM	268094	127081519	71.5	127349541.5	-84	48	0	0	Paternal	F5_01	FAFW71.2a	37	F5_denovo
186	chr6	136648364	136648364	136648364	1	CAST	G	A	136648350	14	218.2520145	0.605536332	2.801324549	0.505791805	172.6577562	2.75E-152	0	HUM	20531	136668895	360.5	136648003.5	-8	67	0	0	Maternal	F5_01	FAFW71.2a	37	F5_denovo
187	chr8	3274866	3274866	3274866	1	B6	T	G	3274076	790	350.9042854	0.487804878	10.00020916	0.467327378	122.426662	0	0	MULT	138096	3412962	122243.5	3397109.5	-136	104	0	0	NA	F5_01	FAFW71.2a	37	F5_denovo
188	chr8	40899355	40899355	40899355	1	B6	T	A	40897601	1754	26.34902197	0.483870968	0.34902223	0.74012838	4.16443904	1.16E-05	0	HUM	22574	40876781	1706.5	40897648.5	-277	203	0	0	NA	F5_01	FAFW71.2a	37	F5_denovo
189	chr11	50443151	50443151	50443151	1	CAST	A	G	50443000	151	35.37648207	0.144736842	0.926249254	0.409230229	55.08441819	1.94E-39	0	HUM	123293	50319858	146104.5	50297046.5	-93	256	0	0	NA	F5_01	FAFW71.2a	37	F5_denovo
190	chr13	93673740	93673740	93673740	1	B6	A	T	93679176	5436	75.1766995	0.423076923	1.832205378	0.522509006	66.63999305	1.52E-69	0	HUM	183064	93490676	5441.5	93679181.5	-147	129	0	0	NA	F5_01	FAFW71.2a	37	F5_denovo
191	chr15	12580971	12580971	12580971	1	CAST	C	A	12581025	54	72.02222886	0.22147651	1.265710418	0.486528556	74.23109412	2.53E-38	0	HUM	313956	12267015	2960.5	12578010.5	-12	74	0	0	NA	F5_01	FAFW71.2a	37	F5_denovo
192	chr15	87055308	87055308	87055308	1	B6	C	T	87054478	830	127.8175814	NA	5.891052829	NA	0	3.65E-255	1	MULT	15303	87040005	23826.5	87031481.5	-2650	238	0	0	Paternal	F5_01	FAFW71.2a	37	F5_denovo
193	chr17	46658304	46658304	46658304	1	B6	A	C	46657859	445	119.8602079	0.410628019	3.570012022	0.549700878	241.4444251	5.60E-300	0	HUM	209851	46448453	696.5	46657607.5	-85	462	0	0	Paternal	F5_01	FAFW71.2a	37	F5_denovo
194	chr18	84251067	84251067	84251067	1	B6	C	T	84251102	35	55.28711382	0.36	0.927290375	0.581719146	55.06665509	1.02E-35	0	HUM	43618	84207449	380.5	84251447.5	-135	625	0	0	Maternal	F5_01	FAFW71.2a	37	F5_denovo
195	chr2	38982974	38982974	38982974	1	CAST	T	A	38983101	127	207.9759296	0.142857143	4.40616312	0.334510137	120.8533241	7.84E-174	0	HUM	24032	38958942	246.5	38983220.5	-845	703	0	0	Paternal	F5_02	FAFW71.2b	38	F5_denovo
196	chr3	100735600	100735600	100735600	1	B6	T	C	100736690	1090	500.8473984	0.524516129	7.889812437	0.520566311	218.8044321	0	0	CAST	1104	100736704	22057.5	100757657.5	-616	55	0	0	Paternal	F5_02	FAFW71.2b	38	F5_denovo
197	chr3	143685276	143685276	143685276	1	B6	T	C	143685407	131	252.2300537	0.445	2.024009515	0.48956207	95.80443209	1.86E-78	0	HUM	52035	143633241	185701.5	143499574.5	-180	145	0	0	NA	F5_02	FAFW71.2b	38	F5_denovo
198	chr4	25436280	25436285	25436280:25436285	2	B6	A:C	G:A	25436404	119	161.8565695	0.485207101	1.886563163	0.548030748	124.9199792	2.46E-85	0	HUM	14770	25451055	47.5	25436332.5	-38	99	0	0	Maternal	F5_02	FAFW71.2b	38	F5_denovo
199	chr9	28039628	28039628	28039628	1	B6	C	G	28039628	0	50.88594038	0.915662651	1.234605421	0.736213237	71.96887113	6.77E-45	0	HUM	78214	27961414	68.5	28039559.5	-65	152	0	0	NA	F5_02	FAFW71.2b	38	F5_denovo
200	chr9	50360863	50360863	50360863	1	B6	T	G	50350796	10067	9.996911799	0.7	0.506646349	0.538589093	38.87108718	4.03E-15	0	MULT	45128	50315735	74417.5	50435280.5	-469	658	0	0	NA	F5_02	FAFW71.2b	38	F5_denovo
201	chr10	39362580	39362580	39362580	1	B6	T	C	39362509	71	229.1987625	0.404494382	3.465860103	0.485476373	68.85332407	4.18E-136	0	HUM	13438	39349142	16751.5	39379331.5	-506	574	0	0	Maternal	F5_02	FAFW71.2b	38	F5_denovo
202	chr10	89607136	89607181	89607136:89607152:89607181	3	CAST	C:G:C	T:A:T	89658867	51686	15.37968516	0.125	0.695958332	0.166595933	31.49331712	6.92E-17	0	HUM	70400	89536736	51662.5	89658843.5	-454	29	0	0	NA	F5_02	FAFW71.2b	38	F5_denovo
203	chr11	100649979	100649979	100649979	1	CAST	A	T	100649920	59	19.69747012	0.628571429	1.00957153	0.781461181	88.8221952	1.23E-46	0	HUM	55972	100705951	15.5	100649963.5	-62	43	0	0	NA	F5_02	FAFW71.2b	38	F5_denovo
204	chr15	73499187	73499199	73499187:73499199	2	B6	G:A	T:G	73499296	97	25.51889342	0.939393939	4.474760668	0.140073728	564.0043973	0	0	HUM	228685	73270502	191.5	73499390.5	-16	25	0	0	Paternal	F5_02	FAFW71.2b	38	F5_denovo
205	chr7	139285874	139285874	139285874	1	CAST	A	G	139285950	76	183.5998978	0.37394958	2.160784509	0.430240517	136.1822021	2.74E-107	0	HUM	106461	139179413	55.5	139285929.5	-276	191	0	0	Paternal	F5_03	FAFW71.1b	39	F5_denovo
206	chr8	6186837	6186837	6186837	1	B6	T	C	6186733	104	62.31624451	0.963235294	0.300094003	0.951807702	17.70664814	1.22E-05	0	HUM	20171	6207008	148.5	6186688.5	-67	36	0	0	NA	F5_03	FAFW71.1b	39	F5_denovo
207	chr10	120059771	120059776	120059771:120059776	2	CAST	T:C	C:G	120059842	66	283.6919042	0.054054054	1.673765523	0.20210811	87.2799861	2.41E-75	0	HUM	71283	119988488	42.5	120059818.5	-35	393	0	0	NA	F5_03	FAFW71.1b	39	F5_denovo
208	chr13	71988046	71988046	71988046	1	B6	A	C	72120839	132793	42.44970682	NA	1.068595067	0.424318857	26.42666203	1.28E-45	0	HUM	237491	72225537	132413.5	72120459.5	-21	105	0	0	NA	F5_03	FAFW71.1b	39	F5_denovo
209	chr15	12844446	12844446	12844446	1	CAST	G	A	12844356	90	68.67955895	0.120567376	0.691909063	0.217020572	31.80443209	8.05E-22	0	HUM	100014	12944460	2454.5	12846900.5	-185	156	0	0	NA	F5_03	FAFW71.1b	39	F5_denovo
210	chr17	28242553	28242553	28242553	1	CAST	T	C	28145107	97446	79.5597445	0.028571429	1.855143875	0.106671914	61.01776311	6.90E-93	0	MULT	272449	27970104	118128.5	28124424.5	-179	210	0	0	Paternal	F5_03	FAFW71.1b	39	F5_denovo
211	chr17	49876766	49876766	49876766	1	CAST	G	T	49876609	157	434.3602532	0.412709497	5.848810058	0.500942487	530.5110802	0	0	HUM	37131	49839635	59524.5	49936290.5	-104	148	0	0	Paternal	F5_03	FAFW71.1b	39	F5_denovo
212	chr1	173326735	173326735	173326735	1	B6	T	C	173377680	50945	9.821839934	0.5	0.574883549	0.582427698	36.39553316	1.16E-18	0	HUM	62326	173389061	50945.5	173377680.5	-379	391	0	0	Maternal	F5_04	FAFW71.1d	40	F5_denovo
213	chr2	9835100	9835100	9835100	1	CAST	C	T	9834573	527	156.5446055	0.47826087	5.019590009	0.564427091	194.0177631	7.66E-286	1	HUM	9114	9844214	728.5	9834371.5	-64	98	0	0	NA	F5_04	FAFW71.1d	40	F5_denovo
214	chr5	115449098	115449098	115449098	1	B6	T	C	115449463	365	616.2322632	0.465078061	7.188260748	0.483754388	584.7733032	0	0	HUM	8698	115457796	741.5	115449839.5	-324	292	0	0	Maternal	F5_04	FAFW71.1d	40	F5_denovo
215	chr9	29397135	29397163	29397135:29397163	2	B6	T:A	C:G	29397290	127	22.57527927	0.277777778	0.798385631	0.516370787	30.5422091	2.62E-26	0	HUM	21812	29418975	107226.5	29504389.5	-237	594	0	0	NA	F5_04	FAFW71.1d	40	F5_denovo
216	chr9	42519126	42519126	42519126	1	B6	A	C	42537911	18785	497.4612035	0.993095512	3.9402605	1	137.8533241	1.89E-203	0	CAST	18716	42537842	319044.5	42838170.5	-802	6	0	0	Paternal	F5_04	FAFW71.1d	40	F5_denovo
217	chr15	37268772	37268772	37268772	1	CAST	A	G	37128730	140042	104.3109724	0.019157088	0.811383837	0.018945924	67.5599722	2.16E-29	0	HUM	252667	37016105	140352.5	37128419.5	-44	101	0	0	NA	F5_04	FAFW71.1d	40	F5_denovo
218	chr15	95081863	95081863	95081863	1	CAST	A	G	95081938	75	512.2061039	0.236408567	6.008602997	0.473472099	207.3288781	1.11E-201	0	HUM	9889	95071974	8.5	95081871.5	-140	10	0	0	Paternal	F5_04	FAFW71.1d	40	F5_denovo
219	chr16	58452154	58452154	58452154	1	B6	C	A	58452244	90	100.3912435	0.238372093	1.886663168	0.379342175	74.59110107	2.20E-47	0	MULT	5480	58446674	116776.5	58335377.5	-198	128	0	0	NA	F5_04	FAFW71.1d	40	F5_denovo
220	chr18	81249136	81249136	81249136	1	CAST	T	A	81249073	63	257.9164953	0.414829659	1.71193932	0.52996006	100.1333102	2.04E-72	0	HUM	86675	81335811	30405.5	81218730.5	-155	84	0	0	Maternal	F5_04	FAFW71.1d	40	F5_denovo
221	chr18	84209596	84209636	84209596:84209636	2	CAST	C:G	T:A	84209637	1	377.1923149	0.450084602	6.780399278	0.534336315	597.0355262	0	1	HUM	2147	84207449	41811.5	84251447.5	-713	110	0	0	Maternal	F5_04	FAFW71.1d	40	F5_denovo
222	chr4	44674263	44674263	44674263	1	CAST	T	G	44674451	188	620.7956952	0.411850768	4.354913018	0.513324491	375.2488572	2.02122255713654e-320	0	HUM	79419	44594844	59.5	44674322.5	-54	301	0	0	NA	F5_05	FAFW72.1e	41	F5_denovo
223	chr7	19104782	19104782	19104782	1	B6	A	C	19104726	56	227.5027488	0.454545455	3.552065364	0.478237739	91.90221605	1.49E-249	1	MULT	6787	19097995	78673.5	19026108.5	-16	1093	0	0	NA	F5_05	FAFW72.1e	41	F5_denovo
224	chr7	19299893	19299893	19299893	1	B6	A	G	19297572	2321	329.5342874	0.940949936	3.083795156	0.702931254	216.8221952	5.77E-143	0	CAST	2356	19297537	39954.5	19339847.5	-87	13	0	0	NA	F5_05	FAFW72.1e	41	F5_denovo
225	chr8	81963780	81963780	81963780	1	CAST	A	T	81963955	175	16.21607044	0.133333333	0.173863159	0.243735357	1.951108023	0.006879797	0	MULT	50697	82014477	1128187.5	83091967.5	-761	216	0	0	Maternal	F5_05	FAFW72.1e	41	F5_denovo
226	chr11	74690751	74690751	74690751	1	B6	T	C	74690616	135	98.41421329	0.833333333	1.162093956	0.731896444	49.59110107	1.97E-34	0	HUM	19639	74671112	104458.5	74795209.5	-680	42	0	0	Paternal	F5_05	FAFW72.1e	41	F5_denovo
227	chr14	39178906	39178906	39178906	1	B6	A	T	39152938	25968	21.41060977	0.11627907	0.10007032	0	2.771104548	0.160280196	0	CAST	26135	39152771	175017.5	39003888.5	-369	128	0	0	NA	F5_05	FAFW72.1e	41	F5_denovo
228	chr14	46451713	46451713	46451713	1	B6	C	T	46478853	27140	104.5529617	0.3125	3.336969123	0.555555556	9	1.18E-73	0	CAST	27201	46478914	153729.5	46605442.5	-102	4136	0	0	NA	F5_05	FAFW72.1e	41	F5_denovo
229	chr15	25776012	25776013	25776012:25776013	2	B6	A:C	T:T	25757201	18811	93.15152427	0.909803922	1.992404261	0.906626932	3.688885028	5.19E-79	0	MULT	19715	25756297	78135.5	25854148.5	-28	34	0	0	NA	F5_05	FAFW72.1e	41	F5_denovo
230	chr16	26803593	26803593	26803593	1	CAST	T	C	26706829	96764	13.36844759	0.307692308	0.259518464	0.302400207	7.591101074	1.08E-05	0	MULT	280195	26523398	514724.5	27318317.5	-105	247	0	0	NA	F5_05	FAFW72.1e	41	F5_denovo
231	chr18	9817093	9817093	9817093	1	B6	A	G	9867662	50569	739.7856706	0.968817204	3.071152894	0.91753704	257.4621882	2.33E-224	0	CAST	50497	9867590	202030.5	10019123.5	-355	36	0	0	NA	F5_05	FAFW72.1e	41	F5_denovo
232	chr3	138361089	138361089	138361089	1	CAST	C	T	138361083	6	52.94946649	0.028985507	0.541232288	0.163375014	22.2799861	6.17E-13	0	MULT	96263	138457352	18710.5	138342378.5	-252	66	0	0	Maternal	F5_06	FAFW72.1f	42	F5_denovo
233	chr14	34747586	34747586	34747586	1	B6	T	A	34718394	29192	45.08881634	0.290322581	2.393968076	0.426049377	47.32887808	1.12E-80	0	HUM	213782	34533804	94130.5	34841716.5	-714	1106	0	0	NA	F5_06	FAFW72.1f	42	F5_denovo
234	chr16	14213321	14213325	14213321:14213325	2	B6	G:A	A:G	14213229	92	636.7068802	0.365882353	4.531266463	0.463442981	355.6088642	8.93E-271	0	HUM	11185	14224510	18.5	14213302.5	-107	185	0	0	Paternal	F5_06	FAFW72.1f	42	F5_denovo
235	chr1	13263203	13263203	13263203	1	B6	T	C	13280413	17210	168.2580322	0.020779221	0.790580418	0	44.45998958	5.12E-29	0	HUM	171344	13091859	17424.5	13280627.5	-155	347	0	0	NA	F5_07	FAFW72.1i	43	F5_denovo
236	chr6	7991684	7991684	7991684	1	CAST	T	A	7991689	5	117.0114712	0.696078431	0.900949641	0.826944454	32.11554706	4.14E-19	0	HUM	19065	7972619	60.5	7991623.5	-243	93	0	0	Maternal	F5_07	FAFW72.1i	43	F5_denovo
237	chr11	46378871	46378871	46378871	1	B6	A	G	46360238	18633	26.38267746	0.771929825	1.898412239	0.636888194	113.2310941	2.41E-78	0	CAST	18847	46360024	108418.5	46487289.5	-274	40	0	0	NA	F5_07	FAFW72.1i	43	F5_denovo
238	chr15	96317643	96317715	96317643:96317715	2	B6	T:T	G:C	96317805	90	55.73800485	0.214285714	0.652295208	0.437546224	24.01776311	9.82E-20	0	HUM	260665	96578380	4160.5	96313482.5	-271	240	0	0	NA	F5_07	FAFW72.1i	43	F5_denovo
239	chr16	49061649	49061689	49061649:49061654:49061689	3	B6	T:C:G	C:A:A	49061630	19	26.22400772	0.891891892	1.811226398	0.831680569	66.32887808	1.68E-41	0	HUM	441579	49503268	418470.5	49480159.5	-78	39	0	0	NA	F5_07	FAFW72.1i	43	F5_denovo
240	chr5	90623590	90623590	90623590	1	B6	T	G	90626770	3180	26.35409933	0.936170213	0.5067129	0.927904873	25.70664814	3.16E-11	0	HUM	54117	90677707	3267.5	90626857.5	-1161	405	0	0	Paternal	F5_08	FAFW72.2f	44	F5_denovo
241	chr5	111835293	111835293	111835293	1	B6	G	C	111900664	65371	128.0998914	0.97752809	2.249791331	0.974294452	75.90221605	3.52E-136	0	HUM	85155	111750138	65567.5	111900860.5	-39	63	0	0	NA	F5_08	FAFW72.2f	44	F5_denovo
242	chr9	10277741	10277741	10277741	1	B6	T	C	10252238	25503	10.27570337	0.615384615	0.349065227	0.713270318	4.688885028	6.72E-05	0	CAST	25291	10252450	29257.5	10248483.5	-1780	1959	0	0	Maternal	F5_08	FAFW72.2f	44	F5_denovo
243	chr12	26388504	26388504	26388504	1	B6	A	T	26388604	100	224.2867824	0.491114701	4.697634616	0.502960475	506.6755193	0	0	HUM	20324	26368180	55019.5	26443523.5	-50	47	0	0	NA	F5_08	FAFW72.2f	44	F5_denovo
244	chr15	58394568	58394586	58394568:58394586	2	B6	C:T	T:A	58395033	447	464.10206	0.480364656	5.635336825	0.531731585	346.6577562	1.58705248954063e-318	0	HUM	31401	58425987	39371.5	58433957.5	-90	169	0	0	Paternal	F5_08	FAFW72.2f	44	F5_denovo
245	chr17	67786884	67786884	67786884	1	CAST	T	C	67786760	124	33.53166588	0.078431373	0.641269386	0.025316195	25.2799861	5.04E-17	0	MULT	30979	67817863	61289.5	67725594.5	-67	239	0	0	Paternal	F5_08	FAFW72.2f	44	F5_denovo
246	chr12	112086748	112086748	112086748	1	B6	A	G	112086902	154	76.42898549	0.608695652	1.718505811	0.541036769	109.6577562	4.55E-98	0	HUM	63218	112149966	66.5	112086814.5	-29	12	0	0	NA	F5_09	FAFW75.1a	45	F5_denovo
247	chr13	112067368	112067371	112067368:112067371	2	B6	G:C	A:T	112065476	1892	91.0341048	0.02020202	0.860530115	0	44.80443209	5.98E-27	0	HUM	25358	112042010	1807.5	112065560.5	-221	113	0	0	Maternal	F5_09	FAFW75.1a	45	F5_denovo
248	chr2	118654501	118654501	118654501	1	B6	G	A	118679667	25166	127.8534794	0.076923077	2.767916574	0.271513926	153.1822021	1.90E-189	0	CAST	25269	118679770	220103.5	118874604.5	-106	62	0	0	NA	F5_10	FAFW75.1b	46	F5_denovo
249	chr9	117836897	117836897	117836897	1	B6	A	G	117860210	23313	26.45835974	0.294117647	1.385886794	0.314626307	45.85332407	3.60E-62	1	HUM	62079	117774818	23537.5	117860434.5	-743	404	0	0	Maternal	F5_10	FAFW75.1b	46	F5_denovo
250	chr18	11723633	11723633	11723633	1	B6	T	C	11723485	148	110.7565303	0.458333333	2.192505323	0.516991394	29.42666203	4.19E-68	0	HUM	130144	11853777	57.5	11723690.5	-466	502	0	0	NA	F5_10	FAFW75.1b	46	F5_denovo
251	chr2	14663693	14663693	14663693	1	B6	T	C	14664006	313	69.33056728	0.8046875	1.707241263	0.604489192	43.06665509	9.46E-54	0	HUM	113301	14776994	105.5	14663798.5	-235	19	0	0	NA	F5_11	FAFW75.2e	47	F5_denovo
252	chr2	28809318	28809343	28809318:28809343	2	B6	T:A	G:G	28809331	12	205.4598817	0.629464286	4.146715152	0.554717903	502.5777353	0	0	HUM	65866	28875209	30.5	28809373.5	-36	22	0	0	NA	F5_11	FAFW75.2e	47	F5_denovo
253	chr4	101137482	101137482	101137482	1	CAST	T	C	101137457	25	20.68336774	0.375	0.664492718	0.359970054	17.85332407	6.50E-16	0	HUM	58967	101196449	165.5	101137647.5	-90	186	0	0	Maternal	F5_11	FAFW75.2e	47	F5_denovo
254	chr9	62011009	62011033	62011009:62011033	2	B6	A:G	G:A	62011153	120	19.22633255	0.349206349	1.048165327	0.407036586	139.8399583	2.06E-61	0	MULT	131334	62142367	128632.5	61882376.5	-39	5	0	0	Maternal	F5_11	FAFW75.2e	47	F5_denovo
255	chr9	96645295	96645608	96645295:96645478:96645608	3	B6	A:T:G	T:A:A	96645995	387	125.321326	0.392857143	3.555536731	0.510409439	96.06665509	7.40E-185	0	HUM	18782	96664390	257727.5	96903335.5	-61	627	0	0	NA	F5_11	FAFW75.2e	47	F5_denovo
256	chr9	109109835	109109887	109109835:109109887	2	CAST	A:T	G:G	109109716	119	47.67888328	0.590909091	0.858962878	0.744368255	126.8577214	6.29E-63	0	HUM	40496	109069339	38.5	109109796.5	-241	42	0	0	NA	F5_11	FAFW75.2e	47	F5_denovo
257	chr10	36998511	36998511	36998511	1	CAST	A	G	36998453	58	573.2690574	0.5335097	5.798884789	0.569220944	187.8044321	1.11E-179	0	HUM	6884	37005395	26.5	36998484.5	-273	93	0	0	NA	F5_11	FAFW75.2e	47	F5_denovo
258	chr12	80990313	80990313	80990313	1	CAST	G	A	80989871	442	26.43462239	0.5	0.216539028	0.63493278	14.8221952	6.40E-08	0	HUM	157832	80832481	635.5	80989677.5	-99	119	0	0	Paternal	F5_11	FAFW75.2e	47	F5_denovo
259	chr13	56082858	56082930	56082858:56082930	2	B6	A:G	C:A	56181671	98741	32.09772124	0.705882353	0.440816842	0.522982652	43.51108023	3.76E-19	0	HUM	109777	55973081	98820.5	56181750.5	-5	457	0	0	Maternal	F5_11	FAFW75.2e	47	F5_denovo
260	chr18	5013179	5013199	5013179:5013199	2	B6	A:T	G:C	5105692	92493	15.03984096	0.0625	0.502868137	0.029859547	32.96887113	2.46E-14	0	HUM	141265	5154464	403236.5	5416435.5	-238	209	0	0	NA	F5_11	FAFW75.2e	47	F5_denovo
261	chr4	11018946	11018946	11018946	1	CAST	T	A	11019127	181	41.59295705	0.4375	0.534936534	0.564139152	31.18220215	3.74E-21	0	HUM	75827	10943119	61783.5	11080729.5	-188	79	0	0	NA	F5_12	FAFW75.2f	48	F5_denovo
262	chr4	109858040	109858040	109858040	1	CAST	C	T	109858043	3	38.07455933	0.733333333	1.027151196	0.217602653	14.16443904	9.82E-28	0	HUM	4455	109853585	168420.5	110026460.5	-262	478	0	0	Maternal	F5_12	FAFW75.2f	48	F5_denovo
263	chr5	122090810	122090810	122090810	1	B6	T	C	122090969	159	73.7287534	0.347222222	3.117096679	0.586414047	225.6577562	1.20E-165	0	KO	57791	122148601	76526.5	122014283.5	-92	359	0	0	Maternal	F5_12	FAFW75.2f	48	F5_denovo
264	chr7	67664964	67664964	67664964	1	B6	G	C	67677921	12957	70.60521721	0.980487805	0.893555135	1	77.2799861	8.64E-40	0	HUM	155571	67509393	65021.5	67729985.5	-18	45	0	0	NA	F5_12	FAFW75.2f	48	F5_denovo
265	chr11	102907294	102907294	102907294	1	CAST	G	T	102907157	137	24.67210145	0.547619048	0.774857888	0.507188042	69.5599722	3.99E-37	0	HUM	87263	102994557	514.5	102906779.5	-79	100	0	0	Paternal	F5_12	FAFW75.2f	48	F5_denovo
266	chr14	116497478	116497478	116497478	1	CAST	C	T	116497303	175	62.84767212	0.361344538	0.42477565	0.675598605	8.542209096	1.08E-07	0	HUM	77179	116420299	139974.5	116357503.5	-266	189	0	0	NA	F5_12	FAFW75.2f	48	F5_denovo
267	chr16	18642623	18642623	18642623	1	B6	A	G	18642734	111	694.1638273	0.483098592	7.385444444	0.536083259	526.5599722	0	0	HUM	17585	18660208	39.5	18642662.5	-248	49	0	0	Paternal	F5_12	FAFW75.2f	48	F5_denovo
268	chr12	31685330	31685330	31685330	1	CAST	G	T	31679670	5660	51.49063389	0.488372093	0.607135646	0.459605002	12.37777006	4.61E-20	0	CAST	5810	31679520	40060.5	31645269.5	-205	189	0	0	NA	F5_13	FAFW76.1c	49	F5_denovo
269	chr13	43787023	43787023	43787023	1	B6	A	G	43715488	71535	505.7853242	0.472852234	8.713254251	0.485926749	639.5110802	0	1	CAST	71531	43715492	178487.5	43608535.5	-417	1171	0	0	Paternal	F5_13	FAFW76.1c	49	F5_denovo
270	chr13	56181887	56181932	56181887:56181932	2	B6	T:T	C:C	56181671	216	32.09772124	0.705882353	0.440816842	0.522982652	43.51108023	3.76E-19	0	HUM	208806	55973081	136.5	56181750.5	-152	99	0	0	Paternal	F5_13	FAFW76.1c	49	F5_denovo
271	chr15	72728483	72728523	72728483:72728509:72728523	3	CAST	A:T:T	G:C:C	72728982	459	232.0260387	0.491666667	4.145776675	0.546192614	238.1333102	0	0	HUM	40990	72687493	539.5	72729062.5	-347	78	0	0	Paternal	F5_13	FAFW76.1c	49	F5_denovo
272	chr16	87227319	87227319	87227319	1	B6	G	T	87243157	15838	97.34572605	0.594059406	1.768304418	0.657618262	12.68888503	2.40E-54	0	CAST	15853	87243172	782804.5	86444514.5	-26	155	0	0	NA	F5_13	FAFW76.1c	49	F5_denovo
273	chr17	46721179	46721179	46721179	1	CAST	A	G	46721140	39	235.2896368	0.434375	4.399629373	0.528355665	458.4621882	0	0	HUM	234184	46955363	100.5	46721078.5	-274	88	0	0	Maternal	F5_13	FAFW76.1c	49	F5_denovo
274	chr1	165680111	165680111	165680111	1	B6	T	G	165682837	2726	20.91427603	0.44	0.80236233	0.33009241	23.5422091	1.92E-31	0	MULT	42899	165723010	12134.5	165692245.5	-309	451	0	0	Paternal	F5_14	FAFW76.1d	50	F5_denovo
275	chr7	136041815	136041815	136041815	1	CAST	C	T	136041986	171	124.2013363	0.5	7.180376283	0.622912446	170.8533241	2.33E-227	0	HUM	456596	136498411	21115.5	136062930.5	-524	81	0	0	NA	F5_14	FAFW76.1d	50	F5_denovo
276	chr8	80248752	80248752	80248752	1	B6	G	A	80248865	113	40.75320917	0.392405063	2.004947468	0.50657741	76.01776311	7.33E-47	0	HUM	2967	80251719	355830.5	79892921.5	-59	52	0	0	Maternal	F5_14	FAFW76.1d	50	F5_denovo
277	chr8	125894484	125894628	125894484:125894525:125894599:125894600:125894605:125894628	6	CAST	C:T:T:G:G:A	G:C:C:A:C:C	125894393	91	76.9629423	0.816901408	2.472420218	0.651349992	191.6088642	1.64E-115	0	HUM	46351	125940979	10646.5	125905274.5	-179	12	0	0	Paternal	F5_14	FAFW76.1d	50	F5_denovo
278	chr11	22646070	22646070	22646070	1	CAST	A	C	22658771	12701	12.00614539	0.3	0.577440835	0.586560711	17.32887808	6.88E-13	0	MULT	119856	22526214	30029.5	22616040.5	-52	527	0	0	NA	F5_14	FAFW76.1d	50	F5_denovo
279	chr17	48817762	48817762	48817762	1	CAST	C	T	48817543	219	481.2439043	0.517301038	6.7661701	0.516647448	871.0043973	0	0	HUM	16483	48801279	586.5	48817175.5	-85	46	0	0	Maternal	F5_14	FAFW76.1d	50	F5_denovo
280	chr4	130877352	130877376	130877352:130877376	2	B6	C:G	T:A	130877502	126	288.9243588	0.515217391	5.367589787	0.547597312	199.5911011	0	0	HUM	76420	130953796	22833.5	130900209.5	-281	771	0	0	Maternal	F5_15	FAFW76.1a	51	F5_denovo
281	chr8	48744281	48744281	48744281	1	CAST	C	T	48743004	1277	626.8010129	0.250909091	3.985937247	0.348147767	88.90221605	1.73E-150	0	HUM	12701	48731580	1169.5	48743111.5	-424	92	0	0	Maternal	F5_15	FAFW76.1a	51	F5_denovo
282	chr9	28443899	28443899	28443899	1	CAST	T	A	28443757	142	166.1453124	0.86122449	2.411694619	0.771104819	59.01776311	5.40E-66	0	HUM	56052	28387847	188253.5	28255645.5	-238	66	0	0	NA	F5_15	FAFW76.1a	51	F5_denovo
283	chr10	116379058	116379058	116379058	1	B6	T	G	116379155	97	68.65550401	0.358974359	1.105976525	0.431892447	36.70664814	3.13E-35	0	HUM	2663	116381721	63.5	116379121.5	-100	176	0	0	Paternal	F5_15	FAFW76.1a	51	F5_denovo
284	chr11	52107325	52107339	52107325:52107339	2	B6	G:G	A:A	52107388	49	37.61519332	0.519230769	2.484344076	0.518617815	134.2799861	3.09E-100	0	HUM	89128	52196467	76.5	52107248.5	-129	40	0	0	Paternal	F5_15	FAFW76.1a	51	F5_denovo
285	chr13	53123161	53123161	53123161	1	CAST	T	C	53122331	830	234.3579243	0.995454545	2.368813694	0.994623099	149.6088642	2.45E-132	0	CAST	867	53122294	75879.5	53199040.5	-24	665	0	0	Paternal	F5_15	FAFW76.1a	51	F5_denovo
286	chr2	60114746	60114746	60114746	1	CAST	T	A	60114739	7	356.3846141	0.056379822	2.664172623	0.250965824	212.8221952	9.37E-138	0	HUM	24638	60139384	111.5	60114634.5	-128	98	0	0	NA	F5_16	FAFW76.1b	52	F5_denovo
287	chr7	47142235	47142235	47142235	1	CAST	A	G	47142224	11	34.36560032	0.058823529	0.271490704	0	27.18220215	4.66E-09	0	HUM	310932	46831303	32.5	47142267.5	-52	74	0	0	Maternal	F5_16	FAFW76.1b	52	F5_denovo
288	chr9	21968074	21968074	21968074	1	CAST	G	A	21968595	521	40.48979414	0.655172414	0.785743114	0.674283525	11.47555401	5.29E-33	0	HUM	52510	22020584	17814.5	21985888.5	-85	578	0	0	NA	F5_16	FAFW76.1b	52	F5_denovo
289	chr10	106470574	106470574	106470574	1	B6	T	C	106470624	50	48.60529485	0.206349206	22.99315089	0.467141085	1232.542209	0	1	KO	573376	107043950	407953.5	106878527.5	-330	63	0	0	Maternal	F5_16	FAFW76.1b	52	F5_denovo
290	chr11	27220604	27220604	27220604	1	B6	A	C	27220791	187	128.5556406	0.517857143	2.752396387	0.584574552	94.59110107	4.67E-77	0	HUM	255373	26965231	741138.5	26479465.5	-62	99	0	0	NA	F5_16	FAFW76.1b	52	F5_denovo
291	chr11	79738648	79738648	79738648	1	CAST	G	A	79730853	7795	17.09994842	0.054054054	0.6785256	0.085390826	60.29774921	3.93E-29	0	MULT	64340	79674308	79938.5	79658709.5	-796	201	0	0	Maternal	F5_16	FAFW76.1b	52	F5_denovo
292	chr16	4567113	4567113	4567113	1	B6	T	C	4567189	76	73.19666849	0.972222222	1.312117228	0.935502121	35.59110107	2.77E-35	0	HUM	45171	4521942	133.5	4567246.5	-206	264	0	0	NA	F5_16	FAFW76.1b	52	F5_denovo
293	chr16	19968070	19968070	19968070	1	B6	T	C	19968080	10	193.4093539	0.869653768	9.067485039	0.60385894	144.426662	1.65E-246	0	MULT	443633	19524437	164775.5	19803294.5	-209	1076	0	0	NA	F5_16	FAFW76.1b	52	F5_denovo
294	chr6	17589142	17589142	17589142	1	B6	A	C	17589081	61	315.0397571	0.416666667	4.39553359	0.569538886	179.7555401	5.10E-246	0	HUM	25839	17563303	525.5	17588616.5	-57	53	0	0	NA	F5_17	FAFW77.1a	53	F5_denovo
295	chr6	119509348	119509348	119509348	1	B6	T	C	119524045	14697	124.6876907	0.868263473	3.116284435	0.738323437	176.2310941	1.74E-186	0	MULT	95466	119604814	162911.5	119672259.5	-89	307	0	0	Paternal	F5_17	FAFW77.1a	53	F5_denovo
296	chr7	38225031	38225031	38225031	1	CAST	C	T	38225142	111	203.7876772	0.005063291	2.36756227	0.070303104	223.4132963	2.75E-152	0	HUM	66680	38158351	27.5	38225003.5	-268	275	0	0	Maternal	F5_17	FAFW77.1a	53	F5_denovo
297	chr8	89055168	89055168	89055168	1	B6	A	T	89069975	14807	65.83357062	0.808080808	0.956282135	0.657618262	88.8221952	1.76E-54	0	CAST	14727	89069895	94447.5	89149615.5	-385	74	0	0	NA	F5_17	FAFW77.1a	53	F5_denovo
298	chr16	7700518	7700518	7700518	1	CAST	A	G	7999671	299153	11.54496641	NA	0.788286754	1	3.737777006	1.36E-18	0	HUM	301088	7399430	299029.5	7999547.5	-28	316	0	0	NA	F5_17	FAFW77.1a	53	F5_denovo
299	chr17	88031366	88031366	88031366	1	B6	C	T	88031533	167	72.23354198	0.5	1.831268578	0.546197445	54.11554706	4.07E-84	0	HUM	31619	87999747	59.5	88031425.5	-379	153	0	0	NA	F5_17	FAFW77.1a	53	F5_denovo
300	chr4	155034555	155034555	155034555	1	B6	T	C	155034369	186	487.081757	0.35978836	3.660700787	0.431717015	131.8044321	2.11E-279	0	HUM	23934	155010621	13.5	155034541.5	-236	1792	0	0	Paternal	F5_18	FAFW77.1b	54	F5_denovo
301	chr9	40338170	40338170	40338170	1	B6	A	G	40337730	440	598.0973913	0.56996587	7.299764956	0.57079068	183.6399931	0	1	HUM	7485	40330685	511.5	40337658.5	-492	699	0	0	Paternal	F5_18	FAFW77.1b	54	F5_denovo
302	chr9	58213392	58213392	58213392	1	B6	T	C	58213390	2	16.07751084	0.357142857	0.418244607	0.339387606	28.01776311	1.91E-21	0	HUM	180042	58033350	8.5	58213383.5	-227	850	0	0	Paternal	F5_18	FAFW77.1b	54	F5_denovo
303	chr13	114086314	114086314	114086314	1	B6	C	T	114084914	1400	48.61334211	0.119565217	1.284228114	0.091919819	84.5422091	7.87E-52	0	HUM	69469	114155783	1206.5	114085107.5	-709	232	0	0	NA	F5_18	FAFW77.1b	54	F5_denovo
304	chr11	4234582	4234582	4234582	1	B6	A	G	4228475	6107	153.7361678	0.523255814	1.538766605	0.473853925	76.49331712	1.21E-101	0	CAST	6125	4228457	168320.5	4066261.5	-10	75	0	0	NA	F5_19	FAFW77.1d	55	F5_denovo
305	chr13	101756117	101756117	101756117	1	B6	G	A	101799242	43125	54.15109861	0.967391304	1.029056223	0.876810237	45.11554706	1.54E-29	0	CAST	43304	101799421	57135.5	101813252.5	-909	264	0	0	NA	F5_19	FAFW77.1d	55	F5_denovo
306	chr13	114608619	114608619	114608619	1	B6	T	C	114601771	6848	121.3806974	0.981981982	1.347730198	0.97431132	45.32887808	1.52E-57	0	CAST	6841	114601778	523511.5	114085107.5	-242	194	0	0	NA	F5_19	FAFW77.1d	55	F5_denovo
307	chr14	63228605	63228605	63228605	1	CAST	T	A	63228527	78	157.1502998	0.630498534	2.845964922	0.52786493	161.4933171	1.60E-114	0	HUM	54597	63174008	16.5	63228588.5	-408	21	0	0	Paternal	F5_19	FAFW77.1d	55	F5_denovo
308	chr14	120265932	120265932	120265932	1	B6	C	A	120313508	47576	32.3360056	0.707317073	0.460383814	0.5	26.72441124	2.29E-25	0	MULT	103937	120369869	221845.5	120044086.5	-2	242	0	0	NA	F5_19	FAFW77.1d	55	F5_denovo
309	chr2	65111906	65111906	65111906	1	CAST	C	A	65164812	52906	258.3322245	0.595703125	3.968195825	0.660437683	90.37777006	2.57E-94	0	CAST	309127	65421033	303584.5	65415490.5	-366	155	0	0	Maternal	F5_20	FAFW77.1e	56	F5_denovo
310	chr6	114082680	114082680	114082680	1	B6	A	G	114082607	73	84.70488539	0.433333333	4.34541904	0.559905222	250.3955332	9.81E-197	0	HUM	13923	114096603	249.5	114082430.5	-24	20	0	0	NA	F5_20	FAFW77.1e	56	F5_denovo
311	chr7	132839232	132839232	132839232	1	CAST	C	T	132838769	463	376.5214348	0.4	6.281051701	0.41925147	86.68888503	4.69E-204	0	HUM	168114	132671118	375.5	132838856.5	-367	878	0	0	NA	F5_20	FAFW77.1e	56	F5_denovo
312	chr2	18718457	18718457	18718457	1	B6	T	C	18718668	211	243.2529977	0.963898917	2.158577768	0.886169056	128.1822021	1.73E-91	0	HUM	57811	18776268	95.5	18718552.5	-135	350	0	0	NA	F5_21	FAFW78.1a	57	F5_denovo
313	chr12	52132441	52132457	52132441:52132457	2	B6	C:G	A:A	52122356	10085	17.37878788	NA	0.461075728	0.5	1.475554011	3.25E-12	0	CAST	10162	52122279	142891.5	51989549.5	-676	13	0	0	NA	F5_21	FAFW78.1a	57	F5_denovo
314	chr12	55072365	55072365	55072365	1	B6	T	A	55072359	6	88.04614389	0.933774834	0.732536913	0.902579137	36.01776311	7.16E-22	0	HUM	252069	54820296	9.5	55072374.5	-55	29	0	0	NA	F5_21	FAFW78.1a	57	F5_denovo
315	chr12	81938316	81938316	81938316	1	B6	A	G	81891099	47217	149.9527572	0.426666667	1.768363134	0.507035648	71.06665509	1.34E-52	0	CAST	47048	81891268	147513.5	81790802.5	-89	348	0	0	Maternal	F5_21	FAFW78.1a	57	F5_denovo
316	chr18	67303785	67303785	67303785	1	B6	A	G	67303814	29	144.1513594	0.392523364	5.728357652	0.558205716	85.90221605	2.74E-191	1	HUM	56176	67247609	173741.5	67130043.5	-131	117	0	0	NA	F5_21	FAFW78.1a	57	F5_denovo
317	chr19	27341285	27341794	27341285:27341358:27341485:27341539:27341540:27341575:27341794	7	B6	C:C:A:G:C:G:G	A:T:G:C:A:A:C	27342172	378	25.30265458	0.48	1.008876967	0.42066289	44.11554706	6.76E-34	0	HUM	149456	27491250	557.5	27342351.5	-305	322	0	0	NA	F5_21	FAFW78.1a	57	F5_denovo
318	chr2	26474079	26474079	26474079	1	CAST	C	T	26474422	343	198.7509384	0.018867925	1.417563767	0.054287251	94.23109412	1.76E-78	0	HUM	43738	26430341	239.5	26474318.5	-433	106	0	0	NA	F5_22	FAFW78.1b	58New	F5_denovo
319	chr2	61360365	61360393	61360365:61360393	2	CAST	C:T	T:G	61360124	241	14.59221311	0.545454545	0.311709043	0.536788778	13.59110107	2.47E-07	0	HUM	9167	61369560	426747.5	61787140.5	-269	178	0	0	Maternal	F5_22	FAFW78.1b	58New	F5_denovo
320	chr7	73298988	73298988	73298988	1	B6	T	C	73307223	8235	20.42003982	0.885714286	0.964062035	0.820535766	62.39553316	1.41E-33	0	MULT	56315	73242673	120084.5	73419072.5	-53	266	0	0	Maternal	F5_22	FAFW78.1b	58New	F5_denovo
321	chr10	70193977	70193977	70193977	1	B6	T	C	70194217	240	441.191052	0.49765808	6.00561429	0.481243463	293.2310941	0	0	HUM	190961	70003016	341.5	70194318.5	-128	43	0	0	NA	F5_22	FAFW78.1b	58New	F5_denovo
322	chr12	76013758	76013758	76013758	1	CAST	T	C	76013726	32	153.4470675	0.49833887	2.310929223	0.438919544	98.23109412	1.14E-84	0	HUM	124984	75888774	103.5	76013654.5	-245	25	0	0	Maternal	F5_22	FAFW78.1b	58New	F5_denovo
323	chr13	42119341	42119341	42119341	1	CAST	C	T	42119504	163	165.6260608	0.02507837	1.694463846	0.02218364	68.01776311	6.32E-55	0	HUM	27284	42146625	374440.5	41744900.5	-244	184	0	0	Paternal	F5_22	FAFW78.1b	58New	F5_denovo
324	chr13	104686892	104686892	104686892	1	CAST	T	C	104689026	2134	177.4322731	0.363636364	1.86855548	0.454410366	65.80443209	1.01E-63	0	MULT	158315	104845207	13129.5	104700021.5	-116	51	0	0	NA	F5_22	FAFW78.1b	58New	F5_denovo
325	chr15	78937294	78937294	78937294	1	B6	T	C	78937299	5	48.02141055	0.371134021	0.790304215	0.528846168	121.3332754	9.38E-65	0	HUM	76094	79013388	28.5	78937322.5	-68	121	0	0	NA	F5_22	FAFW78.1b	58New	F5_denovo
326	chr19	35970294	35970294	35970294	1	CAST	G	A	35970379	85	192.0360137	0.105058366	8.512466474	0.339383839	494.9688711	0	1	KO	115543	35854751	145767.5	36116061.5	-10	47	0	0	NA	F5_22	FAFW78.1b	58New	F5_denovo
327	chr3	27521786	27521786	27521786	1	B6	T	C	27521820	34	405.0220595	0.510176391	4.417569453	0.518169095	165.1155471	1.13E-158	0	HUM	40153	27481633	33060.5	27488725.5	-182	111	0	0	NA	F5_23	FAFW78.1d	59	F5_denovo
328	chr7	74309289	74309289	74309289	1	B6	C	T	74425647	116358	50.45486215	0.47826087	0.485943494	0.562709085	23.91997915	4.36E-13	0	CAST	116241	74425530	241666.5	74550955.5	-184	1208	0	0	Maternal	F5_23	FAFW78.1d	59	F5_denovo
329	chr8	106473326	106473326	106473326	1	B6	C	T	106473171	155	63.567737	0.198529412	3.108665796	0.315239797	211.0844182	9.02E-148	0	HUM	52647	106420679	65640.5	106538966.5	-46	144	0	0	NA	F5_23	FAFW78.1d	59	F5_denovo
330	chr10	61430589	61430589	61430589	1	B6	C	T	61325229	105360	87.09164117	0.453333333	2.867188389	0.548020837	156.1822021	1.68E-197	0	HUM	227992	61658581	105325.5	61325263.5	-532	251	0	0	Maternal	F5_23	FAFW78.1d	59	F5_denovo
331	chr12	4829867	4829867	4829867	1	B6	T	C	4838640	8773	49.9152123	0.086206897	0.123214651	0	6.639993051	0.010266771	0	CAST	8878	4838745	29576.5	4859443.5	-41	136	0	0	Maternal	F5_23	FAFW78.1d	59	F5_denovo
332	chr2	156766937	156766937	156766937	1	CAST	A	C	156767103	166	156.1480457	0.980456026	1.271565225	1	110.6244286	1.45E-116	0	CAST	3	156766940	6831.5	156760105.5	-81	318	0	0	Maternal	F5_24	FAFW78.1e	60	F5_denovo
333	chr4	24793427	24793431	24793427:24793431	2	CAST	C:T	A:C	24789756	3671	81.76204881	0.260416667	2.221653963	0.453945344	86.85332407	1.44E-57	0	CAST	3652	24789775	5775.5	24799206.5	-42	19	0	0	NA	F5_24	FAFW78.1e	60	F5_denovo
334	chr10	77268497	77268513	77268497:77268513	2	B6	G:T	A:C	77155175	113322	113.2801588	0.345679012	3.231101719	0.569461018	316.7244112	6.21912542687357e-318	0	HUM	270494	76998003	113397.5	77155099.5	-22	134	0	0	NA	F5_24	FAFW78.1e	60	F5_denovo
335	chr10	96625510	96625510	96625510	1	CAST	G	A	96625429	81	73.51015589	0.95	1.634604918	0.847098093	99.39553316	9.33E-75	1	HUM	103172	96728682	393.5	96625116.5	-219	86	0	0	Paternal	F5_24	FAFW78.1e	60	F5_denovo
336	chr11	95563571	95563571	95563571	1	B6	A	G	95563574	3	160.0916324	0.485632184	2.563955478	0.547492407	157.9199792	4.94E-184	0	HUM	44219	95607790	362.5	95563933.5	-143	167	0	0	Maternal	F5_24	FAFW78.1e	60	F5_denovo
337	chr13	57613239	57613239	57613239	1	B6	C	T	57613219	20	150.8048698	0.498245614	3.63225049	0.5	227.6088642	2.80E-210	0	HUM	32912	57580327	159245.5	57453993.5	-35	191	0	0	Paternal	F5_24	FAFW78.1e	60	F5_denovo
338	chr14	118530113	118530113	118530113	1	B6	A	G	118495587	34526	21.88528218	0.457142857	0.136139798	0.836323656	8.919979153	0.007606565	0	CAST	34467	118495646	38926.5	118491186.5	-92	514	0	0	Paternal	F5_24	FAFW78.1e	60	F5_denovo
339	chr16	5102342	5102342	5102342	1	CAST	C	T	5102672	330	277.9308556	0.149333333	3.244320836	0.297834084	328.9377423	1.10E-275	0	HUM	95110	5007232	50968.5	5153310.5	-12	57	0	0	Paternal	F5_24	FAFW78.1e	60	F5_denovo
340	chr4	127961971	127961971	127961971	1	B6	G	A	127961971	0	25.47400887	0.11627907	0.862698075	0.190640843	93.74217435	1.25E-49	0	HUM	54247	127907724	8.5	127961979.5	-185	107	0	0	Maternal	F5_25	FAFW79.1a	61	F5_denovo
341	chr10	41285252	41285252	41285252	1	CAST	C	T	41285419	167	642.8492066	0.474090408	3.5910899	0.565281735	76.59110107	8.83E-142	0	HUM	30962	41316214	361.5	41285613.5	-246	318	0	0	NA	F5_25	FAFW79.1a	61	F5_denovo
342	chr10	97314682	97315032	97314682:97314918:97315014:97315032	4	B6	A:A:A:G	C:G:G:T	97314872	160	431.9949541	0.241584158	4.285236969	0.494587442	92.37777006	4.27E-128	1	HUM	199315	97115367	0	97314726.5	-582	154	0	0	NA	F5_25	FAFW79.1a	61	F5_denovo
343	chr11	119730724	119730749	119730724:119730739:119730749	3	B6	T:A:G	C:C:A	119730369	355	357.8463406	0.324324324	5.64109161	0.355617977	283.9688711	3.10E-298	0	HUM	56695	119674029	396.5	119730327.5	-108	183	0	0	Maternal	F5_25	FAFW79.1a	61	F5_denovo
344	chr18	5400911	5400911	5400911	1	B6	C	G	5394007	6904	121.7322858	0.946107784	1.418238976	0.890479067	83.23109412	5.90E-68	0	CAST	7032	5393879	15524.5	5416435.5	-1	3	0	0	Paternal	F5_25	FAFW79.1a	61	F5_denovo
345	chr19	7326812	7326812	7326812	1	CAST	G	T	7326681	131	267.0285584	0.026315789	3.238157357	0.230758158	92.85332407	5.77E-104	1	MULT	215056	7111756	79254.5	7247557.5	-190	41	0	0	NA	F5_25	FAFW79.1a	61	F5_denovo
346	chr1	80557193	80557242	80557193:80557233:80557242	3	CAST	A:C:G	C:T:T	80557365	123	183.7482628	0.218855219	3.065910376	0.321203871	134.2310941	1.66E-121	0	HUM	183690	80740932	112295.5	80444897.5	-598	64	0	0	Paternal	F5_26	FAFW79.2a	62	F5_denovo
347	chr1	180578318	180578318	180578318	1	CAST	G	A	180578319	1	564.5376449	0.566908372	5.065061882	0.491752602	545.6266273	0	0	HUM	64516	180642834	37.5	180578280.5	-30	30	0	0	NA	F5_26	FAFW79.2a	62	F5_denovo
348	chr2	38993230	38993230	38993230	1	B6	C	A	38993192	38	113.7692661	0.56223176	1.207647961	0.650326471	116.4132963	9.04E-60	0	HUM	34288	38958942	64.5	38993165.5	-211	23	0	0	Maternal	F5_26	FAFW79.2a	62	F5_denovo
349	chr5	3118807	3118807	3118807	1	B6	A	G	3364424	245617	325.3192589	0.397769517	5.573721577	0.358729531	102.6399931	2.24E-158	0	CAST	245546	3364353	823885.5	3942692.5	-1583	1293	0	0	NA	F5_26	FAFW79.2a	62	F5_denovo
350	chr9	59302480	59302485	59302480:59302485	2	B6	A:G	T:A	59284830	17650	25.45277215	0.545454545	0.572523062	0.552131658	9.591101074	1.82E-15	0	CAST	17527	59284953	178610.5	59481095.5	-260	65	0	0	NA	F5_26	FAFW79.2a	62	F5_denovo
351	chr9	70829735	70829735	70829735	1	CAST	C	T	70829591	144	295.4207879	0.546478873	7.295953369	0.532436194	354.5422091	0	0	HUM	8476	70821259	80.5	70829654.5	-108	97	0	0	Paternal	F5_26	FAFW79.2a	62	F5_denovo
352	chr11	97717291	97717291	97717291	1	CAST	G	A	97733172	15881	146.0347245	0.422641509	3.213914736	0.468919346	209.1333102	6.37E-197	0	CAST	15795	97733086	29010.5	97688280.5	-101	52	0	0	NA	F5_26	FAFW79.2a	62	F5_denovo
353	chr12	109743618	109743629	109743618:109743629	2	CAST	G:A	A:T	109743683	54	163.5076655	0.418439716	2.811661613	0.567712817	103.3777701	7.48E-227	0	HUM	12588	109756217	18.5	109743647.5	-553	388	0	0	NA	F5_26	FAFW79.2a	62	F5_denovo
354	chr12	110712584	110712592	110712584:110712592	2	CAST	T:G	G:T	110712452	132	336.7402941	0.493506494	3.149241033	0.481345756	134.0177631	2.09E-132	1	MULT	5324	110707260	66236.5	110646347.5	-279	77	0	0	NA	F5_26	FAFW79.2a	62	F5_denovo
355	chr13	115138834	115138834	115138834	1	B6	G	T	115138574	260	73.26943708	0.987730061	0.965207134	0.966554221	57.87108718	5.04E-36	0	HUM	418196	115557030	20486.5	115159320.5	-85	168	0	0	Maternal	F5_26	FAFW79.2a	62	F5_denovo
356	chr13	119736197	119736197	119736197	1	B6	C	T	119736056	141	55.94646176	0.915254237	0.090989652	1	0.542209096	0.028223161	0	HUM	57584	119678613	22405.5	119758602.5	-182	176	0	0	NA	F5_26	FAFW79.2a	62	F5_denovo
357	chr1	52973073	52973073	52973073	1	CAST	G	A	52972514	559	33.71587159	0.454545455	6.761939837	0.511410316	87.63999305	9.78E-230	1	HUM	64663	53037736	343230.5	53316303.5	-121	103	0	1	NA	F5_27	FAFW79.1b	63	F5_denovo
358	chr4	140210572	140210572	140210572	1	CAST	C	T	140241942	31370	16.36594401	0.580645161	1.901648027	0.629105244	131.6755193	7.46E-138	0	HUM	40192	140250764	31502.5	140242074.5	-379	534	0	0	Maternal	F5_27	FAFW79.1b	63	F5_denovo
359	chr11	4481477	4481477	4481477	1	B6	A	G	4480741	736	810.8106737	0.369158879	5.91797156	0.501937851	258.0177631	1.88E-256	0	CAST	839	4480638	13169.5	4494646.5	-112	158	0	0	NA	F5_27	FAFW79.1b	63	F5_denovo
360	chr11	107828978	107828978	107828978	1	CAST	C	G	107828595	383	123.2336925	0.02027027	1.384699056	0	78.80443209	2.87E-49	0	HUM	64839	107893817	221.5	107828756.5	-76	25	0	1	Maternal	F5_27	FAFW79.1b	63	F5_denovo
361	chr11	121432341	121432341	121432341	1	CAST	T	G	121432281	60	261.1195619	0.602678571	6.480276977	0.50624549	320.2310941	0	0	HUM	146871	121285470	37.5	121432303.5	-457	155	0	0	Maternal	F5_27	FAFW79.1b	63	F5_denovo
362	chr18	68267832	68267832	68267832	1	CAST	A	G	68267979	147	41.08757877	0.760869565	0.494607204	0.60321105	19.37777006	1.04E-13	0	HUM	50773	68318605	61.5	68267893.5	-101	114	0	0	Maternal	F5_27	FAFW79.1b	63	F5_denovo
363	chr4	128685740	128685740	128685740	1	CAST	T	A	128685744	4	16.51406308	0.631578947	1.372219032	0.392570634	93.08441819	2.52E-56	0	HUM	40839	128644901	65437.5	128620302.5	-70	102	0	0	Maternal	F5_28	FAFW79.2f	64	F5_denovo
364	chr6	28939157	28939157	28939157	1	B6	G	A	28905608	33549	550.6357501	0.732793522	5.185174544	0.705888293	529.4132963	0	0	CAST	33556	28905601	136812.5	28802344.5	-22	222	0	0	NA	F5_28	FAFW79.2f	64	F5_denovo
365	chr10	33920465	33920465	33920465	1	CAST	G	A	33964699	44234	20.08184633	0.595238095	1.212245157	0.505166714	96.77330322	2.70E-63	0	CAST	44258	33964723	2092077.5	31828387.5	-80	71	0	0	NA	F5_28	FAFW79.2f	64	F5_denovo
366	chr11	49180366	49180366	49180366	1	CAST	C	T	49167775	12591	265.0036437	0.404040404	5.012493607	0.489414952	236.1822021	4.51E-213	0	CAST	12613	49167753	45816.5	49226182.5	-84	40	0	0	NA	F5_28	FAFW79.2f	64	F5_denovo
367	chr14	30584172	30584172	30584172	1	B6	T	G	30584503	331	394.0966378	0.904290429	3.439441481	0.733344779	233.5599722	2.53E-244	0	MULT	45448	30538724	584754.5	29999417.5	-76	108	0	0	NA	F5_28	FAFW79.2f	64	F5_denovo
368	chr14	66667421	66667427	66667421:66667427	2	B6	G:A	A:T	66666995	426	182.7918215	0.462962963	3.642529726	0.533039651	242.1333102	2.50E-219	0	HUM	23819	66643602	292.5	66667128.5	-127	153	0	0	NA	F5_28	FAFW79.2f	64	F5_denovo
369	chr14	101696553	101696553	101696553	1	B6	A	G	101696938	385	125.0807196	0.662365591	1.387222057	0.311171162	71.49331712	4.27E-48	0	HUM	136926	101833479	62776.5	101759329.5	-201	63	0	0	NA	F5_28	FAFW79.2f	64	F5_denovo
370	chr15	65848998	65848998	65848998	1	B6	A	T	65848583	415	126.1297276	0.666666667	2.004935955	0.664630677	69.85332407	1.97E-71	0	HUM	11329	65860327	260.5	65848737.5	-50	317	0	0	Paternal	F5_28	FAFW79.2f	64	F5_denovo
371	chr1	106002335	106002335	106002335	1	CAST	G	A	106002495	160	733.572526	0.462233169	7.077481999	0.510726162	372.9199792	0	0	HUM	189900	106192235	5.5	106002340.5	-207	170	0	0	Maternal	F5_29	FAFW80.1a	65	F5_denovo
372	chr2	70154250	70154250	70154250	1	CAST	A	T	70130974	23276	628.0288965	0.992732558	3.206097642	1	236.1488746	1.46E-185	0	CAST	23175	70131075	170943.5	69983306.5	-217	207	0	0	NA	F5_29	FAFW80.1a	65	F5_denovo
373	chr3	80784850	80784850	80784850	1	B6	T	G	80784605	245	68.6287622	0.25	1.629171208	0.395055947	76.23109412	1.65E-55	0	HUM	224735	80560115	42.5	80784892.5	-14	8	0	0	NA	F5_29	FAFW80.1a	65	F5_denovo
374	chr3	89278533	89278533	89278533	1	B6	T	C	89278564	31	155.2054222	0.459459459	3.67304124	0.471259226	173.9688711	0	1	HUM	14420	89264113	87.5	89278620.5	-384	298	0	0	Paternal	F5_29	FAFW80.1a	65	F5_denovo
375	chr5	24443216	24443216	24443216	1	B6	T	C	24460240	17024	81.6318401	0.117241379	2.251538585	0.279188486	144.9199792	9.69E-113	0	HUM	22215	24465431	16972.5	24460188.5	-414	87	0	0	NA	F5_29	FAFW80.1a	65	F5_denovo
376	chr5	37049762	37049762	37049762	1	CAST	G	A	37049873	111	226.2708076	0.163333333	8.472907052	0.363442674	882.4132963	0	1	HUM	57951	36991811	70.5	37049832.5	-40	8	0	0	NA	F5_29	FAFW80.1a	65	F5_denovo
377	chr6	72142732	72142732	72142732	1	CAST	A	T	72121044	21688	159.0735937	0.985185185	4.22840332	0.678209016	269.3466412	1.17E-200	1	CAST	21774	72120958	197040.5	72339772.5	-71	354	0	0	NA	F5_29	FAFW80.1a	65	F5_denovo
378	chr8	10303412	10303412	10303412	1	CAST	G	A	10258610	44802	156.9508881	0.342105263	0.83605562	0.486218297	36.2799861	5.44E-24	0	CAST	44731	10258681	244681.5	10548093.5	-29	110	0	0	NA	F5_29	FAFW80.1a	65	F5_denovo
379	chr8	13468634	13468634	13468634	1	CAST	A	T	13468882	248	55.78155309	0.408450704	1.033665234	0.636940709	76.67551927	5.19E-76	0	HUM	19712	13488346	105.5	13468739.5	-191	213	0	0	NA	F5_29	FAFW80.1a	65	F5_denovo
380	chr11	20003873	20003873	20003873	1	B6	T	C	20004045	172	188.0848925	0.862295082	2.409288027	0.766062315	112.7555401	2.73E-81	0	HUM	81670	20085543	275.5	20004148.5	-32	158	0	0	Paternal	F5_29	FAFW80.1a	65	F5_denovo
381	chr14	67807810	67807857	67807810:67807830:67807857	3	B6	G:T:A	T:C:C	67807740	70	240.2884155	0.984615385	1.955800172	0.994712695	127.3466412	5.28E-107	0	HUM	61968	67869825	0	67807833.5	-143	48	0	0	Paternal	F5_29	FAFW80.1a	65	F5_denovo
382	chr15	7165964	7165964	7165964	1	B6	T	C	7166500	536	402.5811202	0.525030525	3.744866555	0.566715291	277.2977492	3.04E-196	0	HUM	30761	7135203	473.5	7166437.5	-82	42	0	0	NA	F5_29	FAFW80.1a	65	F5_denovo
383	chr15	34638521	34638521	34638521	1	B6	A	G	34638685	164	37.55182742	0.618421053	0.946052224	0.558502356	51.2799861	2.51E-34	0	HUM	137155	34775676	63981.5	34574539.5	-561	221	0	0	NA	F5_29	FAFW80.1a	65	F5_denovo
384	chr16	11802062	11802133	11802062:11802133	2	B6	C:G	T:A	11834930	32797	78.94235459	0.215909091	0.741052837	0.397912833	39.18220215	4.31E-21	0	CAST	32712	11834845	569275.5	12371408.5	-54	206	0	0	NA	F5_29	FAFW80.1a	65	F5_denovo
385	chr2	13348976	13348976	13348976	1	CAST	C	T	13348747	229	118.1031968	0.415841584	1.574663862	0.461466	51.90221605	4.63E-35	0	HUM	11638	13337338	13.5	13348989.5	-46	50	0	0	NA	F5_30	FAFW80.1b	66	F5_denovo
386	chr2	50329996	50329996	50329996	1	CAST	G	A	50330046	50	12.51285809	0.555555556	0.561860107	0.5	16.59110107	5.02E-09	0	HUM	36308	50293688	8.5	50329987.5	-81	103	0	0	NA	F5_30	FAFW80.1b	66	F5_denovo
387	chr2	72041258	72041258	72041258	1	CAST	G	C	72040734	524	142.1309523	0.452830189	2.513202236	0.486853635	152.1333102	1.49E-128	0	HUM	20280	72020978	97298.5	72138556.5	-35	53	0	0	NA	F5_30	FAFW80.1b	66	F5_denovo
388	chr5	135445437	135445437	135445437	1	CAST	G	A	135445249	188	302.0517538	0.010909091	2.178390824	0.008379223	209.5110802	8.93E-138	0	HUM	133002	135312435	22.5	135445414.5	-90	146	0	0	NA	F5_30	FAFW80.1b	66	F5_denovo
389	chr8	7918815	7918823	7918815:7918823	2	B6	T:G	A:A	7918680	135	180.4619132	0.985347985	1.316785679	0.950554673	28.85332407	3.31E-28	0	HUM	46854	7965677	560967.5	8479790.5	-14	151	0	0	NA	F5_30	FAFW80.1b	66	F5_denovo
390	chr19	36731496	36731579	36731496:36731579	2	B6	G:T	A:G	36731334	162	157.3779071	0.334763948	2.99041548	0.437703574	136.4444251	2.43E-121	0	HUM	29807	36761386	114.5	36731381.5	-247	157	0	0	Paternal	F5_30	FAFW80.1b	66	F5_denovo
391	chr1	34131445	34131446	34131445:34131446	2	CAST	C:T	T:C	34143253	11807	567.0778936	0.319620253	5.945433795	0.413842611	116.0666551	1.34E-301	1	HUM	38122	34169568	11788.5	34143234.5	-369	206	0	0	NA	F5_31	FAFW80.1g	67	F5_denovo
392	chr2	119019222	119019222	119019222	1	B6	C	A	119006965	12257	19.1026262	0.352941176	1.467322245	0.590934097	137.4621882	8.08E-78	0	HUM	25811	119045033	12371.5	119006850.5	-398	67	0	0	NA	F5_31	FAFW80.1g	67	F5_denovo
393	chr4	102862185	102862187	102862185:102862187	2	B6	C:T	G:C	102862010	175	61.15909803	0.96969697	0.518827362	0.935439204	28.70664814	1.34E-14	0	HUM	504110	103366297	70.5	102862114.5	-84	305	0	0	NA	F5_31	FAFW80.1g	67	F5_denovo
394	chr5	36090292	36090292	36090292	1	B6	A	G	36069706	20586	88.81735328	0.398907104	4.582381379	0.50815285	429.2977492	9.27610226329524e-318	0	CAST	20472	36069820	176388.5	36266680.5	-101	244	0	0	NA	F5_31	FAFW80.1g	67	F5_denovo
395	chr5	143060657	143060657	143060657	1	B6	A	G	142994523	66134	14.97949515	0.888888889	0.52774479	0.992413739	15.23109412	5.39E-17	0	CAST	66247	142994410	70781.5	143131438.5	-302	188	0	0	NA	F5_31	FAFW80.1g	67	F5_denovo
396	chr9	121818327	121818327	121818327	1	CAST	C	T	121819371	1044	17.40988971	0.347826087	0.480860187	0.339768801	28.08441819	8.49E-20	0	MULT	37975	121780352	28229.5	121790097.5	-469	37	0	0	NA	F5_31	FAFW80.1g	67	F5_denovo
397	chr10	31384109	31384109	31384109	1	B6	C	T	31368858	15251	13.55867347	0.8	0.519912739	0.537512535	13.32887808	1.24E-13	0	MULT	125987	31510096	62598.5	31321510.5	-117	238	0	0	Paternal	F5_31	FAFW80.1g	67	F5_denovo
398	chr10	78204808	78204808	78204808	1	B6	A	G	78204858	50	253.0258718	0.347490347	7.234440849	0.473278966	449.0844182	0	1	MULT	23331	78228139	87875.5	78116932.5	-253	332	0	0	NA	F5_31	FAFW80.1g	67	F5_denovo
399	chr10	86705672	86705672	86705672	1	B6	T	C	86510450	195222	174.8203903	0.003759398	2.913757149	0.030775126	74.59110107	5.01E-63	0	HUM	251562	86957234	195386.5	86510285.5	-460	39	0	0	Maternal	F5_31	FAFW80.1g	67	F5_denovo
400	chr11	30103522	30103522	30103522	1	CAST	C	G	30103470	52	208.885431	0.020325203	1.39840671	0	67.32887808	2.97E-73	0	HUM	82469	30185991	72505.5	30176027.5	-85	28	0	0	Paternal	F5_31	FAFW80.1g	67	F5_denovo
401	chr14	23370494	23370494	23370494	1	CAST	A	T	23368263	2231	253.3999599	0.957854406	2.932904558	0.95293455	78.37777006	3.26E-86	0	CAST	2124	23368370	31224.5	23401718.5	-114	310	0	0	Maternal	F5_31	FAFW80.1g	67	F5_denovo
402	chr16	21283284	21283325	21283284:21283325	2	B6	G:G	A:A	21285068	1743	607.3007058	0.429109159	6.01972809	0.478543045	419.4444251	0	0	HUM	109114	21174170	51511.5	21231772.5	-72	516	0	0	NA	F5_31	FAFW80.1g	67	F5_denovo
403	chr18	48108829	48108829	48108829	1	CAST	T	C	48031985	76844	10.36637931	NA	0.057944855	0.263654513	2.115547062	0.479708223	0	MULT	128161	48236990	527475.5	47581353.5	-331	253	0	0	NA	F5_31	FAFW80.1g	67	F5_denovo
404	chr2	125301952	125301952	125301952	1	B6	G	A	125302289	337	14.35512677	0.461538462	1.063946454	0.290784101	43.01776311	1.23E-42	0	HUM	37702	125339654	145690.5	125156261.5	-186	547	0	0	NA	F5_32	FAFW80.1h	68	F5_denovo
405	chr3	150452549	150452624	150452549:150452616:150452624	3	B6	G:G:C	A:A:T	150452365	184	103.0349216	0.798941799	1.768228576	0.726145842	66.32887808	7.91E-44	0	HUM	60712	150513336	42.5	150452506.5	-41	65	0	0	NA	F5_32	FAFW80.1h	68	F5_denovo
406	chr4	57708042	57708042	57708042	1	CAST	C	T	57695656	12386	19.64041397	0.621621622	0.320642425	0.737141948	21.08441819	1.43E-09	0	CAST	12375	57695667	155496.5	57863538.5	-93	130	0	0	NA	F5_32	FAFW80.1h	68	F5_denovo
407	chr4	103205181	103205181	103205181	1	CAST	G	A	103205252	71	195.1748726	0.556451613	1.626327686	0.568985505	65.23109412	7.72E-65	0	HUM	161116	103366297	342.5	103204838.5	-146	331	0	0	NA	F5_32	FAFW80.1h	68	F5_denovo
408	chr5	106462724	106462803	106462724:106462736:106462801:106462803	4	B6	T:A:C:T	C:T:T:G	106454962	7762	99.17806379	0.36036036	1.616714017	0.410063455	94.51108023	1.02E-123	0	CAST	7717	106455007	149583.5	106313140.5	-104	74	0	0	NA	F5_32	FAFW80.1h	68	F5_denovo
409	chr5	115449390	115449390	115449390	1	CAST	T	C	115449463	73	616.2322632	0.465078061	7.188260748	0.483754388	584.7733032	0	0	HUM	8406	115457796	449.5	115449839.5	-292	85	0	0	NA	F5_32	FAFW80.1h	68	F5_denovo
410	chr5	135791073	135791073	135791073	1	B6	A	G	135791070	3	30.5883066	0.590909091	1.041717106	0.571907977	97.34664119	3.31E-51	0	HUM	37935	135829008	112.5	135791185.5	-90	66	0	0	NA	F5_32	FAFW80.1h	68	F5_denovo
411	chr7	140902438	140902438	140902438	1	CAST	C	T	140902144	294	450.2606102	0.509700176	3.287647563	0.505432815	184.0666551	8.93E-195	0	HUM	192318	141094756	179.5	140902258.5	-424	201	0	0	NA	F5_32	FAFW80.1h	68	F5_denovo
412	chr9	123165744	123165744	123165744	1	CAST	G	A	123166128	384	91.98914195	0.47826087	1.420416265	0.615089565	8.688885028	7.10E-47	0	HUM	12568	123178312	104212.5	123061531.5	-116	976	0	0	NA	F5_32	FAFW80.1h	68	F5_denovo
413	chr10	69720489	69720489	69720489	1	CAST	A	G	69720338	151	94.55849631	0.111111111	2.599982773	0.336233168	192.3466412	6.78E-176	0	HUM	205203	69515286	424.5	69720064.5	-150	43	0	0	Paternal	F5_32	FAFW80.1h	68	F5_denovo
414	chr11	120469520	120469520	120469520	1	B6	C	G	120469518	2	205.7457897	0.431767338	3.886251233	0.378791418	379.5110802	8.17E-295	1	HUM	323160	120792680	41.5	120469561.5	-210	172	0	0	NA	F5_32	FAFW80.1h	68	F5_denovo
415	chr14	17174219	17174343	17174219:17174343	2	CAST	G:T	A:C	17174319	24	16.20909234	0.45	1.234772576	0.739343581	58.49331712	9.60E-54	1	HUM	322122	16852097	489538.5	17663881.5	-200	435	0	0	Maternal	F5_32	FAFW80.1h	68	F5_denovo
416	chr14	85764729	85764729	85764729	1	CAST	G	A	85800825	36096	21.31780722	0.083333333	1.484349104	0.034087186	13.95110802	1.05E-15	0	CAST	36144	85800873	297179.5	86061908.5	-205	330	0	0	Paternal	F5_32	FAFW80.1h	68	F5_denovo
417	chr17	93860354	93860354	93860354	1	B6	A	C	93981383	121029	91.40019947	0.97752809	4.640564733	0.953224615	134.5911011	1.08E-156	0	CAST	120994	93981348	1405760.5	92454593.5	-66	380	0	0	Maternal	F5_32	FAFW80.1h	68	F5_denovo
418	chr19	43053795	43053795	43053795	1	CAST	T	C	43053492	303	25.60546501	0.357142857	1.804774454	0.474551826	78.59110107	7.11E-72	0	HUM	93548	42960247	340.5	43053454.5	-58	44	0	0	Paternal	F5_32	FAFW80.1h	68	F5_denovo
419	chr1	136314124	136314124	136314124	1	CAST	T	C	136314260	136	434.124548	0.473035439	7.690145474	0.513712406	291.7066481	6.38E-284	1	HUM	27523	136341647	101.5	136314225.5	-155	48	0	0	Paternal	F5_33	FAFW81.1a	69	F5_denovo
420	chr8	123136548	123136599	123136548:123136551:123136577:123136599	4	B6	T:C:A:T	G:A:C:A	123135965	583	247.8005903	0.234104046	10.62409172	0.430907606	398.0177631	0	1	HUM	11748	123124800	462.5	123136085.5	-545	214	0	0	Paternal	F5_33	FAFW81.1a	69	F5_denovo
421	chr9	50360863	50360863	50360863	1	B6	T	G	50350796	10067	9.996911799	0.7	0.506646349	0.538589093	38.87108718	4.03E-15	0	MULT	45128	50315735	74417.5	50435280.5	-469	658	0	0	Maternal	F5_33	FAFW81.1a	69	F5_denovo
422	chr9	58658280	58658280	58658280	1	B6	C	G	58589940	68340	89.03881014	1	2.226141452	0.780133883	57.11554706	5.30E-74	0	HUM	132680	58525600	68482.5	58589797.5	-68	116	0	0	Maternal	F5_33	FAFW81.1a	69	F5_denovo
423	chr13	44435485	44435485	44435485	1	B6	A	C	44506537	71052	44.07042111	0.555555556	1.049140461	0.520804443	48.06665509	2.48E-46	0	CAST	71147	44506632	172276.5	44263208.5	-20	263	0	0	Paternal	F5_33	FAFW81.1a	69	F5_denovo
424	chr19	6436324	6436330	6436324:6436325:6436330	3	CAST	A:A:T	G:G:C	6436297	27	219.4301406	0.673629243	3.929711595	0.576732215	377.9377423	9.28E-235	0	HUM	59473	6376851	23.5	6436353.5	-68	34	0	0	Paternal	F5_33	FAFW81.1a	69	F5_denovo
425	chr1	13182755	13182763	13182755:13182759:13182763	3	CAST	C:C:A	T:G:G	13182578	177	248.6318592	0.354330709	2.160706636	0.478679046	93.80443209	7.60E-94	0	HUM	90896	13091859	97864.5	13280627.5	-60	85	0	0	Paternal	F5_34	FAFW81.2a	70	F5_denovo
426	chr2	172426477	172426479	172426477:172426479	2	B6	C:G	T:A	172426430	47	90.58877489	0.324324324	2.040045478	0.462350536	146.0844182	4.27E-100	0	HUM	103558	172322919	42.5	172426521.5	-49	97	0	0	NA	F5_34	FAFW81.2a	70	F5_denovo
427	chr3	146679343	146679343	146679343	1	B6	A	C	146679220	123	270.5501462	0.988355167	3.884139393	0.78480553	273.8710872	4.00E-164	1	HUM	44116	146723459	70.5	146679272.5	-31	48	0	0	NA	F5_34	FAFW81.2a	70	F5_denovo
428	chr5	147195875	147195875	147195875	1	B6	T	C	147196003	128	169.861788	0.456647399	3.330623962	0.402008811	81.63999305	7.14E-164	0	HUM	91518	147287393	164.5	147196039.5	-232	581	0	0	NA	F5_34	FAFW81.2a	70	F5_denovo
429	chr8	45031231	45031231	45031231	1	B6	C	T	45004516	26715	313.081056	0.721664275	3.825760944	0.568337137	234.1333102	2.86E-192	0	HUM	310760	44720471	26763.5	45004467.5	-122	454	0	0	Maternal	F5_34	FAFW81.2a	70	F5_denovo
430	chr9	114909457	114909510	114909457:114909500:114909507:114909510	4	B6	A:A:T:A	G:G:C:G	114909758	248	521.5198564	0.780921053	5.784907549	0.653936961	591.1510733	0	0	HUM	265336	114644121	326.5	114909836.5	-23	23	0	0	NA	F5_34	FAFW81.2a	70	F5_denovo
431	chr12	70137402	70137402	70137402	1	CAST	G	T	70139008	1606	94.53368819	0.888888889	2.123091987	NA	0	6.62E-81	0	HUM	190292	70327694	1535.5	70138937.5	-660	167	0	0	NA	F5_34	FAFW81.2a	70	F5_denovo
432	chr13	4966021	4966021	4966021	1	B6	G	T	4690408	275613	20.625	0.916666667	0.254432187	0.995283831	7.066655085	0.00037039	0	CAST	275617	4690404	545837.5	5511858.5	-887	386	0	0	NA	F5_34	FAFW81.2a	70	F5_denovo
433	chr13	24456594	24456594	24456594	1	B6	A	G	24456715	121	174.8398323	0.97005988	3.271855146	0.952700897	65.16443904	3.28E-105	0	HUM	55154	24401440	184.5	24456778.5	-143	608	0	0	Paternal	F5_34	FAFW81.2a	70	F5_denovo
434	chr13	97934974	97934974	97934974	1	B6	T	A	97935152	178	417.7785387	0.558359621	3.730778352	0.449374076	108.6399931	4.82E-118	0	HUM	31500	97966474	255.5	97935229.5	-19	278	0	0	Maternal	F5_34	FAFW81.2a	70	F5_denovo
435	chr18	34810671	34810671	34810671	1	B6	G	C	34810512	159	1043.548211	0.485760781	7.700042557	0.534376805	130.902216	0	0	HUM	87078	34897749	92.5	34810763.5	-12	11	0	0	Maternal	F5_34	FAFW81.2a	70	F5_denovo
436	chr1	165661800	165661800	165661800	1	B6	T	C	165661798	2	273.1375519	0.430992736	5.402105178	0.510384696	192.5911011	2.15739794165942e-310	0	HUM	46263	165615537	29.5	165661770.5	-321	134	0	0	NA	F5_35	FAFW81.2b	71	F5_denovo
437	chr3	128122734	128122734	128122734	1	B6	A	G	128122479	255	343.9646825	0.473880597	4.150023284	0.464555763	56.42666203	5.68E-143	0	HUM	231200	128353934	278.5	128122455.5	-422	644	0	0	Maternal	F5_35	FAFW81.2b	71	F5_denovo
438	chr4	57060437	57060437	57060437	1	CAST	G	A	57060516	79	343.2386025	0.160427807	3.554688441	0.272636954	257.2977492	1.35E-237	0	HUM	54028	57006409	22.5	57060414.5	-104	89	0	0	NA	F5_35	FAFW81.2b	71	F5_denovo
439	chr6	139977313	139977378	139977313:139977353:139977378	3	B6	A:G:T	G:C:C	139977810	432	279.5419215	0.598920863	3.156097361	0.474305288	116.7555401	5.29E-108	0	HUM	99412	139877901	129156.5	140106534.5	-124	139	0	0	NA	F5_35	FAFW81.2b	71	F5_denovo
440	chr6	143693883	143693883	143693883	1	B6	A	G	143693908	25	182.1850198	0.376681614	1.610650495	0.593638545	74.75554011	1.61E-62	0	HUM	70920	143622963	424.5	143694307.5	-124	109	0	0	Maternal	F5_35	FAFW81.2b	71	F5_denovo
441	chr7	4629383	4629383	4629383	1	CAST	C	T	4717335	87952	515.1386775	0	2.44272503	0.006242009	136.7066481	2.84E-124	0	HUM	97781	4727164	88005.5	4717388.5	-12	52	0	0	Maternal	F5_35	FAFW81.2b	71	F5_denovo
442	chr8	52154561	52154561	52154561	1	B6	A	G	52166524	11963	341.3080043	0.328	6.341458241	0.415121026	70.68888503	2.16E-143	0	CAST	11893	52166454	632929.5	51521631.5	-76	140	0	0	Maternal	F5_35	FAFW81.2b	71	F5_denovo
443	chr9	60920259	60920277	60920259:60920277	2	CAST	G:T	A:C	60920421	144	124.0597002	0.079681275	2.89567762	0.270718328	194.0844182	5.79E-152	0	HUM	23195	60897064	295.5	60920572.5	-37	146	0	0	Maternal	F5_35	FAFW81.2b	71	F5_denovo
444	chr9	103736352	103736352	103736352	1	B6	G	T	103736103	249	343.0483375	0.452243959	4.003727753	0.495138708	205.7066481	1.48E-188	0	HUM	11317	103747669	111.5	103736240.5	-266	214	0	0	NA	F5_35	FAFW81.2b	71	F5_denovo
445	chr19	57000917	57001367	57000917:57000924:57001082:57001260:57001367	5	B6	C:C:A:T:A	T:G:G:C:C	57046499	45132	128.5502547	0.661764706	2.590112637	0.532689916	107.0666551	4.18E-108	0	HUM	81525	56919392	45143.5	57046510.5	-114	53	0	0	NA	F5_35	FAFW81.2b	71	F5_denovo
446	chr3	138152863	138152863	138152863	1	CAST	C	T	138152894	31	233.8444272	0.358126722	2.910685168	0.578810431	133.2310941	1.25E-133	0	HUM	39176	138192039	44.5	138152907.5	-80	217	0	0	NA	F5_36	FAFW81.2c	72	F5_denovo
447	chr5	134809805	134809805	134809805	1	B6	C	G	134809825	20	17.88111951	0.5	0.803125733	0.597066495	25.75554011	1.01E-32	0	HUM	37345	134772460	58059.5	134867864.5	-285	209	0	0	NA	F5_36	FAFW81.2c	72	F5_denovo
448	chr6	6887349	6887369	6887349:6887369	2	B6	C:C	T:A	6887373	4	238.3858861	0.408099688	1.854315797	0.410496988	94.96887113	1.46E-83	0	HUM	73840	6961209	226.5	6887595.5	-119	231	0	0	Paternal	F5_36	FAFW81.2c	72	F5_denovo
449	chr6	33399489	33399489	33399489	1	B6	G	C	33413404	13915	266.2360606	0.258883249	3.710535553	0.471709061	229.7555401	2.73E-164	0	CAST	13793	33413282	172237.5	33571726.5	-186	229	0	0	NA	F5_36	FAFW81.2c	72	F5_denovo
450	chr9	70863695	70863695	70863695	1	CAST	G	A	70863900	205	558.24977	0.464550265	8.401375677	0.513607911	440.9199792	0	0	HUM	42436	70821259	368.5	70864063.5	-93	174	0	0	Maternal	F5_36	FAFW81.2c	72	F5_denovo
451	chr10	93885926	93885973	93885926:93885973	2	B6	G:A	A:G	93885972	1	65.26321137	0.833333333	1.437134628	0.580900347	30.90221605	3.58E-42	0	HUM	19539	93866387	32.5	93886005.5	-1028	302	0	0	Paternal	F5_36	FAFW81.2c	72	F5_denovo
452	chr11	102943595	102943595	102943595	1	CAST	A	C	102921126	22469	190.4815823	0.430232558	3.139022431	0.368536352	15.21333102	6.34E-139	0	HUM	50962	102994557	22504.5	102921090.5	-65	102	0	0	NA	F5_36	FAFW81.2c	72	F5_denovo
453	chr12	110564921	110564921	110564921	1	B6	T	C	110564818	103	31.83293875	0.625	1.038995351	0.595749507	88.77330322	5.31E-44	0	HUM	15551	110549370	20.5	110564900.5	-80	78	0	0	Maternal	F5_36	FAFW81.2c	72	F5_denovo
454	chr13	81946965	81946978	81946965:81946978	2	CAST	C:G	G:T	81947138	160	459.5258652	0.015254237	2.592887248	0.011181464	111.4933171	7.59E-100	0	KO	196957	81750008	1187686.5	80759278.5	-185	113	0	0	Maternal	F5_36	FAFW81.2c	72	F5_denovo
455	chr9	25480358	25480358	25480358	1	CAST	G	T	25480435	77	370.0038354	0.43597561	6.765967378	0.539061856	268.8044321	0	1	HUM	26076	25454282	295.5	25480653.5	-96	263	0	0	Maternal	F5_37	FAFW84.1a	73	F5_denovo
456	chr12	77095910	77095910	77095910	1	B6	A	G	77095482	428	142.6922195	0.323076923	1.849140441	0.581987147	36.59110107	9.87E-78	0	HUM	155762	76940148	461.5	77095448.5	-93	2009	0	0	Paternal	F5_37	FAFW84.1a	73	F5_denovo
457	chr14	73372285	73372343	73372285:73372343	2	CAST	A:A	G:G	73372521	178	444.3744523	0.399350649	7.445434148	0.441971421	86.16443904	2.00E-208	0	HUM	31785	73404128	377687.5	72994597.5	-174	769	0	0	NA	F5_37	FAFW84.1a	73	F5_denovo
458	chr4	117893709	117893738	117893709:117893738	2	B6	C:C	A:T	117893771	33	34.21172233	0.971428571	1.181657291	0.95576906	80.08441819	5.85E-54	0	HUM	29497	117864212	0	117893724.5	-140	45	0	0	Maternal	F5_38	FAFW84.1b	74	F5_denovo
459	chr6	31091401	31091401	31091401	1	CAST	G	A	31098727	7326	15.82924421	0.233333333	1.071799678	0.533497107	59.70664814	8.90E-35	0	HUM	115805	31207206	7324.5	31098725.5	-113	39	0	0	Paternal	F5_38	FAFW84.1b	74	F5_denovo
460	chr7	84092145	84092216	84092145:84092147:84092216	3	CAST	T:C:C	G:G:T	84092207	9	192.1165525	0.703389831	7.918612637	0.622282615	155.3777701	1.03E-172	0	HUM	15678	84076467	111357.5	84203573.5	-184	188	0	0	NA	F5_38	FAFW84.1b	74	F5_denovo
461	chr10	84017403	84017403	84017403	1	CAST	T	C	84017295	108	22.6477457	0.285714286	0.617176863	0.387791671	22.2799861	1.80E-14	0	HUM	47435	83969968	39849.5	83977553.5	-25	149	0	0	Paternal	F5_38	FAFW84.1b	74	F5_denovo
462	chr11	66403276	66403276	66403276	1	CAST	C	T	66388541	14735	34.93891992	0.34375	0.937505954	0.558614125	25.59110107	3.70E-33	0	CAST	14811	66388465	324252.5	66079023.5	-123	177	0	0	Maternal	F5_38	FAFW84.1b	74	F5_denovo
463	chr12	26388454	26388454	26388454	1	CAST	A	G	26388604	150	224.2867824	0.491114701	4.697634616	0.502960475	506.6755193	0	0	HUM	20274	26368180	55069.5	26443523.5	-345	50	0	0	Maternal	F5_38	FAFW84.1b	74	F5_denovo
464	chr7	16125314	16125314	16125314	1	B6	A	G	16125485	171	29.58350535	0.848484848	0.526504675	0.647845757	47.34664119	1.97E-23	0	HUM	34649	16159963	25.5	16125339.5	-89	111	0	0	Paternal	F5_39	FAFW84.1c	75	F5_denovo
465	chr7	130378406	130378413	130378406:130378413	2	CAST	T:C	C:T	130378518	105	250.506601	0.501089325	4.192866192	0.51556905	256.9199792	4.59E-238	0	HUM	56634	130321772	123094.5	130255311.5	-165	159	0	0	NA	F5_39	FAFW84.1c	75	F5_denovo
466	chr8	124884419	124884419	124884419	1	B6	G	A	124884208	211	483.4923531	0.545659526	4.871446184	0.549423242	354.0844182	0	0	HUM	237630	124646789	167.5	124884251.5	-220	250	0	0	NA	F5_39	FAFW84.1c	75	F5_denovo
467	chr11	81944779	81944780	81944779:81944780	2	B6	C:A	T:G	81944714	65	210.1652216	0.706666667	4.375335232	0.648143285	168.7555401	9.92E-245	0	HUM	64231	81880548	189076.5	81755702.5	-14	53	0	0	NA	F5_39	FAFW84.1c	75	F5_denovo
468	chr14	117490105	117490105	117490105	1	CAST	G	A	117524901	34796	16.33009895	0.9375	0	1	0.493317119	1	0	HUM	85629	117575734	34642.5	117524747.5	-312	155	0	0	Maternal	F5_39	FAFW84.1c	75	F5_denovo
469	chr18	71684194	71684235	71684194:71684208:71684235	3	CAST	G:C:A	A:G:C	71684011	183	270.0819975	0.32815534	2.187296551	0.437510673	104.0177631	1.43E-81	0	HUM	151942	71836177	271.5	71683922.5	-304	74	0	0	NA	F5_39	FAFW84.1c	75	F5_denovo
470	chr19	41805129	41805129	41805129	1	B6	T	C	41696637	108492	108.3771698	0.489208633	3.98169439	0.565751029	228.1333102	1.80E-261	0	CAST	108802	41696327	189690.5	41994819.5	-95	155	0	0	NA	F5_39	FAFW84.1c	75	F5_denovo
471	chr19	43771495	43771495	43771495	1	B6	G	A	43771650	155	200.2183951	0.986607143	2.352628699	0.952298232	40.90221605	3.73E-44	0	MULT	69524	43841019	144728.5	43626766.5	-51	306	0	0	NA	F5_39	FAFW84.1c	75	F5_denovo
472	chr1	92080534	92080534	92080534	1	CAST	C	T	92080677	143	192.1632486	0.386138614	4.773825042	0.419600623	211.4444251	6.35E-293	0	HUM	8717	92089251	80073.5	92160607.5	-338	223	0	0	Paternal	F5_40	FAFW84.1d	76	F5_denovo
473	chr4	63733864	63733864	63733864	1	B6	C	T	63741545	7681	20.15391371	0.294117647	0.68012267	0.348518756	19.80443209	2.46E-21	0	HUM	151951	63885815	7379.5	63741243.5	-132	107	0	1	NA	F5_40	FAFW84.1d	76	F5_denovo
474	chr4	84062036	84062036	84062036	1	CAST	T	C	84061940	96	373.7533652	0.019927536	1.592523446	0.001743252	47.16443904	1.64E-55	0	HUM	133965	84196001	96.5	84061939.5	-20	578	0	0	Paternal	F5_40	FAFW84.1d	76	F5_denovo
475	chr5	115612329	115612329	115612329	1	B6	T	G	115669720	57391	27.43857677	0.272727273	1.062011943	0.515426815	64.8221952	4.43E-66	0	CAST	57335	115669664	162489.5	115449839.5	-191	495	0	0	Maternal	F5_40	FAFW84.1d	76	F5_denovo
476	chr8	48144155	48144155	48144155	1	B6	T	G	48143381	774	748.9285728	0.973576042	3.603882692	0.820483403	241.8221952	2.18E-208	0	CAST	830	48143325	44476.5	48188631.5	-238	384	0	0	Paternal	F5_40	FAFW84.1d	76	F5_denovo
477	chr11	80163852	80163852	80163852	1	B6	G	A	80163907	55	62.67634834	0.981132075	0.473520541	1	34.32887808	1.19E-12	0	HUM	73641	80237493	8.5	80163843.5	-69	90	0	0	NA	F5_40	FAFW84.1d	76	F5_denovo
478	chr16	92484405	92484405	92484405	1	B6	G	A	92437476	46929	43.5576305	0.217391304	0.611802347	0.238923907	42.13331017	1.09E-20	0	CAST	46905	92437500	155386.5	92639791.5	-28	281	0	0	Maternal	F5_40	FAFW84.1d	76	F5_denovo
479	chr19	40571885	40571907	40571885:40571905:40571907	3	B6	A:C:T	G:T:C	40572190	283	40.50170593	0.048780488	1.024851734	0.111476269	66.91997915	4.83E-38	0	HUM	44295	40616202	531.5	40572438.5	-155	67	0	0	NA	F5_40	FAFW84.1d	76	F5_denovo
480	chr8	70385942	70385942	70385942	1	B6	A	G	70385591	351	137.5043149	0.394736842	5.766317784	0.55748889	260.9199792	0	0	HUM	259322	70645264	280.5	70385661.5	-504	314	0	0	Paternal	F5_41	FAFW85.1a	77	F5_denovo
481	chr19	25435167	25435171	25435167:25435171	2	B6	G:A	A:G	25435177	6	441.5346123	0.990371389	3.28211069	1	125.5577735	1.67E-131	0	HUM	194471	25629642	0	25435168.5	-279	88	0	0	Maternal	F5_42	FAFW85.1b	78	F5_denovo
482	chr4	47732495	47732500	47732495:47732500	2	CAST	G:T	A:C	47732532	32	298.2291608	0.019125683	2.010694899	0	106.6399931	4.75E-86	0	HUM	53841	47678654	20.5	47732520.5	-113	103	0	0	Maternal	F5_43	FAFW85.1c	79	F5_denovo
483	chr4	155973736	155973736	155973736	1	CAST	A	G	155973726	10	223.9219412	0.397101449	0.933934379	0.507071471	70.70664814	1.13E-43	0	HUM	8077	155965659	100.5	155973836.5	-100	255	0	0	Paternal	F5_43	FAFW85.1c	79	F5_denovo
484	chr5	75539625	75539625	75539625	1	CAST	A	G	75526682	12943	106.2448868	0.033519553	1.333476507	0.066549781	76.13331017	5.29E-47	0	HUM	184485	75724110	253006.5	75792631.5	-144	852	0	0	NA	F5_43	FAFW85.1c	79	F5_denovo
485	chr5	90275615	90275615	90275615	1	CAST	G	T	90275775	160	327.3711658	0.409214092	5.734948413	0.537864448	105.6399931	1.65E-184	0	HUM	137007	90412622	61.5	90275676.5	-264	379	0	0	NA	F5_43	FAFW85.1c	79	F5_denovo
486	chr11	31357955	31357955	31357955	1	B6	G	A	31358304	349	88.71567961	0.182539683	2.732655721	0.400242667	95.23109412	7.90E-157	0	HUM	316311	31674266	10.5	31357944.5	-15	200	0	0	NA	F5_43	FAFW85.1c	79	F5_denovo
487	chr14	116517888	116517888	116517888	1	B6	T	C	116497303	20585	62.84767212	0.361344538	0.42477565	0.675598605	8.542209096	1.08E-07	0	HUM	97589	116420299	160384.5	116357503.5	-21	118	0	0	Maternal	F5_43	FAFW85.1c	79	F5_denovo
488	chr1	38409702	38409729	38409702:38409729	2	CAST	C:A	T:C	38426799	17070	249.5265521	0.314775161	3.255198427	0.45833894	132.0177631	2.91E-130	0	CAST	17003	38426732	229241.5	38180460.5	-127	179	0	0	NA	F5_44	FAFW85.1d	80	F5_denovo
489	chr3	128199046	128199059	128199046:128199059	2	CAST	C:C	A:A	128199128	69	30.25312408	0.411764706	0.903577997	0.671406866	43.75554011	7.67E-23	0	HUM	154875	128353934	17521.5	128181524.5	-54	85	0	0	Maternal	F5_44	FAFW85.1d	80	F5_denovo
490	chr5	91957174	91957178	91957174:91957178	2	B6	A:T	G:A	91957238	60	919.2557988	0.983890954	4.071550738	0.899862895	158.8044321	1.07E-182	0	CAST	1	91957173	286350.5	92243528.5	-16	49	0	0	NA	F5_44	FAFW85.1d	80	F5_denovo
491	chr8	3397358	3397386	3397358:3397386	2	CAST	T:T	C:C	3397292	66	50.71575941	0.297297297	1.253726194	0.438668212	57.06665509	4.59E-66	0	HUM	15576	3412962	248.5	3397109.5	-139	631	0	0	Paternal	F5_44	FAFW85.1d	80	F5_denovo
492	chr11	52498436	52498436	52498436	1	B6	T	C	52498443	7	325.5689636	0.76911315	8.067438366	0.569305529	642.0844182	0	0	HUM	26902	52471534	85.5	52498521.5	-74	117	0	0	Maternal	F5_44	FAFW85.1d	80	F5_denovo
493	chr14	100754898	100754898	100754898	1	CAST	C	A	100754977	79	48.05920291	0.32183908	0.767477551	0.326388749	17.2799861	8.50E-17	0	HUM	512998	101267896	105.5	100755003.5	-63	182	0	0	Maternal	F5_44	FAFW85.1d	80	F5_denovo
494	chr1	89918327	89918327	89918327	1	B6	T	C	89854225	64102	198.1081161	0.283653846	2.933536579	0.450144018	80.23109412	5.65E-177	0	CAST	64111	89854216	113147.5	90031474.5	-52	112	0	0	Paternal	F5_45	FAFW86.1a	81	F5_denovo
495	chr2	146918242	146918272	146918242:146918272	2	CAST	G:T	A:C	146920510	2238	63.54593584	0.304347826	1.700671303	0.7675387	3.737777006	3.63E-60	0	HUM	42820	146961092	2241.5	146920513.5	-41	1352	0	0	Maternal	F5_45	FAFW86.1a	81	F5_denovo
496	chr3	131336678	131336678	131336678	1	B6	C	T	131336629	49	71.28659272	0.551020408	1.181644492	0.286121602	11.68888503	7.74E-28	0	HUM	41167	131295511	368.5	131336309.5	-475	270	0	0	Maternal	F5_45	FAFW86.1a	81	F5_denovo
497	chr7	19860265	19860265	19860265	1	CAST	G	C	19860311	46	64.0343697	0.226666667	0.775416743	0.356272835	52.18220215	1.49E-49	0	HUM	177530	19682735	26989.5	19833275.5	-644	154	0	0	Maternal	F5_45	FAFW86.1a	81	F5_denovo
498	chr7	141991119	141991456	141991119:141991382:141991456	3	B6	G:T:T	A:A:C	141990889	230	180.2510903	0.502262443	5.466244634	0.501246772	401.0355262	0	0	HUM	93068	141898051	45.5	141991073.5	-155	475	0	0	NA	F5_45	FAFW86.1a	81	F5_denovo
499	chr12	16562497	16562497	16562497	1	CAST	A	G	16562434	63	25.18703586	0.029411765	0.557535742	0.054406178	40.39553316	1.75E-23	0	HUM	21365	16583862	62199.5	16500297.5	-159	181	0	0	Maternal	F5_45	FAFW86.1a	81	F5_denovo
500	chr14	59248590	59248590	59248590	1	B6	A	T	59186932	61658	19.4555865	0.1	1.101103386	0.113205076	69.80443209	7.66E-39	0	HUM	314757	58933833	430647.5	58817942.5	-1510	42	0	0	NA	F5_45	FAFW86.1a	81	F5_denovo
501	chr14	61574285	61574285	61574285	1	B6	T	A	61580240	5955	174.0659328	0.010204082	1.250852003	0.098034712	19.90221605	9.27E-38	0	HUM	36643	61537642	8390.5	61565894.5	-20	17	0	0	NA	F5_45	FAFW86.1a	81	F5_denovo
502	chr15	25776012	25776013	25776012:25776013	2	B6	A:C	T:T	25757201	18811	93.15152427	0.909803922	1.992404261	0.906626932	3.688885028	5.19E-79	0	MULT	19715	25756297	78135.5	25854148.5	-28	34	0	0	NA	F5_45	FAFW86.1a	81	F5_denovo
503	chr17	74990560	74990560	74990560	1	B6	C	T	75017172	26612	106.1067555	0.283333333	2.836267965	0.403350509	36.21333102	5.90E-111	0	HUM	246951	75237511	26697.5	75017257.5	-34	145	0	0	Maternal	F5_45	FAFW86.1a	81	F5_denovo
504	chr18	12674946	12674946	12674946	1	CAST	A	G	12674917	29	201.4009634	0.108614232	3.010158267	0.216016642	70.42666203	6.55E-109	0	HUM	46886	12628060	17.5	12674928.5	-503	146	0	0	Maternal	F5_45	FAFW86.1a	81	F5_denovo
505	chr19	32551466	32551466	32551466	1	CAST	G	A	32551574	108	107.7383146	0.346153846	1.479286618	0.424816206	19.95110802	6.70E-27	0	HUM	81728	32469738	2.5	32551463.5	-1071	165	0	0	NA	F5_45	FAFW86.1a	81	F5_denovo
506	chr19	53997142	53997142	53997142	1	B6	G	A	53997266	124	54.56503808	0.555555556	1.275605985	0.706075468	29.11554706	1.90E-29	0	HUM	23494	54020636	168389.5	54165531.5	-28	411	0	0	Paternal	F5_45	FAFW86.1a	81	F5_denovo
507	chr8	94786355	94786355	94786355	1	CAST	G	C	94767902	18453	8.836206897	0.1875	0.349017635	0.094448094	12.32887808	7.37E-09	0	MULT	23270	94809625	473226.5	94313128.5	-300	112	0	0	NA	F5_46	FAFW86.1b	82	F5_denovo
508	chr12	73417383	73417389	73417383:73417389	2	CAST	A:C	G:G	73417498	109	163.1432017	0.851239669	5.873618687	0.620930108	157.1155471	1.67E-225	0	HUM	37309	73454698	36132.5	73381250.5	-118	351	0	0	Maternal	F5_46	FAFW86.1b	82	F5_denovo
509	chr14	49428217	49428217	49428217	1	B6	T	A	49451685	23468	17.97437453	0.407407407	0.34909431	0.703583292	12.2799861	9.68E-08	0	HUM	70511	49498728	392715.5	49035501.5	-589	16	0	0	NA	F5_46	FAFW86.1b	82	F5_denovo
510	chr16	58371098	58371098	58371098	1	CAST	C	T	58343132	27966	55.6207121	0	0.315207499	0.580472133	6.213331017	0.001580982	0	HUM	75576	58446674	35720.5	58335377.5	-82	548	0	0	Maternal	F5_46	FAFW86.1b	82	F5_denovo
511	chr16	92097782	92097782	92097782	1	CAST	G	A	92097780	2	429.6335292	0.081081081	2.320287934	0.291914345	67.2799861	2.55E-119	0	HUM	64712	92162494	455.5	92098237.5	-252	455	0	0	Maternal	F5_46	FAFW86.1b	82	F5_denovo
512	chr11	54788627	54788627	54788627	1	CAST	G	A	54788639	12	40.19004186	0.375	6.171744505	0.511771477	42.47555401	3.91E-299	1	HUM	17991	54770636	37585.5	54751041.5	-698	2372	0	0	NA	F5_47	FAFW86.1c	83	F5_denovo
513	chr13	113622056	113622056	113622056	1	CAST	A	G	113599947	22109	69.1939189	0.050314465	2.951043535	0.484417356	224.6088642	1.09E-171	1	KO	166167	113788223	131082.5	113753138.5	-52	209	0	0	NA	F5_47	FAFW86.1c	83	F5_denovo
514	chr19	10271475	10271475	10271475	1	CAST	C	T	10271369	106	139.4828823	0.395348837	3.181822695	0.454536877	164.9688711	6.86E-291	0	HUM	57332	10214143	357.5	10271832.5	-536	221	0	0	NA	F5_47	FAFW86.1c	83	F5_denovo
515	chr1	10177409	10177417	10177409:10177417	2	CAST	A:C	C:T	10177619	202	566.279615	0.474853801	8.978771174	0.508147058	184.1155471	0	0	HUM	5321	10172088	32.5	10177449.5	-337	63	0	0	Paternal	F5_48	FAFW86.1d	84	F5_denovo
516	chr4	53846424	53846424	53846424	1	B6	A	G	53846406	18	232.9305845	0.401818182	5.730577914	0.526438863	189.1155471	2.44E-170	0	HUM	35976	53810448	210055.5	53636368.5	-86	83	0	0	NA	F5_48	FAFW86.1d	84	F5_denovo
517	chr5	124835867	124835867	124835867	1	B6	G	A	124834830	1037	319.22012	0.767080745	4.508400723	0.590559601	160.1155471	0	0	HUM	104425	124940292	950.5	124834916.5	-132	471	0	0	NA	F5_48	FAFW86.1d	84	F5_denovo
518	chr9	83256676	83256676	83256676	1	CAST	G	C	83256088	588	375.4361526	0.410992617	4.529843521	0.534643102	144.3288781	4.47E-233	0	CAST	740	83255936	64433.5	83192242.5	-87	167	0	0	Paternal	F5_48	FAFW86.1d	84	F5_denovo
519	chr10	127722793	127722793	127722793	1	B6	G	A	127722924	131	117.9201089	0.953333333	2.386393597	0.978499012	132.7066481	8.49E-159	0	HUM	81401	127641392	182.5	127722610.5	-29	424	0	0	NA	F5_48	FAFW86.1d	84	F5_denovo
520	chr13	109358526	109358591	109358526:109358591	2	B6	T:A	G:G	109358687	96	33.47458678	0.631578947	1.418564575	0.598831611	50.59110107	3.24E-32	0	HUM	160964	109197562	209.5	109358316.5	-64	921	0	0	NA	F5_48	FAFW86.1d	84	F5_denovo
521	chr14	91067584	91067584	91067584	1	CAST	A	G	90698021	369563	24.50823501	0.285714286	2.463186047	0.352375084	50.80443209	4.46E-86	0	HUM	975521	90092063	369349.5	90698234.5	-17	22	0	0	Paternal	F5_48	FAFW86.1d	84	F5_denovo
522	chr14	100008438	100008438	100008438	1	B6	T	C	100008505	67	36.95890118	0.97826087	0.36250393	1	16.03332754	2.55E-08	0	HUM	56072	99952366	455503.5	100463941.5	-289	40	0	0	NA	F5_48	FAFW86.1d	84	F5_denovo
523	chr14	120044038	120044048	120044038:120044048	2	B6	T:G	C:A	120044118	70	519.9699416	0.414860681	5.080005617	0.460333448	264.7066481	4.74E-204	0	HUM	31062	120012976	38.5	120044086.5	-72	97	0	0	Maternal	F5_48	FAFW86.1d	84	F5_denovo
524	chr1	138539798	138539798	138539798	1	B6	A	C	138539897	99	124.7390609	0.324324324	1.905683045	0.45992162	24.95110802	2.04E-61	0	HUM	331178	138208620	81.5	138539716.5	-514	1427	0	0	Maternal	F5_49	FAFW88.1a	85	F5_denovo
525	chr5	33467999	33467999	33467999	1	B6	T	C	33467842	157	405.6729691	0.831271091	5.774433827	0.742660781	364.7066481	0	0	HUM	135900	33603899	139.5	33467859.5	-379	185	0	0	NA	F5_49	FAFW88.1a	85	F5_denovo
526	chr5	58824551	58824551	58824551	1	B6	A	T	58056830	767721	8.194195885	NA	0.629417523	0.302215081	12.63999305	1.66E-13	0	CAST	767531	58057020	1461908.5	60286459.5	-358	704	0	0	NA	F5_49	FAFW88.1a	85	F5_denovo
527	chr8	128258489	128258489	128258489	1	B6	T	G	128215684	42805	32.23067528	0.551020408	3.010197688	0.467263201	91.63999305	3.63E-82	0	CAST	42704	128215785	65477.5	128323966.5	-77	619	0	0	NA	F5_49	FAFW88.1a	85	F5_denovo
528	chr11	59518842	59518842	59518842	1	B6	A	G	59518962	120	16.21668546	0.457142857	1.962568001	0.764626689	103.9199792	2.03E-113	0	HUM	10224	59508618	85.5	59518756.5	-775	327	0	0	Maternal	F5_49	FAFW88.1a	85	F5_denovo
529	chr11	76460138	76460138	76460138	1	CAST	C	T	76448573	11565	23.32400661	0.647058824	0.963159731	0.542160116	59.29774921	4.76E-47	0	HUM	64959	76395179	71185.5	76531323.5	-403	204	0	0	NA	F5_49	FAFW88.1a	85	F5_denovo
530	chr14	48240598	48240598	48240598	1	B6	T	C	48240403	195	414.2213137	0.83800905	4.322981334	0.733301366	143.5911011	2.29E-129	0	MULT	22231	48262829	141024.5	48381622.5	-46	174	0	0	Maternal	F5_49	FAFW88.1a	85	F5_denovo
531	chr14	76792095	76792124	76792095:76792124	2	CAST	G:C	T:T	76777823	14272	27.04853436	NA	1.006733258	0.928688362	16.32887808	2.45E-36	0	MULT	44347	76747748	55244.5	76736850.5	-55	79	0	0	Maternal	F5_49	FAFW88.1a	85	F5_denovo
532	chr14	120418242	120418242	120418242	1	CAST	C	T	120443951	25709	10.625	0.5	0.295239993	0.693536776	18.08441819	1.04E-07	0	MULT	48373	120369869	261992.5	120680234.5	-181	89	0	0	NA	F5_49	FAFW88.1a	85	F5_denovo
533	chr15	10904822	10904842	10904822:10904836:10904842	3	B6	C:G:T	A:A:C	10904765	57	177.8226667	0.855813953	2.651404011	0.755931131	136.7555401	3.14E-131	0	HUM	161004	10743818	32712.5	10872109.5	-107	95	0	0	NA	F5_49	FAFW88.1a	85	F5_denovo
534	chr16	4413478	4413478	4413478	1	CAST	C	T	4413465	13	202.1764119	0.004901961	1.602784414	0.007897831	91.44442514	1.09E-63	0	HUM	7828	4405650	44.5	4413522.5	-39	207	0	0	Paternal	F5_49	FAFW88.1a	85	F5_denovo
535	chr16	70251145	70251145	70251145	1	B6	G	A	70251394	249	217.9527741	0.269662921	2.563044312	0.537638015	39.85332407	6.89E-71	0	HUM	229331	70480476	329689.5	70580834.5	-348	389	0	0	NA	F5_49	FAFW88.1a	85	F5_denovo
536	chr16	91976126	91977089	91976126:91977021:91977057:91977070:91977089	5	CAST	C:G:G:C:G	A:T:C:T:A	91977208	119	40.97507439	0.078651685	7.627346704	0.701406904	526.2977492	0	1	KO	38756	91937370	5476.5	91982565.5	-38	55	0	0	NA	F5_49	FAFW88.1a	85	F5_denovo
537	chr1	106002505	106002505	106002505	1	B6	T	C	106002495	10	733.572526	0.462233169	7.077481999	0.510726162	372.9199792	0	0	HUM	189730	106192235	164.5	106002340.5	-170	30	0	0	Maternal	F5_50	FAFW88.1b	86	F5_denovo
538	chr1	106057199	106057199	106057199	1	B6	G	T	106071785	14586	21.58481738	0.069767442	1.768222725	0.435694822	132.1822021	2.44E-82	0	HUM	135036	106192235	14526.5	106071725.5	-321	1212	0	0	Maternal	F5_50	FAFW88.1b	86	F5_denovo
539	chr2	91260345	91260345	91260345	1	B6	T	G	91260081	264	55.82794256	0.545454545	2.328797959	0.486853635	152.1333102	1.40E-161	0	HUM	6527	91266872	18574.5	91241770.5	-19	300	0	0	Paternal	F5_50	FAFW88.1b	86	F5_denovo
540	chr3	17289953	17289983	17289953:17289977:17289983	3	B6	A:A:G	T:G:T	17289966	13	33.45318726	0.716981132	1.408847558	0.735552815	53.06665509	1.40E-34	0	HUM	468740	16821213	45.5	17289907.5	-342	46	0	0	Maternal	F5_50	FAFW88.1b	86	F5_denovo
541	chr4	117858424	117858424	117858424	1	CAST	A	C	117858381	43	40.51683348	0.887096774	1.318844707	0.862469036	48.2799861	4.70E-74	0	HUM	5788	117864212	17233.5	117841190.5	-222	219	0	0	Maternal	F5_50	FAFW88.1b	86	F5_denovo
542	chr4	131352699	131352699	131352699	1	CAST	G	T	131352776	77	453.0158144	0.360691145	7.504543023	0.478640222	257.4933171	0	0	HUM	73382	131426081	94.5	131352604.5	-28	65	0	0	Maternal	F5_50	FAFW88.1b	86	F5_denovo
543	chr6	17448230	17448230	17448230	1	B6	T	C	17448379	149	358.2528632	0.524193548	5.260878181	0.352657613	122.164439	1.45E-218	0	HUM	115073	17563303	450.5	17448680.5	-118	189	0	0	NA	F5_50	FAFW88.1b	86	F5_denovo
544	chr7	125853887	125853887	125853887	1	B6	G	A	125853836	51	544.5684001	0.553962264	12.01886289	0.559617456	536.7555401	0	1	MULT	165191	125688696	59797.5	125794089.5	-137	165	0	0	NA	F5_50	FAFW88.1b	86	F5_denovo
545	chr8	43020717	43020717	43020717	1	CAST	C	T	43020454	263	76.31486663	0.033653846	0.550136803	0	38.4110976	3.86E-16	0	HUM	138187	43158904	18402.5	43039119.5	-56	39	0	0	NA	F5_50	FAFW88.1b	86	F5_denovo
546	chr13	119736197	119736197	119736197	1	B6	C	T	119736056	141	55.94646176	0.915254237	0.090989652	1	0.542209096	0.028223161	0	HUM	57584	119678613	22405.5	119758602.5	-182	176	0	0	NA	F5_50	FAFW88.1b	86	F5_denovo
547	chr14	120043934	120043966	120043934:120043966	2	CAST	A:A	G:G	120044118	152	519.9699416	0.414860681	5.080005617	0.460333448	264.7066481	4.74E-204	0	HUM	30958	120012976	120.5	120044086.5	-38	72	0	0	NA	F5_50	FAFW88.1b	86	F5_denovo
548	chr17	84645101	84645101	84645101	1	CAST	A	T	84654476	9375	110.5006022	0.269230769	1.75519279	0.31086905	60.80443209	2.88E-64	0	CAST	9291	84654392	261648.5	84383452.5	-103	155	0	0	Maternal	F5_50	FAFW88.1b	86	F5_denovo
549	chr3	10902004	10902004	10902004	1	CAST	T	A	10902030	26	366.3468202	0.355799373	3.213184976	0.431841306	183.3955332	1.56E-135	0	HUM	352993	11254997	153.5	10901850.5	-241	87	0	0	Maternal	F5_51	FAFW88.1c	87	F5_denovo
550	chr7	64785455	64785455	64785455	1	CAST	T	C	64785377	78	269.7719032	0.386046512	3.971707075	0.380184591	75.11554706	9.62E-164	0	HUM	277112	65062567	42.5	64785412.5	-207	630	0	0	Paternal	F5_51	FAFW88.1c	87	F5_denovo
551	chr7	141991119	141991119	141991119	1	CAST	G	A	141990889	230	180.2510903	0.502262443	5.466244634	0.501246772	401.0355262	0	0	HUM	93068	141898051	45.5	141991073.5	-155	263	0	0	NA	F5_51	FAFW88.1c	87	F5_denovo
552	chr9	65950504	65950505	65950504:65950505	2	CAST	T:C	C:T	65950290	214	24.5257027	0.045454545	1.278750854	0.003402501	48.32887808	2.49E-35	0	HUM	24948	65975453	259.5	65950764.5	-55	137	0	0	Maternal	F5_51	FAFW88.1c	87	F5_denovo
553	chr12	77569630	77569658	77569630:77569658	2	B6	G:T	C:A	77575624	5966	18.22886618	0.277777778	0.301836721	0.21163039	13.87108718	7.86E-09	0	MULT	141222	77710880	109783.5	77459846.5	-116	505	0	0	Maternal	F5_51	FAFW88.1c	87	F5_denovo
554	chr15	58164147	58164147	58164147	1	CAST	C	T	58237354	73207	28.56458596	0.571428571	0.349032442	1	3.951108023	5.60E-10	0	CAST	73322	58237469	90907.5	58255054.5	-17	163	0	0	NA	F5_51	FAFW88.1c	87	F5_denovo
555	chr16	5102342	5102342	5102342	1	CAST	C	T	5102672	330	277.9308556	0.149333333	3.244320836	0.297834084	328.9377423	1.10E-275	0	HUM	95110	5007232	50968.5	5153310.5	-12	57	0	0	Paternal	F5_51	FAFW88.1c	87	F5_denovo
556	chr16	11531423	11531423	11531423	1	CAST	C	T	11531110	313	59.18316728	0.350515464	0.685453016	0.403267358	36.18220215	4.72E-24	0	HUM	105757	11425666	310515.5	11220907.5	-277	7	0	0	NA	F5_51	FAFW88.1c	87	F5_denovo
557	chr4	148707546	148707546	148707546	1	B6	T	C	148709065	1519	39.54145395	0.3	0.878408153	0	0.213331017	3.48E-31	0	HUM	59938	148647608	1328.5	148708874.5	-232	42	0	0	Maternal	F5_52	FAFW88.1d	88	F5_denovo
558	chr6	17589085	17589085	17589085	1	B6	T	C	17589081	4	315.0397571	0.416666667	4.39553359	0.569538886	179.7555401	5.10E-246	0	HUM	25782	17563303	468.5	17588616.5	-1030	57	0	0	NA	F5_52	FAFW88.1d	88	F5_denovo
559	chr6	114082700	114082700	114082700	1	CAST	G	A	114082607	93	84.70488539	0.433333333	4.34541904	0.559905222	250.3955332	9.81E-197	0	HUM	13903	114096603	269.5	114082430.5	-20	83	0	0	NA	F5_52	FAFW88.1d	88	F5_denovo
560	chr6	118865897	118865897	118865897	1	CAST	C	T	118866747	850	82.28896571	0.411042945	3.293771182	0.531590887	205.7555401	4.69E-184	0	HUM	112262	118978159	794.5	118866691.5	-318	394	0	0	NA	F5_52	FAFW88.1d	88	F5_denovo
561	chr7	16955162	16955162	16955162	1	CAST	A	G	16955069	93	172.3088095	0.542521994	2.296033822	0.480763473	207.9377423	1.76E-127	0	HUM	44923	16910239	352.5	16955514.5	-163	86	0	0	Paternal	F5_52	FAFW88.1d	88	F5_denovo
562	chr11	75902140	75902140	75902140	1	B6	T	G	75902131	9	22.89264888	0.216216216	1.001580548	0.653441975	55.39553316	2.40E-50	1	MULT	12623	75889517	22407.5	75879732.5	-252	722	0	0	NA	F5_52	FAFW88.1d	88	F5_denovo
563	chr11	77509579	77509579	77509579	1	B6	T	A	77509791	212	482.5956031	0.392781316	7.991368586	0.480610391	335.2310941	0	1	HUM	7444	77517023	122.5	77509701.5	-140	590	0	0	NA	F5_52	FAFW88.1d	88	F5_denovo
564	chr12	99750306	99750307	99750306:99750307	2	B6	C:C	A:T	99750333	26	218.2949977	0.5	3.296789441	0.581768634	36.68888503	1.05E-98	0	HUM	26090	99776397	18.5	99750287.5	-442	743	0	0	Maternal	F5_52	FAFW88.1d	88	F5_denovo
565	chr13	24559721	24559721	24559721	1	B6	C	T	24559758	37	54.07578278	0.56097561	1.365629742	0.59518717	89.29774921	5.04E-61	1	MULT	15553	24575274	65110.5	24624831.5	-113	58	0	0	Paternal	F5_52	FAFW88.1d	88	F5_denovo
566	chr15	68428907	68428907	68428907	1	CAST	C	A	68429023	116	266.18169	0.462719298	5.596032374	0.5	311.4444251	2.13E-302	0	HUM	22615	68406292	354251.5	68074655.5	-13	486	0	0	NA	F5_52	FAFW88.1d	88	F5_denovo
567	chr16	85049555	85049555	85049555	1	B6	A	C	85049657	102	88.32545983	0.903508772	1.599397624	0.778388875	32.32887808	5.26E-45	0	HUM	21345	85070900	9.5	85049545.5	-352	382	0	0	NA	F5_52	FAFW88.1d	88	F5_denovo
568	chr6	125191771	125191814	125191771:125191814	2	B6	C:C	T:A	125122750	69021	47.49511798	0.546511628	1.081209473	0.59471694	42.23109412	9.70E-41	0	HUM	193341	125385155	68931.5	125122839.5	-14	35	0	0	NA	F5_53	FAFW89.1a	89	F5_denovo
569	chr12	56291712	56291725	56291712:56291725	2	B6	T:C	C:T	56291380	332	278.7911286	0.681677019	2.963514776	0.63415426	171.4444251	1.24E-126	0	HUM	63245	56354970	236.5	56291475.5	-149	256	0	0	NA	F5_53	FAFW89.1a	89	F5_denovo
570	chr18	64260818	64260818	64260818	1	CAST	T	C	64260743	75	295.7045997	0.39192399	4.660986309	0.468364137	173.8533241	2.48E-196	0	MULT	315605	63945213	252671.5	64513489.5	-1161	113	0	0	Maternal	F5_53	FAFW89.1a	89	F5_denovo
571	chr1	126008795	126008795	126008795	1	CAST	A	T	126008806	11	54.91645019	0.03030303	0.452852703	0.02656449	25.34664119	9.39E-13	0	HUM	83552	126092347	147.5	126008942.5	-228	21	0	0	Maternal	F5_54	FAFW89.2a	90	F5_denovo
572	chr3	55309237	55309237	55309237	1	B6	T	C	55309218	19	150.5202503	0.283898305	2.421669916	0.373986082	115.0666551	3.99E-110	0	HUM	31336	55340573	3.5	55309240.5	-115	114	0	0	NA	F5_54	FAFW89.2a	90	F5_denovo
573	chr4	32247943	32247943	32247943	1	CAST	T	C	32247986	43	170.9986529	0.23255814	4.938008444	0.401169595	258.0177631	3.85E-239	0	HUM	3522	32244421	282.5	32248225.5	-49	42	0	0	NA	F5_54	FAFW89.2a	90	F5_denovo
574	chr5	9069206	9069290	9069206:9069260:9069290	3	CAST	T:A:T	C:G:C	9069360	70	55.88403274	0.461538462	0.329300228	0.592840989	21.5422091	1.41E-09	0	HUM	378866	9448156	98331.5	9167621.5	-376	212	0	0	Maternal	F5_54	FAFW89.2a	90	F5_denovo
575	chr11	79047559	79047590	79047559:79047590	2	CAST	G:G	C:A	79047418	141	280.2184541	0.447004608	3.734397682	0.5	113.3777701	0	0	HUM	45356	79092946	95.5	79047463.5	-688	360	0	0	NA	F5_54	FAFW89.2a	90	F5_denovo
576	chr14	32456325	32456325	32456325	1	CAST	A	G	32455809	516	55.01123989	0.408163265	1.687847495	0.53123844	48.01776311	2.01E-79	0	HUM	28350	32427975	382.5	32455942.5	-43	108	0	0	NA	F5_54	FAFW89.2a	90	F5_denovo
577	chr15	73675470	73675470	73675470	1	B6	A	G	73675132	338	97.27575384	0.963768116	2.142178168	0.874408888	202.9866342	1.95E-139	0	HUM	62390	73737860	337.5	73675132.5	-191	44	0	0	NA	F5_54	FAFW89.2a	90	F5_denovo
578	chr4	155193440	155193440	155193440	1	CAST	A	G	155193417	23	689.3501354	0.25756187	4.393244585	0.397358136	331.2488572	9.88131291682493e-324	0	HUM	6926	155200366	197.5	155193242.5	-536	97	0	0	NA	F5_55	FAFW89.1b	91	F5_denovo
579	chr6	141069981	141069986	141069981:141069986	2	B6	C:A	G:T	141070041	55	119.125614	0.664705882	2.504271008	0.557133192	105.0177631	2.34E-74	0	HUM	109188	141179174	91.5	141069889.5	-138	15	0	0	NA	F5_55	FAFW89.1b	91	F5_denovo
580	chr7	58834389	58834389	58834389	1	B6	A	G	58834472	83	17.59825002	0.810810811	0.484215326	0.553789176	18.59110107	7.83E-08	0	HUM	16047	58818342	105.5	58834283.5	-29	53	0	0	Paternal	F5_55	FAFW89.1b	91	F5_denovo
581	chr19	11927627	11927627	11927627	1	CAST	G	A	11928224	597	90.56459081	0.49132948	5.491365174	0.522181694	180.3288781	8.92E-156	0	HUM	540880	12468507	329.5	11927956.5	-472	142	0	0	Maternal	F5_55	FAFW89.1b	91	F5_denovo
582	chr4	122991462	122991462	122991462	1	B6	C	G	122982035	9427	45.29801326	0.411764706	1.281261801	0.5	45.70664814	1.18E-80	0	CAST	9300	122982162	39346.5	122952115.5	-530	301	0	0	NA	F5_56	FAFW89.1c	92	F5_denovo
583	chr8	120539733	120539733	120539733	1	B6	A	G	120539810	77	247.0899003	0.355329949	6.506010469	0.47287457	368.6577562	0	1	HUM	137150	120402583	507.5	120540240.5	-120	1121	0	0	Maternal	F5_56	FAFW89.1c	92	F5_denovo
584	chr13	78399520	78399520	78399520	1	B6	G	A	78130543	268977	103.2010541	0.033707865	3.353266292	0	54.81999653	7.21E-78	0	CAST	268738	78130782	2275053.5	76124466.5	-379	221	0	0	Maternal	F5_56	FAFW89.1c	92	F5_denovo
585	chr14	27542366	27542366	27542366	1	CAST	G	A	27617289	74923	632.7414585	0.991928975	6.545039644	0.928969795	186.4933171	3.58E-254	0	CAST	75094	27617460	80436.5	27461929.5	-146	164	0	0	NA	F5_56	FAFW89.1c	92	F5_denovo
586	chr15	25775945	25775984	25775945:25775984	2	B6	T:A	C:G	25757201	18744	93.15152427	0.909803922	1.992404261	0.906626932	3.688885028	5.19E-79	0	MULT	19648	25756297	78164.5	25854148.5	-85	28	0	0	NA	F5_56	FAFW89.1c	92	F5_denovo
587	chr19	18935497	18935526	18935497:18935526	2	B6	T:A	C:G	18935417	80	124.0788709	0.595505618	3.05257811	0.524897646	40.16443904	4.12E-97	0	HUM	3778	18939304	1040620.5	19976146.5	-511	931	0	0	Maternal	F5_56	FAFW89.1c	92	F5_denovo
588	chr1	52035900	52035900	52035900	1	B6	C	A	52035915	15	18.90117134	0.1875	0.416654793	0.096050017	9.902216045	3.00E-08	0	HUM	67147	51968753	33230.5	52002669.5	-61	145	0	0	NA	F5_57	FAFW90.1a	93	F5_denovo
589	chr2	91501272	91501272	91501272	1	CAST	A	G	91511388	10116	46.6811476	0.756097561	1.591765819	0.592992965	209.6932824	9.45E-117	0	HUM	95538	91405734	12334.5	91513606.5	-581	350	0	0	NA	F5_57	FAFW90.1a	93	F5_denovo
590	chr4	55523463	55523463	55523463	1	CAST	G	C	55523163	300	663.6567819	0.498281787	7.575857691	0.5	254.8533241	2.60E-279	0	HUM	126363	55397100	221.5	55523241.5	-271	465	0	0	NA	F5_57	FAFW90.1a	93	F5_denovo
591	chr5	143752587	143753837	143752587:143752835:143752886:143753085:143753293:143753414:143753676:143753717:143753837	9	B6	A:G:T:C:C:A:G:A:C	G:A:C:T:T:G:T:G:T	143753926	89	270.0338438	0.42920354	4.210023422	0.558358473	231.3288781	2.64E-308	1	HUM	32036	143785873	526.5	143754363.5	-147	715	0	0	NA	F5_57	FAFW90.1a	93	F5_denovo
592	chr10	8857001	8857001	8857001	1	B6	G	C	8857061	60	100.4323129	0.885714286	1.437185634	0.809400846	53.32887808	3.55E-42	0	HUM	221733	9078734	27380.5	8829620.5	-238	43	0	0	Maternal	F5_57	FAFW90.1a	93	F5_denovo
593	chr12	99560723	99560723	99560723	1	B6	C	T	99560749	26	71.19520549	0.078947368	2.165095564	0.306770906	49.16443904	1.38E-71	0	HUM	209738	99350985	155.5	99560878.5	-91	517	0	0	NA	F5_57	FAFW90.1a	93	F5_denovo
594	chr12	107624490	107624490	107624490	1	CAST	G	T	107624657	167	23.94742646	0.302325581	1.200600772	0.365938385	44.75554011	2.15E-28	0	HUM	183064	107807554	176276.5	107448213.5	-69	125	0	1	NA	F5_57	FAFW90.1a	93	F5_denovo
595	chr13	63333693	63333706	63333693:63333706	2	B6	C:C	T:T	63333673	20	255.627838	0.530451866	7.110411166	0.534418075	276.0177631	4.95E-216	0	HUM	11826	63345532	32941.5	63366647.5	-62	145	0	0	NA	F5_57	FAFW90.1a	93	F5_denovo
596	chr1	12697313	12697319	12697313:12697319	2	B6	T:A	C:G	12697325	6	33.4091961	0.870967742	0.423753403	1	17.50888155	6.22E-11	0	HUM	150564	12847883	0	12697316.5	-171	16	0	0	Paternal	F5_58	FAFW90.1b	94	F5_denovo
597	chr1	57230206	57230206	57230206	1	B6	T	G	57127563	102643	136.4176227	0.049689441	3.741048023	0.316577188	242.6088642	1.75E-230	1	CAST	102624	57127582	244585.5	56985620.5	-834	205	0	0	NA	F5_58	FAFW90.1b	94	F5_denovo
598	chr2	118710448	118710448	118710448	1	B6	G	A	118679667	30781	127.8534794	0.076923077	2.767916574	0.271513926	153.1822021	1.90E-189	0	CAST	30678	118679770	164156.5	118874604.5	-63	30	0	0	Maternal	F5_58	FAFW90.1b	94	F5_denovo
599	chr4	119816097	119816097	119816097	1	CAST	G	A	119816755	658	376.2834511	0.406896552	4.818050437	0.451309239	102.688885	0	0	HUM	71917	119744180	625.5	119816722.5	-811	635	0	0	NA	F5_58	FAFW90.1b	94	F5_denovo
600	chr7	130378413	130378413	130378413	1	CAST	C	T	130378518	105	250.506601	0.501089325	4.192866192	0.51556905	256.9199792	4.59E-238	0	HUM	56641	130321772	123101.5	130255311.5	-7	159	0	0	NA	F5_58	FAFW90.1b	94	F5_denovo
601	chr8	87674467	87674467	87674467	1	CAST	T	C	87674360	107	381.9387404	0.582716049	9.296765977	0.495972553	372.4444251	0	0	MULT	8131	87666336	75994.5	87750461.5	-54	386	0	0	NA	F5_58	FAFW90.1b	94	F5_denovo
602	chr8	125894484	125894484	125894484	1	CAST	C	G	125894393	91	76.9629423	0.816901408	2.472420218	0.651349992	191.6088642	1.64E-115	0	HUM	46495	125940979	10790.5	125905274.5	-179	41	0	0	Paternal	F5_58	FAFW90.1b	94	F5_denovo
603	chr17	72203182	72203182	72203182	1	CAST	C	A	72203202	20	430.7599947	0.488862837	3.620411417	0.585658056	274.3466412	4.76E-197	0	HUM	29363	72173819	379.5	72203561.5	-177	122	0	0	Maternal	F5_58	FAFW90.1b	94	F5_denovo
604	chr2	5191067	5191067	5191067	1	CAST	T	C	5172938	18129	11.54262364	0.230769231	0.394750155	0.145389634	5.639993051	2.20E-08	0	HUM	91996	5099071	18462.5	5172604.5	-24	36	0	0	Maternal	F5_59	FAFW90.1c	95	F5_denovo
605	chr2	133452114	133452114	133452114	1	B6	C	T	133452294	180	116.772904	0.228723404	3.054608866	0.47465531	98.63999305	8.67E-111	0	HUM	90759	133361355	415.5	133452529.5	-181	16	0	0	Maternal	F5_59	FAFW90.1c	95	F5_denovo
606	chr5	37301157	37301157	37301157	1	B6	A	C	37300930	227	366.8126819	0.383597884	6.817061729	0.488977288	453.6088642	0	0	HUM	32022	37269135	483.5	37300673.5	-408	153	0	0	Paternal	F5_59	FAFW90.1c	95	F5_denovo
607	chr6	18599542	18599542	18599542	1	CAST	C	T	18599801	259	398.1803414	0.62133646	4.755478294	0.595357639	136.3288781	8.12E-201	0	HUM	70557	18528985	309.5	18599851.5	-61	294	0	0	NA	F5_59	FAFW90.1c	95	F5_denovo
608	chr7	79561664	79561664	79561664	1	CAST	C	T	79561782	118	13.31110022	0.65	0.339171819	0.617452644	25.5422091	5.82E-10	0	HUM	84431	79477233	69.5	79561594.5	-139	169	0	0	NA	F5_59	FAFW90.1c	95	F5_denovo
609	chr10	86069423	86069445	86069423:86069445	2	CAST	A:C	G:T	86069717	272	141.1595946	0.944983819	2.594755089	0.828151246	214.8399583	4.99E-223	0	HUM	19863	86089308	71.5	86069516.5	-160	315	0	0	Paternal	F5_59	FAFW90.1c	95	F5_denovo
610	chr19	3631544	3631544	3631544	1	B6	A	G	3631689	145	417.131263	0.563204005	2.252145307	0.482586035	258.4132963	2.22E-209	0	HUM	85400	3546144	458.5	3632002.5	-259	69	0	0	NA	F5_59	FAFW90.1c	95	F5_denovo
611	chr3	78928923	78928923	78928923	1	B6	A	C	78928886	37	726.2732322	0.551062371	5.002806498	0.541462429	361.7733032	8.49E-297	0	HUM	58724	78870199	51967.5	78876955.5	-80	190	0	0	Paternal	F5_60	FAFW90.1d	96	F5_denovo
612	chr17	85207364	85207364	85207364	1	CAST	G	A	85206975	389	14.21992803	0.357142857	6.366742003	0.449181249	118.0666551	0	1	MULT	120346	85087018	22269.5	85185094.5	-1047	42	0	0	NA	F5_60	FAFW90.1d	96	F5_denovo
613	chr1	180578237	180578288	180578237:180578253:180578288	3	CAST	C:T:G	T:C:A	180578319	31	564.5376449	0.566908372	5.065061882	0.491752602	545.6266273	0	0	HUM	64546	180642834	0	180578280.5	-138	30	0	0	Paternal	F5_61	FAFW93.1a	97	F5_denovo
614	chr5	75949803	75949803	75949803	1	CAST	T	C	75965000	15197	12.21927723	0.36	0.448619723	0.371721696	31.18220215	8.80E-12	0	MULT	189980	75759823	72210.5	75877592.5	-352	172	0	0	NA	F5_61	FAFW93.1a	97	F5_denovo
615	chr8	18419324	18419324	18419324	1	B6	T	C	18419301	23	184.0048884	0.939534884	1.356310309	0.793591134	73.23109412	1.63E-40	0	HUM	306716	18726040	29.5	18419294.5	-71	44	0	0	Paternal	F5_61	FAFW93.1a	97	F5_denovo
616	chr13	107412706	107412706	107412706	1	CAST	T	C	107449794	37088	61.86482853	0.991803279	1.229009378	0.900252388	68.70664814	1.00E-56	0	CAST	37128	107449834	134784.5	107547490.5	-571	2241	0	0	Paternal	F5_61	FAFW93.1a	97	F5_denovo
617	chr14	60683295	60683315	60683295:60683315	2	B6	T:T	C:A	60683470	155	234.3262959	0.802303263	2.83750334	0.633225449	225.1822021	1.00E-157	0	HUM	11106	60672189	246.5	60683561.5	-198	86	0	0	Paternal	F5_61	FAFW93.1a	97	F5_denovo
618	chr15	7440454	7440454	7440454	1	CAST	G	A	7440863	409	629.8558998	0.443468716	5.804332601	0.446475046	158.8044321	1.18E-229	0	HUM	63328	7377126	335.5	7440789.5	-220	20	0	0	Paternal	F5_61	FAFW93.1a	97	F5_denovo
619	chr15	79486499	79486499	79486499	1	CAST	C	T	79486416	83	48.7154313	0.650793651	1.709122317	0.567058644	82.01776311	9.95E-96	0	HUM	29011	79515510	14.5	79486484.5	-85	109	0	0	NA	F5_61	FAFW93.1a	97	F5_denovo
620	chr4	11061884	11061896	11061884:11061885:11061896	3	B6	C:A:C	T:G:T	11061845	39	165.3138074	0.236702128	1.554800633	0.452818872	74.18220215	5.96E-48	0	HUM	118765	10943119	18833.5	11080729.5	-105	288	0	0	Paternal	F5_62	FAFW93.1b	98	F5_denovo
621	chr5	99693261	99693261	99693261	1	B6	G	A	99693012	249	307.5430267	0.36858006	3.362808004	0.480551136	128.5422091	1.43E-207	0	HUM	202453	99895714	64944.5	99628316.5	-112	124	0	0	NA	F5_62	FAFW93.1b	98	F5_denovo
622	chr7	7106955	7106955	7106955	1	B6	T	C	7106751	204	204.9918598	0.7265625	5.633787654	0.50383501	130.3777701	4.75E-284	1	HUM	217743	6889212	124.5	7106830.5	-2230	102	0	0	Paternal	F5_62	FAFW93.1b	98	F5_denovo
623	chr7	70788912	70788912	70788912	1	B6	T	A	70789005	93	41.42468766	0.966666667	2.328525034	0.866711759	111.8044321	2.89E-95	0	HUM	55238	70733674	43.5	70788955.5	-163	482	0	0	Paternal	F5_62	FAFW93.1b	98	F5_denovo
624	chr8	23445761	23445761	23445761	1	CAST	T	C	23445924	163	13.736474	0.4	0.727499062	0.53638031	41.23109412	5.14E-26	0	MULT	71750	23374011	40989.5	23404771.5	-83	187	0	0	Paternal	F5_62	FAFW93.1b	98	F5_denovo
625	chr9	121401630	121401630	121401630	1	B6	A	C	121397174	4456	103.9334328	0.668246445	3.131568379	0.564767694	339.6755193	5.12E-268	0	HUM	84339	121317291	4278.5	121397351.5	-48	15	0	0	Maternal	F5_62	FAFW93.1b	98	F5_denovo
626	chr10	84714788	84714788	84714788	1	CAST	G	A	84714663	125	329.2319189	0.240808824	2.570299154	0.404042207	333.4799514	8.07E-229	0	HUM	5826	84720614	60473.5	84654314.5	-117	27	0	0	Paternal	F5_62	FAFW93.1b	98	F5_denovo
627	chr14	23576899	23576899	23576899	1	CAST	A	G	23531869	45030	196.4173666	0.186206897	2.705573686	0.412273093	102.5911011	6.14E-158	0	HUM	165296	23742195	44774.5	23532124.5	-313	70	0	0	Paternal	F5_62	FAFW93.1b	98	F5_denovo
628	chr14	70199414	70199418	70199414:70199418	2	CAST	C:C	T:G	70199422	4	335.5070408	0.435064935	4.311272407	0.468558884	270.3466412	9.58E-246	0	HUM	51786	70251204	17.5	70199396.5	-218	381	0	0	NA	F5_62	FAFW93.1b	98	F5_denovo
629	chr16	5102399	5102399	5102399	1	CAST	T	C	5102672	273	277.9308556	0.149333333	3.244320836	0.297834084	328.9377423	1.10E-275	0	HUM	95167	5007232	50911.5	5153310.5	-57	39	0	0	Paternal	F5_62	FAFW93.1b	98	F5_denovo
630	chr16	94961367	94961368	94961367:94961368	2	B6	T:G	C:C	94961297	70	84.59172173	0.495049505	1.246938717	0.605150561	90.34664119	1.17E-56	0	HUM	11548	94972916	78.5	94961288.5	-113	145	0	0	Paternal	F5_62	FAFW93.1b	98	F5_denovo
631	chr1	106002335	106002335	106002335	1	CAST	G	A	106002495	160	733.572526	0.462233169	7.077481999	0.510726162	372.9199792	0	0	HUM	189900	106192235	5.5	106002340.5	-207	170	0	0	NA	F5_63	FAFW93.1e	99	F5_denovo
632	chr3	89278533	89278533	89278533	1	CAST	T	C	89278564	31	155.2054222	0.459459459	3.67304124	0.471259226	173.9688711	0	1	HUM	14420	89264113	87.5	89278620.5	-384	298	0	0	Maternal	F5_63	FAFW93.1e	99	F5_denovo
633	chr11	36281242	36281270	36281242:36281270	2	B6	C:A	A:G	36286886	5616	198.7395744	0.188596491	5.936698985	0.417825625	152.1155471	6.09E-272	0	HUM	241505	36039737	5799.5	36287069.5	-128	25	0	0	NA	F5_63	FAFW93.1e	99	F5_denovo
634	chr12	119053200	119053200	119053200	1	B6	T	C	119208900	155700	97.30160545	0.488888889	3.599901981	0.596212604	36.37777006	8.76E-163	0	CAST	155644	119208844	823257.5	118229942.5	-844	236	0	0	Paternal	F5_63	FAFW93.1e	99	F5_denovo
635	chr15	7166447	7166447	7166447	1	B6	A	G	7166500	53	402.5811202	0.525030525	3.744866555	0.566715291	277.2977492	3.04E-196	0	HUM	31244	7135203	9.5	7166437.5	-147	119	0	0	Paternal	F5_63	FAFW93.1e	99	F5_denovo
636	chr18	54201211	54201211	54201211	1	B6	A	T	54201113	98	183.272648	0.306122449	6.512333015	0.481563673	325.4444251	3.43E-293	0	HUM	55826	54257037	32571.5	54233782.5	-40	154	0	0	Maternal	F5_63	FAFW93.1e	99	F5_denovo
637	chr6	128107717	128107717	128107717	1	CAST	T	A	128107747	30	17.96059739	0.0625	0.866772311	0.031875434	56.60886418	3.09E-38	0	HUM	51522	128056195	275.5	128107441.5	-43	276	0	0	Paternal	F5_64	FAFW93.1d	100	F5_denovo
638	chr6	137163006	137163006	137163006	1	CAST	C	T	137163220	214	166.3955304	0.493297587	4.908061209	0.458052267	262.2310941	2.53E-196	1	HUM	206993	137369999	311.5	137163317.5	-164	101	0	0	Paternal	F5_64	FAFW93.1d	100	F5_denovo
639	chr7	16748152	16748176	16748152:16748176	2	B6	T:T	C:A	16748253	77	66.80666475	0.371428571	1.039537053	0.523305603	128.7244112	6.58E-67	0	HUM	87581	16660571	66.5	16748242.5	-226	41	0	0	Paternal	F5_64	FAFW93.1d	100	F5_denovo
640	chr7	35162779	35162780	35162779:35162780	2	B6	C:A	T:G	35163006	226	293.2348088	0.977142857	2.947491973	1	222.9688711	2.66E-220	0	HUM	56506	35219286	353.5	35163133.5	-272	42	0	0	Paternal	F5_64	FAFW93.1d	100	F5_denovo
641	chr9	60253410	60253472	60253410:60253417:60253459:60253472	4	CAST	G:C:A:C	A:T:T:T	60252799	611	587.4000279	0.515666965	5.509212615	0.4739031	268.2310941	0	0	HUM	30527	60222883	595.5	60252814.5	-260	40	0	0	NA	F5_64	FAFW93.1d	100	F5_denovo
642	chr11	81361790	81361825	81361790:81361824:81361825	3	CAST	A:C:A	C:T:G	81321357	40433	17.03275145	0.321428571	0.700248701	0.5	43.96887113	1.66E-35	0	MULT	104351	81257439	114507.5	81476332.5	-80	77	0	0	Paternal	F5_64	FAFW93.1d	100	F5_denovo
643	chr12	77434386	77434386	77434386	1	B6	A	G	77433995	391	15.13710758	0.6	2.324971887	0.401693055	40.68888503	1.49E-43	0	HUM	276494	77710880	170.5	77434215.5	-28	445	0	0	Maternal	F5_64	FAFW93.1d	100	F5_denovo
644	chr13	45500397	45500397	45500397	1	B6	A	G	45500474	77	320.1712485	0.295819936	3.411733	0.471216293	225.8221952	1.08E-222	0	HUM	142773	45357624	5479.5	45505876.5	-309	57	0	0	NA	F5_64	FAFW93.1d	100	F5_denovo
645	chr13	47272824	47272824	47272824	1	B6	C	T	47295675	22851	22.08912664	1	0.535341372	0.787723913	6.951108023	4.18E-13	0	CAST	23105	47295929	123192.5	47396016.5	-606	131	0	0	NA	F5_64	FAFW93.1d	100	F5_denovo
646	chr15	7225431	7225431	7225431	1	CAST	C	A	7225703	272	565.9964916	0.031775701	2.029758492	0.042767331	96.23109412	8.38E-81	0	HUM	22163	7247594	11953.5	7213477.5	-21	17	0	0	Paternal	F5_64	FAFW93.1d	100	F5_denovo
647	chr7	125853887	125853887	125853887	1	CAST	G	A	125853836	51	544.5684001	0.553962264	12.01886289	0.559617456	536.7555401	0	1	MULT	165191	125688696	59797.5	125794089.5	-137	165	0	0	Maternal	F5_65	FAFW94.1a	101	F5_denovo
648	chr9	37115419	37115419	37115419	1	B6	T	C	37115139	280	238.7958759	0.269406393	3.690238568	0.384121692	168.2799861	1.13E-205	0	HUM	93877	37021542	262.5	37115156.5	-61	97	0	0	NA	F5_65	FAFW94.1a	101	F5_denovo
649	chr9	112608291	112608298	112608291:112608292:112608298	3	CAST	T:A:A	C:C:G	112843343	235045	71.78248932	0.033057851	0.711386901	0.198031488	44.70664814	2.61E-26	0	CAST	235104	112843402	555150.5	112053140.5	-533	141	0	0	NA	F5_65	FAFW94.1a	101	F5_denovo
650	chr10	18387285	18387285	18387285	1	CAST	A	G	18372195	15090	191.4443935	0.292887029	8.095986228	0.748361438	452.9688711	0	1	KO	81271	18468556	17829.5	18405114.5	-221	129	0	0	NA	F5_65	FAFW94.1a	101	F5_denovo
651	chr17	86514261	86514261	86514261	1	B6	C	T	86518905	4644	62.4490323	0.344262295	2.78200014	0.538768282	90.2799861	9.30E-130	0	CAST	4726	86518987	22349.5	86536610.5	-26	26	0	0	NA	F5_65	FAFW94.1a	101	F5_denovo
652	chr3	146423220	146423356	146423220:146423311:146423316:146423356	4	CAST	C:C:C:G	T:G:T:T	146423395	39	557.4330816	0.016025641	2.56957618	0.001232993	160.3955332	1.66E-137	0	HUM	11142	146434498	0	146423314.5	-45	117	0	0	Maternal	F5_66	FAFW94.1b	102	F5_denovo
653	chr6	136648356	136648364	136648356:136648364	2	CAST	A:G	G:A	136648350	6	218.2520145	0.605536332	2.801324549	0.505791805	172.6577562	2.75E-152	0	HUM	20531	136668895	352.5	136648003.5	-21	67	0	0	Paternal	F5_66	FAFW94.1b	102	F5_denovo
654	chr14	8624909	8624909	8624909	1	B6	C	G	8625227	318	739.4050415	0.509325681	6.72972599	0.554160008	258.4933171	0	0	HUM	73139	8551770	137.5	8625046.5	-319	311	0	0	Maternal	F5_66	FAFW94.1b	102	F5_denovo
655	chr9	43222098	43222098	43222098	1	CAST	G	A	43204360	17738	52.68096602	0.25	2.624831614	0.507449839	134.2310941	1.46E-166	1	HUM	62948	43285046	17638.5	43204459.5	-205	453	0	0	NA	F5_67	FAFW94.1c	103	F5_denovo
656	chr9	121789611	121789611	121789611	1	CAST	C	T	121789675	64	53.66832695	0.681818182	2.05081721	0.547879988	167.0844182	9.00E-143	0	HUM	9259	121780352	486.5	121790097.5	-186	49	0	0	NA	F5_67	FAFW94.1c	103	F5_denovo
657	chr11	8231496	8231496	8231496	1	B6	T	C	8231408	88	246.2973813	0.313207547	1.59207073	0.452981323	63.80443209	5.07E-80	0	HUM	57952	8173544	526.5	8230969.5	-238	619	0	0	Maternal	F5_67	FAFW94.1c	103	F5_denovo
658	chr12	100296233	100296233	100296233	1	B6	A	C	100308887	12654	21.29946458	0.291666667	0.356672291	0	4.902216045	2.46E-13	0	MULT	14401	100310634	29236.5	100325469.5	-115	125	0	1	Paternal	F5_67	FAFW94.1c	103	F5_denovo
659	chr16	94288078	94288078	94288078	1	B6	T	C	94288079	1	198.9074344	0.37431694	2.12314727	0.582590471	84.75554011	6.54E-81	0	HUM	105036	94183042	69.5	94288008.5	-49	55	0	0	NA	F5_67	FAFW94.1c	103	F5_denovo
660	chr17	63357330	63357330	63357330	1	B6	C	T	63353615	3715	31.62383004	NA	0.084637722	NA	0	0.106027611	0	CAST	3897	63353433	341463.5	63015866.5	-47	326	0	0	Paternal	F5_67	FAFW94.1c	103	F5_denovo
661	chr19	57046502	57046502	57046502	1	CAST	G	A	57046499	3	128.5502547	0.661764706	2.590112637	0.532689916	107.0666551	4.18E-108	0	HUM	127110	56919392	8.5	57046510.5	-535	93	0	0	NA	F5_67	FAFW94.1c	103	F5_denovo
662	chr4	155995886	155995886	155995886	1	B6	C	A	155973726	22160	223.9219412	0.397101449	0.933934379	0.507071471	70.70664814	1.13E-43	0	HUM	30227	155965659	22049.5	155973836.5	-52	212	0	0	Paternal	F5_68	FAFW94.1d	104	F5_denovo
663	chr11	87795283	87795283	87795283	1	B6	T	A	87795104	179	210.4848181	0.475065617	5.401076079	0.454247034	458.9866342	0	0	HUM	26139	87821422	331.5	87794951.5	-121	204	0	0	Paternal	F5_68	FAFW94.1d	104	F5_denovo
664	chr17	46720905	46720905	46720905	1	B6	G	T	46721140	235	235.2896368	0.434375	4.399629373	0.528355665	458.4621882	0	0	HUM	234458	46955363	173.5	46721078.5	-35	274	0	0	Paternal	F5_68	FAFW94.1d	104	F5_denovo
665	chr3	32539452	32539452	32539452	1	B6	A	G	32538862	590	201.9884719	0.30876494	3.538154784	0.503873967	129.0666551	4.24E-111	0	HUM	4242	32535210	413.5	32539038.5	-579	17	0	0	NA	F5_69	FAFW97.1a	105	F5_denovo
666	chr4	107103252	107103252	107103252	1	CAST	G	T	107102796	456	323.3661234	0.425847458	5.639083954	0.540797227	453.4621882	0	0	HUM	172092	107275344	3781.5	107099470.5	-129	120	0	1	NA	F5_69	FAFW97.1a	105	F5_denovo
667	chr4	140517568	140517568	140517568	1	B6	T	C	140552565	34997	48.41821779	0.435897436	1.58637337	0.431113649	58.06665509	8.01E-121	0	HUM	38968	140556536	34983.5	140552551.5	-81	252	0	0	Paternal	F5_69	FAFW97.1a	105	F5_denovo
668	chr5	9167571	9167571	9167571	1	CAST	G	A	9167593	22	241.4958607	0.608938547	2.663914678	0.5609473	57.42666203	7.55E-83	0	HUM	280585	9448156	50.5	9167621.5	-83	81	0	0	Paternal	F5_69	FAFW97.1a	105	F5_denovo
669	chr9	51467321	51467434	51467321:51467434	2	B6	A:T	G:C	51467862	428	259.4915963	0.445723684	6.434711641	0.508805298	283.9199792	0	0	HUM	33854	51501288	431.5	51467865.5	-363	102	0	0	Paternal	F5_69	FAFW97.1a	105	F5_denovo
670	chr11	96029592	96029600	96029592:96029600	2	B6	C:A	G:C	96029512	80	188.0746574	0.699745547	5.086214146	0.807603251	531.5288433	0	1	HUM	78819	95950773	197588.5	95832003.5	-222	82	0	0	NA	F5_69	FAFW97.1a	105	F5_denovo
671	chr13	102591716	102591716	102591716	1	B6	C	T	102591752	36	208.1567197	0.405109489	7.695142096	0.507405579	270.0666551	0	0	HUM	3554	102595270	183532.5	102775248.5	-437	101	0	0	NA	F5_69	FAFW97.1a	105	F5_denovo
672	chr16	20391951	20391951	20391951	1	CAST	T	A	20391849	102	12.76593378	0.272727273	0.223501687	0.301119277	15.08441819	7.27E-06	0	MULT	782219	21174170	30486.5	20361464.5	-131	170	0	0	NA	F5_69	FAFW97.1a	105	F5_denovo
673	chr5	24968334	24968375	24968334:24968355:24968375	3	B6	T:T:A	C:C:G	24968268	66	347.184085	0.263691684	4.248305105	0.363920538	304.9688711	1.60947345620452e-311	0	HUM	10634	24979009	3.5	24968330.5	-120	121	0	0	Paternal	F5_70	FAFW97.1b	106	F5_denovo
674	chr5	37049762	37049771	37049762:37049770:37049771	3	CAST	G:G:C	A:A:T	37049873	102	226.2708076	0.163333333	8.472907052	0.363442674	882.4132963	0	1	HUM	57951	36991811	61.5	37049832.5	-40	21	0	0	NA	F5_70	FAFW97.1b	106	F5_denovo
675	chr5	65832899	65832899	65832899	1	CAST	C	T	65832762	137	57.43615554	0.434210526	1.156817866	0.396670473	58.06665509	2.19E-43	0	HUM	76792	65909691	86.5	65832985.5	-142	249	0	0	Maternal	F5_70	FAFW97.1b	106	F5_denovo
676	chr8	124884199	124884199	124884199	1	CAST	G	A	124884208	9	483.4923531	0.545659526	4.871446184	0.549423242	354.0844182	0	0	HUM	237410	124646789	52.5	124884251.5	-118	220	0	0	Maternal	F5_70	FAFW97.1b	106	F5_denovo
677	chr9	73737665	73737665	73737665	1	B6	A	C	73665092	72573	86.06238064	0.151515152	2.20024725	0.428780558	56.16443904	1.29E-54	0	CAST	72576	73665089	289476.5	74027141.5	-40	148	0	0	NA	F5_70	FAFW97.1b	106	F5_denovo
678	chr12	56291481	56291481	56291481	1	B6	T	A	56291380	101	278.7911286	0.681677019	2.963514776	0.63415426	171.4444251	1.24E-126	0	HUM	63489	56354970	5.5	56291475.5	-64	82	0	0	Paternal	F5_70	FAFW97.1b	106	F5_denovo
679	chr12	70380798	70380901	70380798:70380901	2	B6	T:C	A:G	70380860	41	264.7468906	0.376569038	6.769630202	0.5	441.8710872	0	0	HUM	53104	70327694	93.5	70380704.5	-47	350	1	0	NA	F5_70	FAFW97.1b	106	F5_denovo
680	chr15	59594508	59594508	59594508	1	CAST	C	T	59594219	289	55.42078261	0.029850746	1.281294117	0.024041223	66.18220215	3.12E-41	0	HUM	239887	59354621	119148.5	59713656.5	-40	32	0	0	Paternal	F5_70	FAFW97.1b	106	F5_denovo
681	chr2	49400315	49400316	49400315:49400316	2	B6	G:C	T:T	49400249	66	99.10870505	0.387096774	1.614093525	0.606944026	98.18220215	1.33E-73	0	HUM	19796	49420112	78.5	49400394.5	-80	91	0	0	Paternal	F5_71	FAFW97.1d	107	F5_denovo
682	chr8	122517816	122517852	122517816:122517852	2	CAST	T:T	A:C	122513159	4657	450.0205222	0.978401728	3.727481351	0.932317763	210.4933171	0	0	HUM	64707	122582559	16164.5	122501651.5	-294	75	0	0	Maternal	F5_71	FAFW97.1d	107	F5_denovo
683	chr10	8954460	8954460	8954460	1	B6	A	C	8954348	112	148.4269541	0.448598131	1.844059683	0.444495828	144.1333102	4.63E-94	0	HUM	124274	9078734	30.5	8954429.5	-179	390	0	0	Maternal	F5_71	FAFW97.1d	107	F5_denovo
684	chr11	107828750	107828779	107828750:107828779	2	CAST	C:C	T:T	107828595	155	123.2336925	0.02027027	1.384699056	0	78.80443209	2.87E-49	0	HUM	65038	107893817	0	107828756.5	-20	83	0	0	NA	F5_71	FAFW97.1d	107	F5_denovo
685	chr12	110039157	110039228	110039157:110039228	2	CAST	T:C	G:T	110041072	1844	430.0489271	0.384133612	3.723844121	0.493974774	165.9688711	2.88E-259	0	HUM	70427	110109655	2173.5	110041401.5	-48	83	0	0	Maternal	F5_71	FAFW97.1d	107	F5_denovo
686	chr13	45500454	45500454	45500454	1	B6	T	C	45500474	20	320.1712485	0.295819936	3.411733	0.471216293	225.8221952	1.08E-222	0	HUM	142830	45357624	5422.5	45505876.5	-57	40	0	0	NA	F5_71	FAFW97.1d	107	F5_denovo
687	chr13	72646266	72646266	72646266	1	B6	T	C	72658029	11763	26.94955792	0.923076923	0.650015471	1	33.98443557	7.37E-17	0	HUM	95019	72741285	98211.5	72548054.5	-84	29	0	0	NA	F5_71	FAFW97.1d	107	F5_denovo
688	chr14	58812483	58812483	58812483	1	B6	A	G	58818077	5594	98.02873463	0.117647059	2.951153323	0.335926078	27.42666203	6.66E-100	0	HUM	77715	58734768	5459.5	58817942.5	-335	945	0	0	Maternal	F5_71	FAFW97.1d	107	F5_denovo
689	chr15	83741765	83741765	83741765	1	CAST	C	T	83741748	17	16.15455521	0.153846154	0.256426159	0.208764437	12.01776311	1.18E-06	0	MULT	75515	83817280	50084.5	83791849.5	-91	180	0	0	NA	F5_71	FAFW97.1d	107	F5_denovo
690	chr4	58996523	58996523	58996523	1	CAST	C	T	58996490	33	39.88149239	0.205882353	4.133776797	0.541917458	155.0666551	2.43E-142	1	HUM	19915	59016438	69439.5	58927083.5	-296	99	0	0	Paternal	F5_72	FAFW97.2a	108	F5_denovo
691	chr5	20754439	20754439	20754439	1	CAST	G	A	20754459	20	1202.182471	0.415571284	7.571715344	0.505899396	339.0177631	1.04E-288	0	HUM	37385	20717054	85512.5	20668926.5	-102	242	0	0	Paternal	F5_72	FAFW97.2a	108	F5_denovo
692	chr6	30192958	30192971	30192958:30192968:30192971	3	B6	T:T:C	C:C:T	30193011	40	561.5248735	0.456761006	5.001099746	0.585588922	414.7733032	0	0	HUM	19021	30211992	128.5	30193099.5	-49	410	0	0	NA	F5_72	FAFW97.2a	108	F5_denovo
693	chr10	53745772	53745772	53745772	1	CAST	G	A	53747062	1290	795.5733599	0.461538462	8.599352041	0.493286388	148.951108	0	1	HUM	7377	53753149	1384.5	53747156.5	-139	102	0	0	NA	F5_72	FAFW97.2a	108	F5_denovo
694	chr1	21325530	21325530	21325530	1	B6	A	C	21366684	41154	15.05567529	0.1	0	NA	0	1	0	MULT	64194	21389724	119423.5	21444953.5	-360	58	0	0	unknown	F5_38	FAFW84.1b	74	F5_inherited
695	chr1	53917879	53917879	53917879	1	CAST	G	A	53735182	182697	42.61630494	0.52	0.916833901	0.562200538	24.11554706	5.08E-24	0	CAST	182806	53735073	186328.5	54104207.5	-117	4130	0	0	unknown	F5_07	FAFW72.1i	43	F5_inherited
696	chr1	58527375	58527375	58527375	1	B6	A	G	58488969	38406	77.93523815	NA	2.166661622	NA	0	1.30E-44	0	HUM	43480	58570855	38545.5	58488829.5	-58	1088	0	0	unknown	F5_42	FAFW85.1b	78	F5_inherited
697	chr1	58726155	58726204	58726155:58726204	2	B6	C:T	T:C	58739483	13279	99.06247801	0.449152542	1.603267912	0.451856195	41.5422091	2.38E-68	0	HUM	79040	58805244	12891.5	58739095.5	-166	768	0	0	unknown	F5_20	FAFW77.1e	56	F5_inherited
698	chr1	58965204	58965204	58965204	1	B6	G	C	58965106	98	334.851425	0.098746082	4.158670647	0.378422183	185.0666551	3.72E-187	0	HUM	15377	58980581	107.5	58965311.5	-51	639	0	0	unknown	F5_29	FAFW80.1a	65	F5_inherited
699	chr1	64983791	64983791	64983791	1	B6	C	T	64983799	8	781.6310791	0.992647059	2.977307481	1	99.11554706	1.01E-120	0	CAST	6	64983785	90981.5	65074772.5	-26	147	0	0	unknown	F5_13	FAFW76.1c	49	F5_inherited
700	chr1	67194628	67194628	67194628	1	B6	A	G	67193662	966	48.71370606	0.256097561	2.863985393	0.293222265	77.37777006	8.73E-62	0	HUM	351338	66843290	710.5	67193917.5	-530	221	0	0	unknown	F5_21	FAFW78.1a	57	F5_inherited
701	chr1	68365658	68365674	68365658:68365674	2	B6	A:T	G:G	68365657	1	641.3111528	0.632213609	4.05811576	0.552898506	132.3288781	1.95E-120	0	CAST	53	68365727	4991.5	68360666.5	-510	67	0	0	unknown	F5_37	FAFW84.1a	73	F5_inherited
702	chr1	68937559	68937559	68937559	1	CAST	A	T	68938368	809	13.2401135	0.3125	0.329410209	0.377517611	8.16443904	1.85E-05	0	HUM	111524	69049083	576892.5	68360666.5	-127	754	0	0	unknown	F5_02	FAFW71.2b	38	F5_inherited
703	chr1	72173566	72173566	72173566	1	B6	T	G	72173354	212	658.6659643	0.958697379	4.485821746	0.82595201	268.4444251	1.64E-230	0	CAST	91	72173475	258647.5	72432213.5	-88	43	0	0	unknown	F5_33	FAFW81.1a	69	F5_inherited
704	chr1	73786382	73786382	73786382	1	B6	T	G	73786545	163	619.8888353	0.552507096	10.4090864	0.469092634	177.951108	0	0	CAST	68	73786314	23692.5	73762689.5	-39	183	0	0	unknown	F5_58	FAFW90.1b	94	F5_inherited
705	chr1	73904636	73904637	73904636:73904637	2	B6	G:C	A:G	73904839	202	20.5817825	0.822222222	0.407304883	0.780349078	49.93774226	1.05E-16	1	MULT	31140	73935777	98723.5	74003360.5	-57	43	0	0	unknown	F5_12	FAFW75.2f	48	F5_inherited
706	chr1	74824824	74824824	74824824	1	B6	T	C	74824776	48	19.12997878	0.944444444	2.770170282	0.86248331	195.8710872	2.37E-156	0	HUM	2864	74821960	24634.5	74800189.5	-41	55	0	0	unknown	F5_09	FAFW75.1a	45	F5_inherited
707	chr1	79703860	79703860	79703860	1	CAST	A	T	79703811	49	351.7439939	0.147982063	3.609959613	0.343858413	134.4933171	8.12E-118	0	HUM	20755	79683105	4373.5	79699486.5	-32	7	0	0	unknown	F5_19	FAFW77.1d	55	F5_inherited
708	chr1	79712493	79712493	79712493	1	B6	G	A	79712908	415	347.1839198	0.845588235	4.359611783	0.782876565	176.7555401	2.58E-228	0	HUM	29388	79683105	499.5	79712992.5	-294	52	0	0	unknown	F5_51	FAFW88.1c	87	F5_inherited
709	chr1	82688566	82688566	82688566	1	B6	T	C	82688580	14	757.1222974	0.943175487	4.408147986	0.779679576	341.4621882	1.97E-262	0	CAST	12	82688554	31191.5	82657374.5	-127	264	0	0	unknown	F5_21	FAFW78.1a	57	F5_inherited
710	chr1	83393082	83393082	83393082	1	B6	T	C	83393279	197	67.13042536	0.406504065	1.737745318	0.525395039	78.75554011	6.39E-55	0	HUM	41964	83351118	81.5	83393163.5	-98	300	0	0	unknown	F5_10	FAFW75.1b	46	F5_inherited
711	chr1	89563302	89563302	89563302	1	CAST	G	A	89563285	17	90.01095656	0.358024691	3.630480291	0.464670252	99.06665509	1.11E-197	0	HUM	9487	89553815	118.5	89563183.5	-401	265	0	0	unknown	F5_52	FAFW88.1d	88	F5_inherited
712	chr1	90174262	90174262	90174262	1	CAST	C	T	90174345	83	25.37409884	0.416666667	1.145782275	0.492875687	70.18220215	7.54E-40	0	MULT	107321	90066941	142787.5	90031474.5	-60	255	0	0	unknown	F5_40	FAFW84.1d	76	F5_inherited
713	chr1	96500827	96500827	96500827	1	B6	A	G	96500847	20	83.58633368	0.745614035	1.678163476	0.687992392	55.85332407	3.20E-36	0	HUM	58033	96442794	111.5	96500715.5	-60	141	0	0	unknown	F5_35	FAFW81.2b	71	F5_inherited
714	chr1	105376864	105376864	105376864	1	CAST	A	T	105366456	10408	19.17489145	0.105263158	0.421843625	0.01592032	20.65775616	4.07E-11	0	MULT	134583	105511447	625476.5	106002340.5	-144	76	0	0	unknown	F5_26	FAFW79.2a	62	F5_inherited
715	chr1	114143510	114143510	114143510	1	B6	A	G	114143178	332	151.7761154	0.317073171	5.181512126	0.673085012	95.32887808	1.18E-89	0	HUM	374193	114517703	438.5	114143071.5	-155	987	0	0	unknown	F5_48	FAFW86.1d	84	F5_inherited
716	chr1	114894568	114894568	114894568	1	B6	A	G	114894552	16	128.9624155	0.562162162	2.255657987	0.505731901	87.23109412	6.75E-80	0	HUM	130616	115025184	751496.5	114143071.5	-48	101	0	0	unknown	F5_27	FAFW79.1b	63	F5_inherited
717	chr1	118477143	118477143	118477143	1	B6	G	A	118472299	4844	24.12030946	NA	1.311813263	0.301528851	15.11554706	5.69E-70	1	CAST	4933	118472210	29656.5	118506799.5	-74	47	0	0	unknown	F5_45	FAFW86.1a	81	F5_inherited
718	chr1	118999754	118999754	118999754	1	B6	C	A	118999796	42	66.31329998	0.4625	2.114048792	0.505643908	177.1822021	2.05E-115	0	HUM	124111	118875643	21.5	118999732.5	-16	167	0	0	unknown	F5_66	FAFW94.1b	102	F5_inherited
719	chr1	119370520	119370545	119370520:119370545	2	B6	G:A	A:C	119370489	31	246.7604146	0.642642643	6.370227965	0.555921928	268.2310941	1.80E-262	0	HUM	174898	119545443	0	119370539.5	-61	164	0	0	unknown	F5_69	FAFW97.1a	105	F5_inherited
720	chr1	119893314	119893314	119893314	1	B6	C	G	119893254	60	598.0220709	0.998005319	3.21916003	0.988400257	226.2488572	5.52E-219	0	CAST	54	119893368	54657.5	119947971.5	-18	48	0	0	unknown	F5_24	FAFW78.1e	60	F5_inherited
721	chr1	120924500	120924507	120924500:120924507	2	B6	G:G	A:A	120924525	18	18.0777128	0.6	0.526339861	0.598382212	10.16443904	1.02E-09	0	HUM	140950	120783550	98494.5	120826005.5	-560	261	0	0	unknown	F5_69	FAFW97.1a	105	F5_inherited
722	chr1	121707111	121707111	121707111	1	CAST	T	C	121655428	51683	172.5022978	0.209836066	2.075202468	0.4665207	104.5422091	7.44E-81	0	CAST	51748	121655363	178665.5	121885776.5	-33	104	0	0	unknown	F5_01	FAFW71.2a	37	F5_inherited
723	chr1	130118359	130118359	130118359	1	CAST	G	A	130118372	13	172.7969324	0.447098976	1.872069842	0.519062146	104.9199792	6.73E-79	0	HUM	63315	130181674	70.5	130118288.5	-25	75	0	0	unknown	F5_29	FAFW80.1a	65	F5_inherited
724	chr1	131056816	131056824	131056816:131056824	2	CAST	T:C	C:T	131056547	269	315.0902598	0.409168081	4.397498592	0.503855689	389.0355262	8.09215299354002e-319	1	HUM	171787	130885029	189.5	131057013.5	-85	124	0	0	unknown	F5_67	FAFW94.1c	103	F5_inherited
725	chr1	135413181	135413181	135413181	1	B6	A	G	135413387	206	423.048147	0.718009479	4.230963858	0.577419072	148.5422091	7.73E-196	0	CAST	55	135413126	101598.5	135311582.5	-68	289	0	0	unknown	F5_72	FAFW97.2a	108	F5_inherited
726	chr1	147202833	147202833	147202833	1	B6	G	A	147039124	163709	9.718103448	NA	0	NA	0	1	0	CAST	163493	147039340	3257165.5	143945667.5	-22	146	0	0	unknown	F5_14	FAFW76.1d	50	F5_inherited
727	chr1	153564819	153564819	153564819	1	CAST	G	T	153564697	122	22.36080503	0.333333333	0.5567034	0.648286592	20.23109412	9.17E-17	0	HUM	9301	153555518	16.5	153564802.5	-395	129	0	0	unknown	F5_21	FAFW78.1a	57	F5_inherited
728	chr1	154920145	154920145	154920145	1	CAST	A	G	154920153	8	366.2006406	0.469728601	7.590271628	0.490453965	52.37777006	0	0	HUM	42052	154878093	145.5	154919999.5	-789	533	0	0	unknown	F5_30	FAFW80.1b	66	F5_inherited
729	chr1	157448590	157448590	157448590	1	CAST	A	G	157495253	46663	18.83285478	0.314285714	0.499576381	0.301961381	35.34664119	1.77E-15	0	HUM	294611	157153979	46640.5	157495230.5	-118	433	0	0	unknown	F5_68	FAFW94.1d	104	F5_inherited
730	chr1	159659695	159659757	159659695:159659757	2	CAST	G:C	A:T	159659516	179	80.27431867	0.633027523	2.514352257	0.589163065	84.11554706	5.19E-72	0	HUM	77171	159582524	278855.5	159938612.5	-96	390	0	0	unknown	F5_42	FAFW85.1b	78	F5_inherited
731	chr1	164896965	164896965	164896965	1	B6	A	G	164896973	8	104.2329936	0.4140625	5.953486139	0.567220731	163.6399931	1.98E-287	0	HUM	15333	164912298	70.5	164897035.5	-126	147	0	0	unknown	F5_47	FAFW86.1c	83	F5_inherited
732	chr1	165680111	165680111	165680111	1	B6	T	G	165682837	2726	20.91427603	0.44	0.80236233	0.33009241	23.5422091	1.92E-31	0	MULT	42899	165723010	12134.5	165692245.5	-309	451	0	0	unknown	F5_11	FAFW75.2e	47	F5_inherited
733	chr1	165692507	165692507	165692507	1	B6	T	C	165692439	68	163.6578803	0.517241379	2.881483712	0.654143849	120.0177631	7.53E-110	0	HUM	30503	165723010	261.5	165692245.5	-12	65	0	0	unknown	F5_47	FAFW86.1c	83	F5_inherited
734	chr1	167363439	167363439	167363439	1	CAST	C	T	167363164	275	250.5892912	0.017482517	2.060435413	0.000496932	67.06665509	8.24E-74	0	HUM	19968	167343471	69.5	167363369.5	-262	54	0	0	unknown	F5_17	FAFW77.1a	53	F5_inherited
735	chr1	171370132	171370132	171370132	1	CAST	T	A	171370107	25	62.70408226	0.235294118	6.454615334	0.440310382	636.6266273	0	1	HUM	64229	171434361	16.5	171370148.5	-294	118	0	0	unknown	F5_34	FAFW81.2a	70	F5_inherited
736	chr1	175669975	175669975	175669975	1	CAST	C	T	175670097	122	563.1996212	0.186544343	3.978900381	0.408803494	274.1333102	1.58E-270	0	HUM	265375	175935350	806964.5	176476939.5	-108	271	0	0	unknown	F5_34	FAFW81.2a	70	F5_inherited
737	chr1	175910512	175910551	175910512:175910520:175910538:175910551	4	CAST	C:A:C:T	T:T:G:C	175935435	24884	222.7165475	0.986737401	2.822692343	0.866191329	132.4444251	2.49E-110	0	CAST	24799	175935350	566388.5	176476939.5	-86	43	0	0	unknown	F5_25	FAFW79.1a	61	F5_inherited
738	chr1	180586732	180586761	180586732:180586761	2	B6	A:G	G:A	180586746	14	345.4953398	0.408906883	7.773609982	0.419714537	697.5110802	0	0	HUM	56073	180642834	176.5	180586937.5	-197	316	0	0	unknown	F5_30	FAFW80.1b	66	F5_inherited
739	chr1	183557774	183557775	183557774:183557775	2	B6	T:C	C:T	183557736	38	126.8595367	0.607692308	1.486449633	0.596784626	82.65775616	7.49E-68	0	HUM	1647	183559422	183.5	183557958.5	-62	217	0	0	unknown	F5_27	FAFW79.1b	63	F5_inherited
740	chr1	184617090	184617090	184617090	1	B6	G	A	184617134	44	299.6176314	0.866716307	6.818105295	0.781407522	357.1333102	0	0	CAST	92	184616998	320405.5	184937495.5	-80	48	0	0	unknown	F5_27	FAFW79.1b	63	F5_inherited
741	chr1	188080423	188080424	188080423:188080424	2	B6	G:C	A:T	188080184	239	292.7943325	0.381868132	3.341635709	0.382864783	179.2799861	1.68E-164	0	CAST	263	188080160	94043.5	187986379.5	-136	1214	0	0	unknown	F5_60	FAFW90.1d	96	F5_inherited
742	chr1	189046214	189046227	189046214:189046222:189046227	3	CAST	G:C:T	A:T:C	189046084	130	234.3903964	0.423076923	3.250673542	0.57427319	188.4933171	1.24E-166	0	HUM	137473	188908741	49913.5	188996300.5	-199	250	0	0	unknown	F5_07	FAFW72.1i	43	F5_inherited
743	chr1	189046477	189046477	189046477	1	CAST	A	G	189046084	393	234.3903964	0.423076923	3.250673542	0.57427319	188.4933171	1.24E-166	0	HUM	137736	188908741	50176.5	188996300.5	-250	199	0	0	unknown	F5_34	FAFW81.2a	70	F5_inherited
744	chr1	190463967	190463967	190463967	1	CAST	T	A	190463793	174	130.5110719	0.462585034	4.449208522	0.552882078	75.63999305	4.02E-223	0	HUM	6824	190457143	218.5	190463748.5	-1210	72	0	0	unknown	F5_48	FAFW86.1d	84	F5_inherited
745	chr1	191465275	191465275	191465275	1	B6	A	G	191465291	16	539.2126281	0.988292683	3.224724387	0.951512618	177.1822021	7.96E-187	0	CAST	48	191465323	183221.5	191648496.5	-386	39	0	0	unknown	F5_41	FAFW85.1a	77	F5_inherited
746	chr10	9100797	9100797	9100797	1	B6	A	G	9100631	166	401.4526313	0.335962145	1.500215592	0.36623065	52.32887808	1.84E-44	0	HUM	22063	9078734	73.5	9100723.5	-174	56	0	0	unknown	F5_71	FAFW97.1d	107	F5_inherited
747	chr10	18540188	18540188	18540188	1	CAST	C	T	18540023	165	434.3565676	0.008986928	2.442038027	0.059155933	147.4444251	8.41E-88	0	HUM	28934	18511254	135073.5	18405114.5	-43	30	0	0	unknown	F5_15	FAFW76.1a	51	F5_inherited
748	chr10	25273585	25273585	25273585	1	B6	C	T	25273705	120	398.4947231	0.994743758	2.386929497	0.985209619	102.0177631	9.93E-68	1	HUM	64460	25338045	435504.5	25709089.5	-62	76	0	0	unknown	F5_50	FAFW88.1b	86	F5_inherited
749	chr10	33993744	33993744	33993744	1	B6	T	C	33994052	308	564.432329	0.926739927	4.504852967	0.826729927	333.6088642	2.56E-274	0	CAST	222	33993966	2165356.5	31828387.5	-35	187	0	0	unknown	F5_30	FAFW80.1b	66	F5_inherited
750	chr10	33994005	33994005	33994005	1	B6	T	C	33994052	47	564.432329	0.926739927	4.504852967	0.826729927	333.6088642	2.56E-274	0	CAST	39	33993966	2165617.5	31828387.5	-32	604	0	0	unknown	F5_64	FAFW93.1d	100	F5_inherited
751	chr10	36998511	36998511	36998511	1	B6	A	G	36998453	58	573.2690574	0.5335097	5.798884789	0.569220944	187.8044321	1.11E-179	0	HUM	6884	37005395	26.5	36998484.5	-273	93	0	0	unknown	F5_34	FAFW81.2a	70	F5_inherited
752	chr10	42321633	42321634	42321633:42321634	2	B6	C:A	G:G	42322548	914	386.3170873	0.897603486	5.216330656	0.746170695	335.1333102	0	0	CAST	775	42322409	79206.5	42400840.5	-57	78	0	0	unknown	F5_37	FAFW84.1a	73	F5_inherited
753	chr10	43116934	43116934	43116934	1	B6	C	A	43116800	134	14.41941104	0.8	0.470323577	0.988523942	7.16443904	7.91E-13	0	HUM	13625	43130559	11.5	43116945.5	-555	485	0	0	unknown	F5_19	FAFW77.1d	55	F5_inherited
754	chr10	43866606	43866606	43866606	1	B6	G	T	43866717	111	455.6145029	0.858181818	4.543834275	0.717989699	346.3466412	1.13E-244	0	CAST	14	43866620	34606.5	43831999.5	-128	103	0	0	unknown	F5_10	FAFW75.1b	46	F5_inherited
755	chr10	60364157	60364157	60364157	1	B6	C	T	60381683	17526	202.474586	0.425287356	4.793505318	0.534382643	421.7244112	0	0	MULT	61282	60302875	114107.5	60478264.5	-27	223	0	0	unknown	F5_10	FAFW75.1b	46	F5_inherited
756	chr10	61834240	61834240	61834240	1	B6	T	C	61833461	779	73.65794771	0.538095238	6.09783849	0.498061164	515.7733032	0	0	CAST	845	61833395	162341.5	61671898.5	-29	19	0	0	unknown	F5_14	FAFW76.1d	50	F5_inherited
757	chr10	62999801	62999801	62999801	1	B6	T	C	62999699	102	84.25571149	0.37	1.241422488	0.505212678	95.91997915	8.99E-51	0	HUM	35493	63035294	101.5	62999699.5	-133	70	0	0	unknown	F5_38	FAFW84.1b	74	F5_inherited
758	chr10	63671600	63671600	63671600	1	CAST	G	A	63671994	394	506.0778334	0.324675325	2.416251597	0.454464497	164.7066481	4.21E-120	0	HUM	2328	63673928	238704.5	63432895.5	-92	49	0	0	unknown	F5_02	FAFW71.2b	38	F5_inherited
759	chr10	63944505	63944505	63944505	1	B6	T	C	63945153	648	218.565658	0.456953642	6.197987377	0.360872544	64.68888503	1.90E-170	0	HUM	134831	64079336	511609.5	63432895.5	-174	137	0	0	unknown	F5_44	FAFW85.1d	80	F5_inherited
760	chr10	66639617	66639836	66639617:66639836	2	B6	C:T	T:C	66871482	231646	488.7191949	0.432835821	6.871879645	0.460746683	89.16443904	2.48E-285	0	HUM	249456	66889292	231478.5	66871314.5	-336	395	0	0	unknown	F5_49	FAFW88.1a	85	F5_inherited
761	chr10	67078982	67079020	67078982:67079020	2	CAST	T:C	C:G	67079018	2	335.4352091	0.00456621	2.009012018	0	95.59110107	9.52E-119	0	HUM	35852	67043130	11398.5	67090418.5	-1040	204	0	0	unknown	F5_57	FAFW90.1a	93	F5_inherited
762	chr10	67514243	67514280	67514243:67514280	2	B6	T:A	G:G	67514559	279	525.6373521	0.852649007	8.219683292	0.677718442	118.164439	4.05E-232	0	CAST	92	67514372	120765.5	67393477.5	-27	43	0	0	unknown	F5_71	FAFW97.1d	107	F5_inherited
763	chr10	76262423	76262484	76262423:76262484	2	B6	T:G	C:A	76262472	12	503.9944785	0.623867069	6.870456997	0.539917441	513.5599722	0	0	CAST	0	76262484	134001.5	76396485.5	-259	56	0	0	unknown	F5_70	FAFW97.1b	106	F5_inherited
764	chr10	77819587	77819587	77819587	1	CAST	G	C	77819468	119	292.873414	0.909252669	5.241259135	0.763763805	263.4933171	4.83E-281	0	CAST	32	77819555	32592.5	77852179.5	-29	68	0	0	unknown	F5_39	FAFW84.1c	75	F5_inherited
765	chr10	78052940	78052940	78052940	1	CAST	C	T	78052828	112	98.55076609	0.514018692	2.647964641	0.525383578	216.6755193	1.70E-185	0	CAST	22	78052962	28361.5	78081301.5	-189	124	0	0	unknown	F5_53	FAFW89.1a	89	F5_inherited
766	chr10	78346064	78346064	78346064	1	B6	A	C	78345811	253	33.43510895	0.559633028	0.990663453	0.557155715	113.7244112	5.26E-62	0	HUM	1491	78347555	544.5	78345519.5	-62	23	0	0	unknown	F5_30	FAFW80.1b	66	F5_inherited
767	chr10	82783899	82783899	82783899	1	B6	T	A	82712410	71489	16.72681452	0.166666667	0.211773267	0.381329049	4.213331017	0.000640493	0	HUM	73575	82857474	71376.5	82712522.5	-170	416	0	0	unknown	F5_15	FAFW76.1a	51	F5_inherited
768	chr10	82783899	82783899	82783899	1	CAST	T	A	82712410	71489	16.72681452	0.166666667	0.211773267	0.381329049	4.213331017	0.000640493	0	HUM	73575	82857474	71376.5	82712522.5	-170	416	0	0	unknown	F5_53	FAFW89.1a	89	F5_inherited
769	chr10	84771869	84771869	84771869	1	B6	T	C	84743577	28292	12.72629049	0	0.809403179	0.442455217	34.75554011	6.70E-25	0	CAST	28330	84743539	117554.5	84654314.5	-15	140	0	0	unknown	F5_15	FAFW76.1a	51	F5_inherited
770	chr10	85108885	85108885	85108885	1	B6	C	T	85109008	123	226.5037887	0.989189189	3.120074402	0.941803825	65.63999305	3.55E-75	0	CAST	47	85108932	263224.5	85372109.5	-8	32	0	0	unknown	F5_60	FAFW90.1d	96	F5_inherited
771	chr10	85593510	85593510	85593510	1	CAST	A	C	85593484	26	125.9910708	0.011764706	3.095639933	0.002232339	110.4933171	2.46E-126	0	HUM	52122	85645632	84220.5	85677730.5	-361	33	0	0	unknown	F5_25	FAFW79.1a	61	F5_inherited
772	chr10	86069214	86069263	86069214:86069263	2	B6	G:G	A:A	86069717	454	141.1595946	0.944983819	2.594755089	0.828151246	214.8399583	4.99E-223	0	HUM	20045	86089308	253.5	86069516.5	-10	160	0	0	unknown	F5_21	FAFW78.1a	57	F5_inherited
773	chr10	86465402	86465402	86465402	1	B6	A	G	86465284	118	128.8208882	0.616	0.947088665	0.774273254	72.91997915	6.33E-43	0	HUM	201807	86263595	45.5	86465356.5	-60	46	0	0	unknown	F5_69	FAFW97.1a	105	F5_inherited
774	chr10	86957215	86957215	86957215	1	B6	C	G	86957258	43	174.9414135	0.25	1.959805918	0.535048918	71.32887808	2.10E-85	0	CAST	19	86957234	20254.5	86977469.5	-238	193	0	0	unknown	F5_15	FAFW76.1a	51	F5_inherited
775	chr10	87842610	87842611	87842610:87842611	2	B6	G:T	C:G	87843003	392	156.7406067	0.449339207	2.883496673	0.422309445	122.2799861	7.00E-91	0	HUM	52055	87894666	392.5	87843003.5	-121	95	0	0	unknown	F5_51	FAFW88.1c	87	F5_inherited
776	chr10	88226266	88226266	88226266	1	CAST	A	C	88226306	40	286.2440704	0.306666667	1.952291727	0.336741406	33.68888503	3.92E-73	0	CAST	24	88226290	197749.5	88424015.5	-468	214	0	0	unknown	F5_17	FAFW77.1a	53	F5_inherited
777	chr10	89810530	89810530	89810530	1	CAST	G	T	89810388	142	314.2990042	0.376811594	2.077710965	0.5	151.3466412	5.05E-113	0	CAST	195	89810335	134078.5	89944608.5	-61	171	0	0	unknown	F5_48	FAFW86.1d	84	F5_inherited
778	chr10	90438381	90438381	90438381	1	B6	T	C	90438392	11	192.764863	0.978181818	1.147384674	0.954057671	51.75554011	6.88E-34	0	CAST	36	90438345	30071.5	90468452.5	-29	122	0	0	unknown	F5_49	FAFW88.1a	85	F5_inherited
779	chr10	94379501	94379501	94379501	1	CAST	A	C	94408750	29249	23.3750272	0.163636364	7.260753033	0.548503065	350.4933171	0	1	KO	83679	94463180	148358.5	94231142.5	-53	57	0	0	unknown	F5_05	FAFW72.1e	41	F5_inherited
780	chr10	95648315	95648315	95648315	1	B6	A	T	95648248	67	219.5239457	0.977848101	4.230243358	0.779071771	234.7066481	1.90E-245	0	KO	317697	95330618	177786.5	95826101.5	-14	33	0	0	unknown	F5_53	FAFW89.1a	89	F5_inherited
781	chr10	97075258	97075258	97075258	1	CAST	A	G	97075294	36	49.63893068	0.066666667	1.164720737	0.33624451	24.42666203	1.87E-31	0	CAST	18	97075240	239468.5	97314726.5	-234	839	0	0	unknown	F5_27	FAFW79.1b	63	F5_inherited
782	chr10	97315032	97315032	97315032	1	CAST	G	T	97314872	160	431.9949541	0.241584158	4.285236969	0.494587442	92.37777006	4.27E-128	1	HUM	199665	97115367	305.5	97314726.5	-18	154	0	0	unknown	F5_46	FAFW86.1b	82	F5_inherited
783	chr10	111215756	111215756	111215756	1	B6	G	A	111215747	9	277.2190942	0.520833333	4.543194735	0.464555763	56.42666203	2.36E-282	0	CAST	24	111215732	198917.5	111414673.5	-5830	1508	0	0	unknown	F5_69	FAFW97.1a	105	F5_inherited
784	chr10	115172185	115172185	115172185	1	CAST	A	G	115172079	106	115.0264782	0.605769231	1.830509951	0.460053253	50.06665509	2.72E-71	0	HUM	91567	115080618	34.5	115172219.5	-380	184	0	0	unknown	F5_54	FAFW89.2a	90	F5_inherited
785	chr10	119982591	119982591	119982591	1	B6	A	T	119982609	18	90.32853196	0.37012987	1.810332329	0.415015096	100.0177631	6.00E-83	0	CAST	41	119982550	77227.5	120059818.5	-275	81	0	0	unknown	F5_32	FAFW80.1h	68	F5_inherited
786	chr10	120407796	120407809	120407796:120407809	2	CAST	C:T	G:C	120449808	41999	352.4131678	0.543076923	8.454897114	0.531592557	458.9688711	0	1	HUM	142524	120550333	41951.5	120449760.5	-641	63	0	0	unknown	F5_16	FAFW76.1b	52	F5_inherited
787	chr10	122890365	122890385	122890365:122890375:122890385	3	B6	A:C:G	G:T:A	122890137	228	276.6770363	0.436936937	3.131948266	0.429778195	106.8044321	1.42E-180	0	HUM	59901	122950286	307.5	122890057.5	-98	211	0	0	unknown	F5_26	FAFW79.2a	62	F5_inherited
788	chr10	122899014	122899014	122899014	1	B6	A	G	122898747	267	244.7778511	0.405172414	3.06373006	0.481040389	158.2310941	2.72E-145	0	HUM	51272	122950286	305.5	122898708.5	-147	114	0	0	unknown	F5_21	FAFW78.1a	57	F5_inherited
789	chr10	127722793	127722793	127722793	1	B6	G	A	127722924	131	117.9201089	0.953333333	2.386393597	0.978499012	132.7066481	8.49E-159	0	HUM	81401	127641392	182.5	127722610.5	-29	424	0	0	unknown	F5_54	FAFW89.2a	90	F5_inherited
790	chr11	4369303	4369303	4369303	1	B6	T	C	4369236	67	542.7311078	0.966873706	4.251993479	0.929232005	206.1822021	5.90E-162	0	CAST	39	4369264	125343.5	4494646.5	-26	33	0	0	unknown	F5_38	FAFW84.1b	74	F5_inherited
791	chr11	4999690	4999723	4999690:4999711:4999723	3	B6	C:T:C	G:C:T	4999654	36	124.4299579	0.4375	1.339193435	0.604359955	76.65775616	1.25E-54	0	HUM	117516	4882174	58.5	4999781.5	-172	97	0	0	unknown	F5_51	FAFW88.1c	87	F5_inherited
792	chr11	8693414	8693414	8693414	1	CAST	A	G	8693040	374	45.1826325	0.019230769	0.709894452	0.069013874	39.44442514	1.64E-32	0	HUM	127849	8821263	468.5	8692945.5	-482	135	0	0	unknown	F5_41	FAFW85.1a	77	F5_inherited
793	chr11	9530618	9530618	9530618	1	B6	T	C	9530586	32	29.47730239	0.968253968	0.555256996	0.911849918	23.06665509	5.74E-16	0	HUM	160197	9690815	6.5	9530624.5	-234	299	0	0	unknown	F5_10	FAFW75.1b	46	F5_inherited
794	chr11	10276827	10276827	10276827	1	B6	T	C	10276942	115	426.100399	0.950464396	4.655831991	0.788362023	180.3288781	7.97E-163	0	CAST	11	10276838	137498.5	10139328.5	-48	11	0	0	unknown	F5_71	FAFW97.1d	107	F5_inherited
795	chr11	16822290	16822290	16822290	1	B6	A	C	16823024	734	172.7443787	0.996632997	2.078752559	1	104.9844356	2.53E-70	0	HUM	35001	16857291	762.5	16823052.5	-543	276	0	0	unknown	F5_33	FAFW81.1a	69	F5_inherited
796	chr11	17385229	17385314	17385229:17385269:17385290:17385307:17385314	5	CAST	G:T:C:T:G	A:C:T:C:T	17385489	175	47.3328078	0.70212766	1.721038037	0.638984247	32.37777006	1.21E-35	0	CAST	148	17385462	165801.5	17219427.5	-89	620	0	0	unknown	F5_33	FAFW81.1a	69	F5_inherited
797	chr11	23141390	23141390	23141390	1	B6	T	C	23141512	122	657.6465068	0.664587665	4.738886715	0.614023243	342.0355262	2.85E-245	0	CAST	4	23141386	95143.5	23236533.5	-95	107	0	0	unknown	F5_57	FAFW90.1a	93	F5_inherited
798	chr11	33722698	33722698	33722698	1	B6	G	A	33722678	20	781.917535	0.940924658	7.575623596	0.769486194	333.9688711	0	0	CAST	1	33722699	130077.5	33852775.5	-43	64	0	0	unknown	F5_69	FAFW97.1a	105	F5_inherited
799	chr11	36059390	36059390	36059390	1	B6	A	G	36059277	113	220.0559567	0.304347826	2.450699789	0.528125004	124.4444251	8.06E-138	0	HUM	19653	36039737	46.5	36059436.5	-288	326	0	0	unknown	F5_10	FAFW75.1b	46	F5_inherited
800	chr11	36769877	36769877	36769877	1	B6	C	A	36769795	82	173.3042614	0.993902439	1.880371929	0.897326003	52.85332407	1.16E-73	0	HUM	73411	36696466	259799.5	36510077.5	-28	80	0	0	unknown	F5_15	FAFW76.1a	51	F5_inherited
801	chr11	44812506	44812506	44812506	1	CAST	A	G	44812546	40	42.44774349	0.224489796	1.901731992	0.373195193	82.80443209	1.36E-76	0	HUM	119354	44693152	38.5	44812467.5	-214	214	0	0	unknown	F5_03	FAFW71.1b	39	F5_inherited
802	chr11	45907542	45907542	45907542	1	B6	T	C	45907057	485	554.0761645	0.431906615	6.990904139	0.589941134	305.7555401	0	0	HUM	97987	45809555	399.5	45907142.5	-137	156	0	0	unknown	F5_45	FAFW86.1a	81	F5_inherited
803	chr11	46389288	46389288	46389288	1	CAST	A	G	46360238	29050	26.38267746	0.771929825	1.898412239	0.636888194	113.2310941	2.41E-78	0	CAST	29264	46360024	98001.5	46487289.5	-270	484	0	0	unknown	F5_37	FAFW84.1a	73	F5_inherited
804	chr11	48772649	48772649	48772649	1	B6	C	G	48772612	37	425.95554	0.915662651	4.031463917	0.752133818	237.9688711	6.03E-176	0	CAST	10	48772659	453533.5	49226182.5	-110	123	0	0	unknown	F5_21	FAFW78.1a	57	F5_inherited
805	chr11	53961444	53961478	53961444:53961478	2	B6	T:A	G:G	53961348	96	162.2581455	0.784394251	9.767810011	0.68954979	113.426662	1.07E-279	0	CAST	0	53961467	295962.5	54257440.5	-901	754	0	0	unknown	F5_69	FAFW97.1a	105	F5_inherited
806	chr11	58176690	58176690	58176690	1	B6	C	T	58176675	15	234.8673345	0.490196078	2.232772389	0.515778403	31.68888503	2.88E-130	0	CAST	91	58176781	456806.5	58633496.5	-1025	44246	0	0	unknown	F5_19	FAFW77.1d	55	F5_inherited
807	chr11	60725176	60725176	60725176	1	B6	A	G	60725253	77	169.0811755	0.431952663	3.123116509	0.461086127	231.2799861	2.66E-232	1	HUM	36365	60688811	109.5	60725285.5	-436	212	0	0	unknown	F5_09	FAFW75.1a	45	F5_inherited
808	chr11	62006465	62006465	62006465	1	CAST	C	G	62006419	46	168.9677173	0.395522388	2.989557769	0.444533458	144.2310941	1.67E-144	0	CAST	30	62006435	9019.5	61997445.5	-291	127	0	0	unknown	F5_03	FAFW71.1b	39	F5_inherited
809	chr11	62340505	62340505	62340505	1	B6	A	G	62340632	127	24.04831041	0.428571429	0.549219691	0.434971066	23.06665509	5.49E-11	0	MULT	13453	62327052	100935.5	62239569.5	-90	1101	0	0	unknown	F5_70	FAFW97.1b	106	F5_inherited
810	chr11	65765291	65765291	65765291	1	B6	C	G	65765435	144	591.9457086	0.995884774	6.385741757	1	208.9844356	6.84E-200	0	CAST	182	65765473	184858.5	65950149.5	-82	141	0	0	unknown	F5_08	FAFW72.2f	44	F5_inherited
811	chr11	71940401	71940445	71940401:71940438:71940445	3	B6	G:T:T	A:C:C	71940627	182	95.55769351	0.347826087	11.04103457	0.484110044	566.3955332	0	1	CAST	106	71940551	217183.5	72157628.5	-207	78	0	0	unknown	F5_09	FAFW75.1a	45	F5_inherited
812	chr11	73822597	73822597	73822597	1	B6	A	G	73905575	82978	21.48747043	0.931818182	0.973549377	1	37.29555054	7.21E-22	0	HUM	130331	73952928	82756.5	73905353.5	-285	523	0	0	unknown	F5_05	FAFW72.1e	41	F5_inherited
813	chr11	75603164	75603258	75603164:75603180:75603218:75603258	4	CAST	A:A:G:T	G:G:A:C	75603152	12	384.0209551	0.512562814	5.259631856	0.503511784	284.7555401	0	0	HUM	150982	75452182	79589.5	75682847.5	-900	526	0	0	unknown	F5_58	FAFW90.1b	94	F5_inherited
814	chr11	77509579	77509579	77509579	1	CAST	T	A	77509791	212	482.5956031	0.392781316	7.991368586	0.480610391	335.2310941	0	1	HUM	7444	77517023	122.5	77509701.5	-140	590	0	0	unknown	F5_57	FAFW90.1a	93	F5_inherited
815	chr11	79658347	79658347	79658347	1	B6	C	A	79658684	337	252.6247444	0.373271889	5.045344764	0.482277881	169.2799861	4.60E-251	1	HUM	15961	79674308	362.5	79658709.5	-107	105	0	0	unknown	F5_04	FAFW71.1d	40	F5_inherited
816	chr11	81476507	81476507	81476507	1	CAST	G	A	81476605	98	57.01495829	0.543859649	1.627626112	0.522735315	87.96887113	3.58E-60	0	HUM	140447	81616954	174.5	81476332.5	-298	57	0	0	unknown	F5_17	FAFW77.1a	53	F5_inherited
817	chr11	84272431	84272431	84272431	1	B6	T	C	84272496	65	107.8738448	1	1.687158131	1	20.95110802	1.39E-59	0	HUM	79378	84351809	63.5	84272494.5	-1112	488	0	0	unknown	F5_39	FAFW84.1c	75	F5_inherited
818	chr11	87794626	87794642	87794626:87794642	2	CAST	A:A	G:G	87795104	462	210.4848181	0.475065617	5.401076079	0.454247034	458.9866342	0	0	HUM	26780	87821422	309.5	87794951.5	-123	62	0	0	unknown	F5_37	FAFW84.1a	73	F5_inherited
819	chr11	87797197	87797197	87797197	1	B6	T	A	87795104	2093	210.4848181	0.475065617	5.401076079	0.454247034	458.9866342	0	0	HUM	24225	87821422	2245.5	87794951.5	-98	8	0	0	unknown	F5_45	FAFW86.1a	81	F5_inherited
820	chr11	87882166	87882166	87882166	1	B6	G	A	87881742	424	79.18489219	0.523255814	1.989614041	0.610489121	113.1333102	1.78E-127	0	HUM	60744	87821422	288.5	87881877.5	-57	32	0	0	unknown	F5_06	FAFW72.1f	42	F5_inherited
821	chr11	91112418	91112418	91112418	1	B6	C	T	91132196	19778	99.39344197	0.37037037	1.576019447	0.473910011	57.49331712	2.93E-50	0	CAST	19674	91132092	448150.5	90664267.5	-70	239	0	0	unknown	F5_69	FAFW97.1a	105	F5_inherited
822	chr11	95252355	95252355	95252355	1	CAST	A	T	95252478	123	229.6261307	0.819956616	2.954430222	0.752730143	284.8888503	1.93E-227	0	CAST	50	95252305	14993.5	95267348.5	-41	69	0	0	unknown	F5_07	FAFW72.1i	43	F5_inherited
823	chr11	95563571	95563571	95563571	1	B6	A	G	95563574	3	160.0916324	0.485632184	2.563955478	0.547492407	157.9199792	4.94E-184	0	HUM	44219	95607790	362.5	95563933.5	-143	167	0	0	unknown	F5_25	FAFW79.1a	61	F5_inherited
824	chr11	95626454	95626454	95626454	1	B6	G	A	95626471	17	93.05817359	0.936	2.344229954	0.831777736	146.1822021	7.70E-116	0	HUM	18664	95607790	90.5	95626363.5	-239	313	0	0	unknown	F5_05	FAFW72.1e	41	F5_inherited
825	chr11	97638139	97638139	97638139	1	CAST	C	T	97638188	49	97.3347533	0.494252874	2.39084072	0.535588881	140.4933171	1.75E-146	0	CAST	14	97638125	4165.5	97633973.5	-374	77	0	0	unknown	F5_09	FAFW75.1a	45	F5_inherited
826	chr11	100805478	100805478	100805478	1	B6	G	A	100805732	254	253.6651487	0.853228963	3.613310398	0.721249652	137.8533241	5.16E-209	0	MULT	99527	100705951	12055.5	100817533.5	-145	11	0	0	unknown	F5_14	FAFW76.1d	50	F5_inherited
827	chr11	103104646	103104646	103104646	1	B6	A	G	103104466	180	170.7389862	0.211895911	1.593699468	0.523624534	126.9866342	1.04E-130	0	CAST	91	103104555	135719.5	103240365.5	-31	112	0	0	unknown	F5_65	FAFW94.1a	101	F5_inherited
828	chr11	106331497	106331507	106331497:106331507	2	B6	G:C	A:A	106331333	164	76.54425833	0.552941176	2.262900911	0.681582923	79.85332407	2.65E-106	0	HUM	5400	106326097	17.5	106331479.5	-503	346	0	0	unknown	F5_30	FAFW80.1b	66	F5_inherited
829	chr11	107828730	107828730	107828730	1	CAST	A	G	107828595	135	123.2336925	0.02027027	1.384699056	0	78.80443209	2.87E-49	0	HUM	65087	107893817	26.5	107828756.5	-29	20	0	0	unknown	F5_42	FAFW85.1b	78	F5_inherited
830	chr11	113595224	113595240	113595224:113595240	2	B6	A:T	G:C	113595200	24	317.161686	0.943113772	3.457916949	0.741213213	163.7555401	3.28E-167	0	CAST	43	113595181	196402.5	113791642.5	-35	38	0	0	unknown	F5_65	FAFW94.1a	101	F5_inherited
831	chr11	116183047	116183047	116183047	1	B6	G	A	116183337	290	616.2064298	0.985746437	3.588498575	0.975872488	159.7066481	2.62E-244	0	CAST	107	116183154	11242.5	116171804.5	-183	103	0	0	unknown	F5_65	FAFW94.1a	101	F5_inherited
832	chr11	117522270	117522270	117522270	1	CAST	T	C	117522167	103	31.79069701	0.016129032	1.20394228	0.000845877	118.1999653	9.65E-63	0	MULT	35495	117557765	168701.5	117353568.5	-23	32	0	0	unknown	F5_70	FAFW97.1b	106	F5_inherited
833	chr11	118095196	118095196	118095196	1	CAST	C	T	118095106	90	252.3208089	0.523316062	5.481206518	0.50696422	287.1822021	0	0	HUM	101794	118196990	274.5	118094921.5	-189	706	0	0	unknown	F5_55	FAFW89.1b	91	F5_inherited
834	chr11	120121110	120121110	120121110	1	CAST	G	A	120081503	39607	35.59893006	0.6875	0.979801502	0.591416995	87.51108023	2.39E-77	0	HUM	102849	120018261	39947.5	120081162.5	-467	133	0	0	unknown	F5_04	FAFW71.1d	40	F5_inherited
835	chr11	121428468	121428488	121428468:121428488	2	CAST	C:C	T:T	121432281	3793	261.1195619	0.602678571	6.480276977	0.50624549	320.2310941	0	0	HUM	142998	121285470	3815.5	121432303.5	-1495	302	0	0	unknown	F5_14	FAFW76.1d	50	F5_inherited
836	chr12	3881564	3881564	3881564	1	B6	C	T	3881437	127	125.9204629	0.76635514	0.943447469	0.709185625	47.80443209	5.14E-62	0	HUM	87367	3794197	12.5	3881551.5	-72	464	0	0	unknown	F5_55	FAFW89.1b	91	F5_inherited
837	chr12	5170248	5170248	5170248	1	CAST	C	T	5170091	157	176.8285261	0.646706587	2.099521292	0.631399681	68.49331712	1.72E-88	0	HUM	14815	5155433	14.5	5170233.5	-243	1803	0	0	unknown	F5_29	FAFW80.1a	65	F5_inherited
838	chr12	5217319	5217319	5217319	1	CAST	T	G	5217264	55	91.98528437	0.333333333	1.516459729	0.523580954	106.0177631	3.70E-91	0	CAST	19	5217300	47085.5	5170233.5	-222	94	0	0	unknown	F5_72	FAFW97.2a	108	F5_inherited
839	chr12	8381317	8381340	8381317:8381340	2	CAST	T:T	C:C	8381217	100	97.38473426	0.295	2.022989874	0.488598356	87.70664814	1.21E-55	0	HUM	5950	8387290	30.5	8381370.5	-125	85	0	0	unknown	F5_37	FAFW84.1a	73	F5_inherited
840	chr12	13294175	13294175	13294175	1	CAST	T	C	13294022	153	400.3213404	0.372983871	3.146107089	0.491825315	183.4933171	1.23E-202	0	CAST	120	13294055	102881.5	13191293.5	-86	35	0	0	unknown	F5_06	FAFW72.1f	42	F5_inherited
841	chr12	21283090	21283090	21283090	1	CAST	G	A	21283152	62	90.03324615	0.017241379	0.74928758	0.102133936	36.44442514	1.18E-23	0	HUM	164464	21118626	90068.5	21193021.5	-131	28	0	0	unknown	F5_09	FAFW75.1a	45	F5_inherited
842	chr12	25345558	25345558	25345558	1	B6	T	C	25345505	53	13.89218925	0.470588235	0.561446389	0.481572466	27.13331017	5.86E-20	0	HUM	22171	25367729	57.5	25345615.5	-323	159	0	0	unknown	F5_69	FAFW97.1a	105	F5_inherited
843	chr12	26021110	26021130	26021110:26021130	2	B6	G:G	T:A	26019066	2044	90.21812992	0.135135135	0.904016483	0.130281539	85.19996526	1.14E-39	0	CAST	1794	26019316	396728.5	25624381.5	-298	108	0	0	unknown	F5_05	FAFW72.1e	41	F5_inherited
844	chr12	31533711	31533711	31533711	1	B6	A	G	31533758	47	946.7571195	0.622021364	4.422282088	0.527658755	126.5422091	2.30E-216	0	HUM	145809	31679520	78241.5	31455469.5	-79	52	0	0	unknown	F5_43	FAFW85.1c	79	F5_inherited
845	chr12	31533763	31533768	31533763:31533768	2	CAST	T:T	C:C	31533758	5	946.7571195	0.622021364	4.422282088	0.527658755	126.5422091	2.30E-216	0	HUM	145752	31679520	78293.5	31455469.5	-52	585	0	0	unknown	F5_06	FAFW72.1f	42	F5_inherited
846	chr12	36683860	36683860	36683860	1	CAST	G	A	36684012	152	309.8534052	0.256544503	2.928177102	0.403235192	160.1822021	3.14E-102	0	HUM	3611	36687471	34.5	36683825.5	-14	244	0	0	unknown	F5_34	FAFW81.2a	70	F5_inherited
847	chr12	38786648	38786648	38786648	1	B6	T	C	38698783	87865	11.6993013	0.384615385	0.225550484	1	2.819996526	0.001961513	0	HUM	185015	38601633	87897.5	38698750.5	-366	149	0	0	unknown	F5_05	FAFW72.1e	41	F5_inherited
848	chr12	38906830	38906830	38906830	1	CAST	T	A	38906921	91	46.04207481	0.435897436	6.394018422	0.44510298	218.5911011	2.60E-287	1	KO	305197	38601633	208079.5	38698750.5	-139	421	0	0	unknown	F5_17	FAFW77.1a	53	F5_inherited
849	chr12	40024240	40024240	40024240	1	CAST	T	G	40024278	38	254.9526662	0.005376344	0.806820607	0.02034081	25.01776311	4.93E-21	0	HUM	193136	39831104	10.5	40024250.5	-297	12	0	0	unknown	F5_64	FAFW93.1d	100	F5_inherited
850	chr12	50409974	50409974	50409974	1	CAST	A	T	50410192	218	50.41872386	0.098360656	1.957472737	0.428548733	97.96887113	2.23E-71	0	HUM	362837	50047137	312.5	50410286.5	-167	355	0	0	unknown	F5_64	FAFW93.1d	100	F5_inherited
851	chr12	50410329	50410329	50410329	1	B6	C	T	50410192	137	50.41872386	0.098360656	1.957472737	0.428548733	97.96887113	2.23E-71	0	HUM	363192	50047137	42.5	50410286.5	-355	87	0	0	unknown	F5_05	FAFW72.1e	41	F5_inherited
852	chr12	52855497	52855497	52855497	1	CAST	A	C	52855309	188	557.4826216	0.362573099	4.946886377	0.508861059	225.7066481	4.04E-192	0	HUM	62701	52792796	287.5	52855209.5	-73	33	0	0	unknown	F5_06	FAFW72.1f	42	F5_inherited
853	chr12	53988781	53988781	53988781	1	B6	A	G	53988800	19	45.57118537	0.318181818	0.486351675	0.418241166	6.115547062	5.88E-11	0	HUM	71052	53917729	47.5	53988733.5	-257	1330	0	0	unknown	F5_13	FAFW76.1c	49	F5_inherited
854	chr12	56065979	56065979	56065979	1	CAST	T	A	56065931	48	648.1161871	0.487403101	4.669943749	0.503842738	130.1155471	6.08E-169	0	CAST	42	56065937	46650.5	56112629.5	-113	367	0	0	unknown	F5_21	FAFW78.1a	57	F5_inherited
855	chr12	56291481	56291481	56291481	1	CAST	T	A	56291380	101	278.7911286	0.681677019	2.963514776	0.63415426	171.4444251	1.24E-126	0	HUM	63489	56354970	5.5	56291475.5	-64	82	0	0	unknown	F5_11	FAFW75.2e	47	F5_inherited
856	chr12	56413945	56413945	56413945	1	CAST	T	G	56413930	15	251.8767855	0.513888889	3.367016091	0.5996722	100.3288781	1.43E-112	0	CAST	19	56413964	5381.5	56408563.5	-159	214	0	0	unknown	F5_11	FAFW75.2e	47	F5_inherited
857	chr12	58211251	58211253	58211251:58211253	2	CAST	A:A	G:G	58195727	15524	24.92818978	NA	3.52552864	0.786572107	12.21333102	1.76E-86	0	CAST	15669	58195582	1094710.5	59305963.5	-105	206	0	0	unknown	F5_55	FAFW89.1b	91	F5_inherited
858	chr12	70151586	70151586	70151586	1	CAST	T	C	70151593	7	285.1633855	0.465367965	3.330574282	0.5	193.7066481	7.24E-164	0	HUM	176108	70327694	71.5	70151657.5	-173	43	0	0	unknown	F5_65	FAFW94.1a	101	F5_inherited
859	chr12	70151629	70151629	70151629	1	B6	A	G	70151593	36	285.1633855	0.465367965	3.330574282	0.5	193.7066481	7.24E-164	0	HUM	176065	70327694	28.5	70151657.5	-43	268	0	0	unknown	F5_53	FAFW89.1a	89	F5_inherited
860	chr12	73269783	73269783	73269783	1	B6	A	G	73269866	83	563.3090865	0.676126878	5.631757322	0.553031645	150.8533241	2.53E-208	0	CAST	55	73269838	111467.5	73381250.5	-149	62	0	0	unknown	F5_51	FAFW88.1c	87	F5_inherited
861	chr12	76126577	76126611	76126577:76126611	2	B6	C:A	T:G	76126676	65	444.5023315	0.596175478	3.693413776	0.580119082	156.0177631	2.44E-248	0	HUM	12981	76139592	16.5	76126560.5	-492	180	0	0	unknown	F5_52	FAFW88.1d	88	F5_inherited
862	chr12	77080420	77080420	77080420	1	CAST	C	T	77080367	53	286.7697788	0.368243243	3.090643835	0.490292936	103.0177631	1.92E-136	0	HUM	140272	76940148	203.5	77080216.5	-68	165	0	0	unknown	F5_05	FAFW72.1e	41	F5_inherited
863	chr12	77138613	77138613	77138613	1	CAST	C	T	77138655	42	89.06197137	0.386243386	2.780654258	0.547161908	212.0355262	5.29E-154	0	HUM	198465	76940148	66.5	77138679.5	-432	207	0	0	unknown	F5_65	FAFW94.1a	101	F5_inherited
864	chr12	81277819	81277822	81277819:81277822	2	CAST	C:C	T:T	81277757	62	359.4393473	0.525070956	3.196977181	0.479677732	246.0355262	2.33E-181	0	CAST	46	81277773	54271.5	81223547.5	-101	89	0	0	unknown	F5_12	FAFW75.2f	48	F5_inherited
865	chr12	85462579	85462579	85462579	1	CAST	G	A	85462846	267	31.49107765	0.086206897	0.668402358	0.166072864	44.91997915	7.38E-21	0	CAST	191	85462770	141329.5	85321249.5	-103	151	0	0	unknown	F5_46	FAFW86.1b	82	F5_inherited
866	chr12	98866777	98866777	98866777	1	B6	A	G	98866703	74	203.136121	0.513078471	1.868652356	0.563258105	110.6577562	9.94E-64	0	CAST	38	98866739	50393.5	98917170.5	-67	157	0	0	unknown	F5_66	FAFW94.1b	102	F5_inherited
867	chr12	99750306	99750307	99750306:99750307	2	B6	C:C	A:T	99750333	26	218.2949977	0.5	3.296789441	0.581768634	36.68888503	1.05E-98	0	HUM	26090	99776397	18.5	99750287.5	-442	743	0	0	unknown	F5_32	FAFW80.1h	68	F5_inherited
868	chr12	103266289	103266289	103266289	1	B6	T	A	103266319	30	675.8307145	0.995743034	5.762056293	0.97019484	445.5599722	2.29E-305	0	CAST	40	103266249	136831.5	103129457.5	-50	18	0	0	unknown	F5_65	FAFW94.1a	101	F5_inherited
869	chr12	104530802	104530802	104530802	1	CAST	A	C	104560838	30036	16.79870474	0.714285714	0.925615713	0.745169338	61.18220215	6.07E-50	0	HUM	209530	104740332	30045.5	104560847.5	-18	1	0	0	unknown	F5_01	FAFW71.2a	37	F5_inherited
870	chr12	107911820	107911820	107911820	1	B6	G	A	107912032	212	172.3460618	0.682080925	2.230896744	0.631926136	121.2799861	7.79E-107	0	HUM	11322	107923142	109.5	107911710.5	-1006	294	0	0	unknown	F5_59	FAFW90.1c	95	F5_inherited
871	chr12	109104871	109104871	109104871	1	CAST	T	C	109104899	28	82.46629506	0.457446809	1.14197813	0.47509592	120.4621882	1.37E-72	0	HUM	62642	109042229	122.5	109104993.5	-114	81	0	0	unknown	F5_53	FAFW89.1a	89	F5_inherited
872	chr12	109266708	109266708	109266708	1	CAST	C	T	109266871	163	153.9706072	0.041198502	1.452982657	0.188639985	70.65775616	3.90E-59	0	HUM	224479	109042229	75.5	109266783.5	-118	196	0	0	unknown	F5_25	FAFW79.1a	61	F5_inherited
873	chr12	109426335	109426335	109426335	1	CAST	G	A	109426524	189	537.4831963	0.500784929	4.451354107	0.562261616	297.1333102	0	1	MULT	88113	109514448	159551.5	109266783.5	-238	171	0	0	unknown	F5_38	FAFW84.1b	74	F5_inherited
874	chr12	109426506	109426506	109426506	1	B6	T	C	109426524	18	537.4831963	0.500784929	4.451354107	0.562261616	297.1333102	0	1	MULT	87942	109514448	159722.5	109266783.5	-171	301	0	0	unknown	F5_30	FAFW80.1b	66	F5_inherited
875	chr12	110576604	110576621	110576604:110576620:110576621	3	CAST	C:T:C	T:A:T	110576503	101	85.59505491	0.491525424	2.425438339	0.453875716	173.4444251	2.76E-141	0	HUM	10629	110587250	187.5	110576416.5	-51	72	0	0	unknown	F5_16	FAFW76.1b	52	F5_inherited
876	chr12	110712592	110712592	110712592	1	CAST	G	T	110712452	140	336.7402941	0.493506494	3.149241033	0.481345756	134.0177631	2.09E-132	1	MULT	5332	110707260	66244.5	110646347.5	-8	77	0	0	unknown	F5_51	FAFW88.1c	87	F5_inherited
877	chr12	112528809	112528827	112528809:112528827	2	B6	A:A	G:G	112528906	79	609.8566847	0.979487179	4.1194212	0.926929809	436.8399583	5.30675910198083e-320	0	CAST	26	112528853	155896.5	112684723.5	-135	18	0	0	unknown	F5_62	FAFW93.1b	98	F5_inherited
878	chr12	116407605	116407605	116407605	1	B6	A	G	116407760	155	88.17185133	0.885496183	2.668710482	0.76811881	113.7555401	1.04E-91	0	HUM	40673	116448278	35581.5	116443186.5	-26	95	0	0	unknown	F5_12	FAFW75.2f	48	F5_inherited
879	chr12	116566112	116566112	116566112	1	B6	T	C	116566271	159	332.2229651	0.235294118	5.485498859	0.441716704	566.1999653	0	0	CAST	28	116566140	122925.5	116443186.5	-79	110	0	0	unknown	F5_09	FAFW75.1a	45	F5_inherited
880	chr13	6630697	6630697	6630697	1	B6	T	A	6766769	136072	83.74089947	0.395833333	0.779057405	0.417793168	48.65775616	7.24E-28	0	HUM	165654	6465043	136095.5	6766792.5	-134	309	0	0	unknown	F5_05	FAFW72.1e	41	F5_inherited
881	chr13	15616088	15616141	15616088:15616141	2	B6	A:C	G:T	15615837	251	412.6475152	0.948680352	3.117873788	0.792018203	184.9199792	2.05E-120	0	CAST	106	15615982	370876.5	15987017.5	-53	196	0	0	unknown	F5_06	FAFW72.1f	42	F5_inherited
882	chr13	18848376	18848410	18848376:18848410	2	B6	T:A	C:T	18848342	34	650.1108276	0.494268684	6.01339803	0.54549827	406.6088642	7.65E-276	0	CAST	37	18848339	3171.5	18851581.5	-55	57	0	0	unknown	F5_49	FAFW88.1a	85	F5_inherited
883	chr13	28775815	28775815	28775815	1	CAST	A	G	28775583	232	268.6239094	0.449704142	3.014487923	0.583836361	119.2799861	3.23E-139	0	HUM	156732	28619083	35196.5	28740618.5	-611	13	0	0	unknown	F5_26	FAFW79.2a	62	F5_inherited
884	chr13	29159107	29159107	29159107	1	CAST	C	T	29056092	103015	31.45502407	0.254901961	0.727542904	0.5	28.75554011	3.74E-15	0	CAST	103087	29056020	356688.5	29515795.5	-386	105	0	0	unknown	F5_19	FAFW77.1d	55	F5_inherited
885	chr13	29183318	29183318	29183318	1	B6	T	C	29056092	127226	31.45502407	0.254901961	0.727542904	0.5	28.75554011	3.74E-15	0	CAST	127298	29056020	332477.5	29515795.5	-1557	945	0	0	unknown	F5_41	FAFW85.1a	77	F5_inherited
886	chr13	34031086	34031086	34031086	1	B6	A	G	34031328	242	78.94259931	0.338582677	1.575567253	0.40026995	110.2977492	1.58E-83	0	CAST	367	34031453	94299.5	33936786.5	-305	47	0	0	unknown	F5_01	FAFW71.2a	37	F5_inherited
887	chr13	34396711	34396711	34396711	1	B6	C	G	34506289	109578	46.1246663	0.373626374	3.785083753	0.636266494	187.1333102	4.50E-168	1	CAST	109454	34506165	177956.5	34218754.5	-705	301	0	0	unknown	F5_23	FAFW78.1d	59	F5_inherited
888	chr13	37509813	37509813	37509813	1	B6	G	A	37510060	247	708.9426479	0.502487562	6.474010869	0.477071231	436.1333102	0	0	HUM	42915	37552728	434.5	37510247.5	-714	79	0	0	unknown	F5_25	FAFW79.1a	61	F5_inherited
889	chr13	38028801	38028801	38028801	1	B6	C	G	38028594	207	240.7759878	0.56635514	2.083758107	0.503214194	155.5599722	1.51E-85	0	CAST	207	38028594	159437.5	38188238.5	-133	36	0	0	unknown	F5_03	FAFW71.1b	39	F5_inherited
890	chr13	38780085	38780140	38780085:38780094:38780140	3	B6	T:G:G	C:T:T	38780220	80	353.1400126	0.992957746	2.897627941	0.888560654	106.8044321	5.52E-101	0	HUM	98416	38681669	13.5	38780153.5	-514	93	0	0	unknown	F5_07	FAFW72.1i	43	F5_inherited
891	chr13	43450961	43450961	43450961	1	B6	T	C	43451086	125	58.86213773	0.4375	2.56672517	0.403787396	36.37777006	2.28E-90	0	HUM	15397	43435564	275.5	43451236.5	-26	630	0	0	unknown	F5_37	FAFW84.1a	73	F5_inherited
892	chr13	43715567	43715567	43715567	1	B6	T	C	43715488	79	505.7853242	0.472852234	8.713254251	0.485926749	639.5110802	0	1	CAST	75	43715492	107031.5	43608535.5	-138	180	0	0	unknown	F5_01	FAFW71.2a	37	F5_inherited
893	chr13	43826069	43826069	43826069	1	B6	A	T	43870959	44890	148.5081556	0.042253521	0.790572499	0	48.45998958	5.13E-29	0	CAST	44946	43871015	217533.5	43608535.5	-207	212	0	0	unknown	F5_21	FAFW78.1a	57	F5_inherited
894	chr13	45500397	45500397	45500397	1	B6	A	G	45500474	77	320.1712485	0.295819936	3.411733	0.471216293	225.8221952	1.08E-222	0	HUM	142773	45357624	5479.5	45505876.5	-309	57	0	0	unknown	F5_03	FAFW71.1b	39	F5_inherited
895	chr13	45500397	45500397	45500397	1	CAST	A	G	45500474	77	320.1712485	0.295819936	3.411733	0.471216293	225.8221952	1.08E-222	0	HUM	142773	45357624	5479.5	45505876.5	-309	57	0	0	unknown	F5_22	FAFW78.1b	58New	F5_inherited
896	chr13	46173988	46173988	46173988	1	B6	T	G	46173987	1	31.4254917	0.486486486	0.895987371	0.51421891	35.16443904	9.03E-25	0	HUM	31333	46205321	16273.5	46157714.5	-81	195	0	0	unknown	F5_71	FAFW97.1d	107	F5_inherited
897	chr13	48244740	48244740	48244740	1	B6	G	T	48244756	16	35.14018851	0.318181818	2.951085226	0.454170478	43.63999305	7.81E-87	0	CAST	73	48244667	670599.5	48915339.5	-1118	110	0	0	unknown	F5_49	FAFW88.1a	85	F5_inherited
898	chr13	48902969	48902969	48902969	1	CAST	T	C	48903066	97	474.2155029	0.978221416	3.568379976	0.908477943	154.2310941	2.60E-169	1	MULT	25177	48928146	12370.5	48915339.5	-74	37	0	0	unknown	F5_65	FAFW94.1a	101	F5_inherited
899	chr13	51409644	51409785	51409644:51409713:51409763:51409785	4	B6	T:G:A:T	A:A:G:C	51472241	62456	24.16795264	0.641509434	0.722526657	0.717601655	43.65775616	5.05E-22	0	HUM	124953	51534738	62642.5	51472427.5	-75	803	0	0	unknown	F5_07	FAFW72.1i	43	F5_inherited
900	chr13	51657321	51657321	51657321	1	CAST	C	A	51658480	1159	498.6333377	0.64399093	3.956406431	0.665294508	175.4444251	8.51E-223	0	CAST	1233	51658554	20630.5	51677951.5	-8	373	0	0	unknown	F5_70	FAFW97.1b	106	F5_inherited
901	chr13	51677788	51677788	51677788	1	CAST	C	T	51677959	171	129.1739484	0.731707317	2.305931776	0.623538553	137.6088642	4.27E-162	0	HUM	9842	51687630	163.5	51677951.5	-285	427	0	0	unknown	F5_43	FAFW85.1c	79	F5_inherited
902	chr13	52850712	52850712	52850712	1	CAST	G	A	52933861	83149	52.6206905	0.615384615	2.009017053	0.458706495	60.5422091	9.51E-119	0	HUM	234268	53084980	348328.5	53199040.5	-130	97	0	0	unknown	F5_37	FAFW84.1a	73	F5_inherited
903	chr13	54086292	54086292	54086292	1	B6	T	C	54085397	895	560.8346664	0.99223301	3.757296307	0.990005903	280.6088642	2.58E-214	0	CAST	1044	54085248	16022.5	54070269.5	-161	831	0	0	unknown	F5_13	FAFW76.1c	49	F5_inherited
904	chr13	54909851	54909851	54909851	1	CAST	G	A	54909995	144	65.24410783	0.5	1.616267505	0.537638015	39.85332407	1.39E-45	0	CAST	66	54909917	228003.5	54681847.5	-309	10	0	0	unknown	F5_37	FAFW84.1a	73	F5_inherited
905	chr13	54947326	54947440	54947326:54947336:54947440	3	CAST	G:C:A	A:T:C	54947400	40	198.5915817	0.414860681	3.051011091	0.487518028	160.2310941	8.95E-155	0	CAST	0	54947389	251970.5	55199410.5	-23	567	0	0	unknown	F5_65	FAFW94.1a	101	F5_inherited
906	chr13	57613239	57613239	57613239	1	CAST	C	T	57613219	20	150.8048698	0.498245614	3.63225049	0.5	227.6088642	2.80E-210	0	HUM	32912	57580327	159245.5	57453993.5	-35	191	0	0	unknown	F5_11	FAFW75.2e	47	F5_inherited
907	chr13	58154088	58154133	58154088:58154106:58154133	3	CAST	C:G:T	T:A:A	58154180	47	19.10578433	0.516129032	0.985295393	0.661483321	46.44442514	1.72E-25	0	HUM	23331	58177464	230.5	58154363.5	-37	122	0	0	unknown	F5_38	FAFW84.1b	74	F5_inherited
908	chr13	60416348	60416348	60416348	1	CAST	G	A	60415960	388	185.0223546	0.475073314	7.977612607	0.502069613	241.5911011	6.24E-245	0	CAST	461	60415887	189472.5	60226875.5	-112	78	0	0	unknown	F5_28	FAFW79.2f	64	F5_inherited
909	chr13	61578262	61578262	61578262	1	B6	C	A	61294934	283328	44.76762062	0.414285714	2.241382012	0.443009111	105.2799861	2.93E-72	0	CAST	283377	61294885	852662.5	62430924.5	-308	1020	0	0	unknown	F5_49	FAFW88.1a	85	F5_inherited
910	chr13	63659166	63659166	63659166	1	CAST	C	A	63659205	39	37.18521371	0.494736842	1.876401492	0.47627983	105.3955332	8.11E-68	0	HUM	5928	63653238	18539.5	63677705.5	-69	266	0	0	unknown	F5_09	FAFW75.1a	45	F5_inherited
911	chr13	66992796	66992796	66992796	1	B6	G	A	66992843	47	194.8023282	0.449180328	2.809069891	0.539712897	75.5422091	1.06E-109	0	HUM	28401	66964395	127.5	66992923.5	-175	468	0	0	unknown	F5_54	FAFW89.2a	90	F5_inherited
912	chr13	71656154	71656154	71656154	1	CAST	A	G	71656242	88	47.37000902	0.482758621	0.886678221	0.515761826	63.44442514	5.42E-33	0	MULT	90516	71565638	464305.5	72120459.5	-13	77	0	0	unknown	F5_65	FAFW94.1a	101	F5_inherited
913	chr13	73477923	73477923	73477923	1	CAST	C	T	73477867	56	719.5190742	0.526932084	6.212740247	0.571166076	295.0844182	0	0	CAST	26	73477949	219478.5	73258444.5	-95	689	0	0	unknown	F5_50	FAFW88.1b	86	F5_inherited
914	chr13	73906602	73906602	73906602	1	CAST	G	T	73906546	56	948.4118874	0.595744681	7.277173178	0.568137085	352.2310941	0	0	CAST	49	73906553	127074.5	74033676.5	-79	41	0	0	unknown	F5_14	FAFW76.1d	50	F5_inherited
915	chr13	74734690	74734765	74734690:74734763:74734765	3	B6	T:G:A	C:A:C	74734618	72	480.1402031	0.954935622	8.891095109	0.657190032	499.3955332	0	1	CAST	0	74734763	701013.5	74033676.5	-313	200	0	0	unknown	F5_45	FAFW86.1a	81	F5_inherited
916	chr13	78399520	78399520	78399520	1	B6	G	A	78130543	268977	103.2010541	0.033707865	3.353266292	0	54.81999653	7.21E-78	0	CAST	268738	78130782	2275053.5	76124466.5	-379	221	0	0	unknown	F5_35	FAFW81.2b	71	F5_inherited
917	chr13	80813980	80813993	80813980:80813993	2	B6	G:A	T:G	80813665	315	73.26498257	0.701149425	3.941056751	0.509489668	105.3777701	1.17E-125	0	HUM	57266	80756714	54701.5	80759278.5	-32	35	0	0	unknown	F5_54	FAFW89.2a	90	F5_inherited
918	chr13	81946978	81947091	81946978:81947091	2	CAST	G:T	T:C	81947138	47	459.5258652	0.015254237	2.592887248	0.011181464	111.4933171	7.59E-100	0	KO	196970	81750008	1187699.5	80759278.5	-13	218	0	0	unknown	F5_42	FAFW85.1b	78	F5_inherited
919	chr13	84079497	84079497	84079497	1	CAST	C	T	84079510	13	91.66351725	0.355421687	0.664361192	0.359453017	32.01776311	8.87E-19	0	CAST	63	84079434	311531.5	83767965.5	-160	276	0	0	unknown	F5_14	FAFW76.1d	50	F5_inherited
920	chr13	92124053	92124053	92124053	1	B6	G	A	92123897	156	243.736333	0.473684211	5.898788473	0.502631333	190.0177631	2.30E-190	0	HUM	69222	92193275	98880.5	92222933.5	-34	233	0	0	unknown	F5_23	FAFW78.1d	59	F5_inherited
921	chr13	92638052	92638052	92638052	1	B6	T	C	92638219	167	38.98638073	0.2	0.952924772	0.371220043	46.59110107	1.45E-38	0	HUM	203930	92434122	45360.5	92592691.5	-149	1056	0	0	unknown	F5_49	FAFW88.1a	85	F5_inherited
922	chr13	94156597	94156597	94156597	1	B6	T	C	94156614	17	542.8774716	0.99435427	4.237180468	1	157.5088816	2.59E-161	0	CAST	84	94156513	51180.5	94105416.5	-84	5	0	0	unknown	F5_13	FAFW76.1c	49	F5_inherited
923	chr13	97935252	97935252	97935252	1	B6	T	G	97935152	100	417.7785387	0.558359621	3.730778352	0.449374076	108.6399931	4.82E-118	0	HUM	31222	97966474	22.5	97935229.5	-278	179	0	0	unknown	F5_12	FAFW75.2f	48	F5_inherited
924	chr13	99150560	99150560	99150560	1	CAST	G	A	99150812	252	180.7628186	0.336065574	5.110181705	0.441103877	118.8533241	1.20E-291	0	CAST	246	99150806	196824.5	99347384.5	-39	439	0	0	unknown	F5_29	FAFW80.1a	65	F5_inherited
925	chr13	101098595	101098595	101098595	1	B6	T	C	101073003	25592	45.97801225	0.4375	0.626442165	0.697784919	12.63999305	2.61E-14	0	HUM	176496	101275091	345236.5	100753358.5	-913	186	0	0	unknown	F5_21	FAFW78.1a	57	F5_inherited
926	chr13	101290537	101290547	101290537:101290547	2	CAST	T:A	C:G	101290404	133	448.804266	0.736644799	5.836841375	0.709027578	220.0666551	8.99E-217	0	CAST	26	101290573	522705.5	101813252.5	-228	642	0	0	unknown	F5_57	FAFW90.1a	93	F5_inherited
927	chr13	109584709	109584709	109584709	1	CAST	C	T	109584702	7	226.541082	0.297491039	2.832828822	0.538088795	105.0177631	1.82E-101	0	HUM	14674	109570035	206.5	109584502.5	-187	22	0	0	unknown	F5_38	FAFW84.1b	74	F5_inherited
928	chr13	112679175	112679175	112679175	1	B6	T	C	112679221	46	503.309826	0.462804006	7.197567935	0.54970517	261.5422091	8.04E-192	0	CAST	63	112679112	291590.5	112970765.5	-72	36	0	0	unknown	F5_23	FAFW78.1d	59	F5_inherited
929	chr13	117260234	117260234	117260234	1	B6	C	T	117260170	64	281.1467158	0.986564299	5.220109701	0.938612355	123.1155471	1.73E-172	0	CAST	8	117260226	535477.5	116724756.5	-129	169	0	0	unknown	F5_29	FAFW80.1a	65	F5_inherited
930	chr13	118192640	118192640	118192640	1	B6	T	A	118192473	167	14.09313014	0.086956522	0.412059632	0.374488625	11.95110802	5.78E-05	0	MULT	171325	118363965	350180.5	117842459.5	-150	880	0	0	unknown	F5_28	FAFW79.2f	64	F5_inherited
931	chr13	118656756	118656756	118656756	1	CAST	T	G	118664894	8138	166.6883335	0.842553191	2.320247054	0.832093579	75.2799861	1.33E-60	0	HUM	9771	118666527	8051.5	118664807.5	-54	18	0	0	unknown	F5_14	FAFW76.1d	50	F5_inherited
932	chr13	119759071	119759071	119759071	1	B6	A	G	119758918	153	204.7983511	0.630630631	2.768482797	0.539127039	102.2310941	7.66E-108	0	HUM	80458	119678613	468.5	119758602.5	-1194	166	0	0	unknown	F5_29	FAFW80.1a	65	F5_inherited
933	chr14	8304788	8304788	8304788	1	B6	G	T	8304643	145	133.5603939	0.626168224	1.207199748	0.599904869	70.06665509	6.16E-48	0	CAST	102	8304686	37966.5	8342754.5	-158	253	0	0	unknown	F5_38	FAFW84.1b	74	F5_inherited
934	chr14	11777506	11777506	11777506	1	B6	G	C	11778116	610	160.6931994	0.724576271	2.322206138	0.621546556	115.1822021	2.64E-102	0	MULT	45439	11732067	9568.5	11767937.5	-438	30	0	0	unknown	F5_53	FAFW89.1a	89	F5_inherited
935	chr14	12023726	12023726	12023726	1	CAST	G	A	12023747	21	86.30030703	0.512605042	1.122165184	0.587514621	45.70664814	9.65E-42	0	CAST	15	12023741	167579.5	12191305.5	-203	195	0	0	unknown	F5_67	FAFW94.1c	103	F5_inherited
936	chr14	12280449	12280449	12280449	1	B6	A	G	12280456	7	389.8222287	0.487179487	3.984362028	0.382075454	46.63999305	4.14E-90	0	CAST	43	12280406	89143.5	12191305.5	-59	382	0	0	unknown	F5_69	FAFW97.1a	105	F5_inherited
937	chr14	14478325	14478325	14478325	1	B6	C	T	14633280	154955	38.91213207	NA	8.77260275	NA	0	0	1	KO	265537	14743862	439390.5	14038934.5	-395	69	0	0	unknown	F5_61	FAFW93.1a	97	F5_inherited
938	chr14	14779032	14779032	14779032	1	B6	C	G	14779187	155	480.645726	0.987696514	3.91647298	0.916781903	241.1333102	3.11E-170	0	CAST	39	14779071	740097.5	14038934.5	-29	210	0	0	unknown	F5_57	FAFW90.1a	93	F5_inherited
939	chr14	18660520	18660520	18660520	1	CAST	C	A	18577352	83168	394.1383451	0.485294118	8.051779706	0.543400687	92.16443904	0	0	CAST	83150	18577370	100366.5	18760886.5	-43	115	0	0	unknown	F5_42	FAFW85.1b	78	F5_inherited
940	chr14	20886801	20886801	20886801	1	CAST	A	T	20887408	607	37.71457753	0.788732394	1.08236044	0.516928329	88.60886418	1.61E-57	0	HUM	16545	20903346	570.5	20887371.5	-63	247	0	0	unknown	F5_48	FAFW86.1d	84	F5_inherited
941	chr14	27151904	27151907	27151904:27151907	2	CAST	G:G	A:A	27151841	63	476.0419063	0.497371188	3.488654725	0.528596447	314.7244112	2.90E-264	0	HUM	42897	27109007	46.5	27151857.5	-143	35	0	0	unknown	F5_21	FAFW78.1a	57	F5_inherited
942	chr14	27542366	27542366	27542366	1	CAST	G	A	27617289	74923	632.7414585	0.991928975	6.545039644	0.928969795	186.4933171	3.58E-254	0	CAST	75094	27617460	80436.5	27461929.5	-146	164	0	0	unknown	F5_33	FAFW81.1a	69	F5_inherited
943	chr14	31410478	31410478	31410478	1	CAST	T	C	31410530	52	696.3993244	0.505451713	8.715793619	0.476071697	229.8533241	0	0	MULT	62435	31472913	13032.5	31397445.5	-285	842	0	0	unknown	F5_13	FAFW76.1c	49	F5_inherited
944	chr14	32588286	32588286	32588286	1	CAST	T	C	32587939	347	152.2106643	0.550675676	3.807806511	0.533947871	309.2977492	0	0	HUM	1531	32589817	337.5	32587948.5	-33	204	0	0	unknown	F5_40	FAFW84.1d	76	F5_inherited
945	chr14	36869610	36869610	36869610	1	CAST	C	A	36869817	207	851.1283283	0.985708768	4.248504981	0.913003024	248.1822021	8.39E-167	0	CAST	29	36869581	165356.5	36704253.5	-30	63	0	0	unknown	F5_45	FAFW86.1a	81	F5_inherited
946	chr14	46725774	46725774	46725774	1	CAST	T	G	46725700	74	91.53275051	0.422907489	3.457944985	0.5	270.0355262	9.72E-195	0	HUM	62231	46663543	39.5	46725734.5	-87	63	0	0	unknown	F5_45	FAFW86.1a	81	F5_inherited
947	chr14	51994596	51994596	51994596	1	B6	T	G	51994818	222	346.5497707	0.358422939	4.950072126	0.5	80.95110802	3.77E-305	0	CAST	179	51994775	72731.5	51921864.5	-105	1180	0	0	unknown	F5_05	FAFW72.1e	41	F5_inherited
948	chr14	57530165	57530165	57530165	1	B6	T	A	57530033	132	396.2033459	0.278810409	2.912317	0.477794224	90.06665509	1.11E-178	0	HUM	71558	57458607	78.5	57530243.5	-76	19	0	0	unknown	F5_45	FAFW86.1a	81	F5_inherited
949	chr14	59200249	59200249	59200249	1	CAST	A	G	59186932	13317	19.4555865	0.1	1.101103386	0.113205076	69.80443209	7.66E-39	0	HUM	266416	58933833	382306.5	58817942.5	-897	691	0	0	unknown	F5_29	FAFW80.1a	65	F5_inherited
950	chr14	60683510	60683525	60683510:60683525	2	B6	A:G	G:A	60683470	40	234.3262959	0.802303263	2.83750334	0.633225449	225.1822021	1.00E-157	0	HUM	11321	60672189	36.5	60683561.5	-79	26	0	0	unknown	F5_45	FAFW86.1a	81	F5_inherited
951	chr14	62158024	62158024	62158024	1	CAST	T	G	62162416	4392	36.44179575	0.6875	1.4980307	0.587040648	57.44442514	2.37E-71	0	HUM	9746	62148278	4546.5	62162570.5	-679	107	0	0	unknown	F5_31	FAFW80.1g	67	F5_inherited
952	chr14	62392724	62392724	62392724	1	CAST	G	C	62392581	143	517.0383326	0.412081985	3.363901491	0.563620435	157.1822021	3.11E-196	0	CAST	117	62392607	18744.5	62373979.5	-148	398	0	0	unknown	F5_19	FAFW77.1d	55	F5_inherited
953	chr14	64670138	64670138	64670138	1	CAST	G	C	64669858	280	75.79226618	0.555555556	2.770817011	0.54768072	94.37777006	3.77E-129	0	CAST	125	64670013	396085.5	65066223.5	-94	984	0	0	unknown	F5_69	FAFW97.1a	105	F5_inherited
954	chr14	66258471	66258471	66258471	1	B6	A	G	66258438	33	161.1392178	0.492957746	1.732832488	0.563791595	70.5422091	4.30E-70	0	CAST	61	66258532	68312.5	66326783.5	-88	636	0	0	unknown	F5_66	FAFW94.1b	102	F5_inherited
955	chr14	66643590	66643590	66643590	1	B6	T	C	66643859	269	338.0201472	0.974719101	4.802186145	0.825499161	293.3955332	3.48E-266	0	CAST	12	66643602	23538.5	66667128.5	-43	19	0	0	unknown	F5_53	FAFW89.1a	89	F5_inherited
956	chr14	75358847	75358847	75358847	1	B6	G	A	75346344	12503	44.96385571	0.322916667	0.812683608	0.608827132	73.51108023	3.06E-33	0	HUM	55246	75414093	12362.5	75346484.5	-1287	555	0	0	unknown	F5_08	FAFW72.2f	44	F5_inherited
957	chr14	77387026	77387031	77387026:77387031	2	CAST	C:T	T:C	77386994	32	161.6657859	0.20952381	3.979336052	0.41465683	310.5110802	6.65E-229	0	HUM	156978	77230048	113.5	77386912.5	-42	96	0	0	unknown	F5_34	FAFW81.2a	70	F5_inherited
958	chr14	77798363	77798363	77798363	1	CAST	C	T	77798407	44	431.4183817	0.007428041	1.436355359	0	137.1488746	1.89E-78	0	HUM	76163	77722200	36.5	77798399.5	-58	45	0	0	unknown	F5_16	FAFW76.1b	52	F5_inherited
959	chr14	80176157	80176157	80176157	1	CAST	G	A	80195121	18964	81.73442522	0.4	1.615120131	0.365376926	33.42666203	6.47E-55	0	CAST	19080	80195237	77109.5	80253266.5	-124	162	0	0	unknown	F5_70	FAFW97.1b	106	F5_inherited
960	chr14	85115508	85115508	85115508	1	B6	G	C	85115451	57	12.2905	0.882352941	1.811372537	0.693560309	36.16443904	1.65E-41	0	HUM	626878	84488630	421132.5	84694375.5	-431	330	0	0	unknown	F5_03	FAFW71.1b	39	F5_inherited
961	chr14	87459126	87459126	87459126	1	B6	C	A	87459064	62	435.831012	0.51765893	2.974783646	0.523053283	43.37777006	7.47E-68	0	CAST	97	87459029	76359.5	87535485.5	-444	106	0	0	unknown	F5_05	FAFW72.1e	41	F5_inherited
962	chr14	99260996	99260996	99260996	1	CAST	T	G	99261102	106	622.3594501	0.624303233	4.606743814	0.584151165	148.5422091	2.08E-155	0	CAST	11	99261007	7336.5	99268332.5	-270	60	0	0	unknown	F5_10	FAFW75.1b	46	F5_inherited
963	chr14	100215381	100215384	100215381:100215384	2	CAST	A:T	C:C	100215317	64	31.61552495	0.441860465	2.178291731	0.515976712	62.59110107	7.68E-70	1	CAST	74	100215458	248557.5	100463941.5	-298	497	0	0	unknown	F5_45	FAFW86.1a	81	F5_inherited
964	chr14	101696783	101696783	101696783	1	CAST	C	T	101696938	155	125.0807196	0.662365591	1.387222057	0.311171162	71.49331712	4.27E-48	0	HUM	136696	101833479	62546.5	101759329.5	-28	101	0	0	unknown	F5_60	FAFW90.1d	96	F5_inherited
965	chr14	103113869	103113869	103113869	1	CAST	T	G	103113845	24	594.6947123	0.641114983	4.329571065	0.65183468	52.68888503	5.25E-150	1	CAST	19	103113888	6911.5	103106957.5	-524	278	0	0	unknown	F5_17	FAFW77.1a	53	F5_inherited
966	chr14	103252579	103252579	103252579	1	B6	A	C	103252758	179	934.6246904	0.738037307	4.077034702	0.548124387	135.0666551	4.51E-121	0	CAST	38	103252617	145621.5	103106957.5	-221	46	0	0	unknown	F5_09	FAFW75.1a	45	F5_inherited
967	chr14	104816761	104816761	104816761	1	CAST	T	G	104766793	49968	191.6156178	0.972850679	0.518105775	1	13.68888503	7.01E-11	0	HUM	65392	104882153	49915.5	104766845.5	-82	883	0	0	unknown	F5_46	FAFW86.1b	82	F5_inherited
968	chr14	106681922	106681922	106681922	1	CAST	A	G	106681805	117	47.86960362	0.022727273	0.473420866	0	11.34444251	5.08E-07	0	CAST	172	106681750	77547.5	106604374.5	-231	78	0	0	unknown	F5_37	FAFW84.1a	73	F5_inherited
969	chr14	118587629	118587641	118587629:118587636:118587641	3	B6	A:T:T	G:C:C	118587543	86	19.75666241	0.419354839	0.17478355	0.90298612	7.444425142	0.001279646	0	MULT	25809	118613450	90977.5	118678618.5	-99	139	0	0	unknown	F5_64	FAFW93.1d	100	F5_inherited
970	chr14	120043934	120043934	120043934	1	CAST	A	G	120044118	184	519.9699416	0.414860681	5.080005617	0.460333448	264.7066481	4.74E-204	0	HUM	30958	120012976	152.5	120044086.5	-38	32	0	0	unknown	F5_01	FAFW71.2a	37	F5_inherited
971	chr14	120265932	120265932	120265932	1	B6	C	A	120313508	47576	32.3360056	0.707317073	0.460383814	0.5	26.72441124	2.29E-25	0	MULT	103937	120369869	221845.5	120044086.5	-2	242	0	0	unknown	F5_26	FAFW79.2a	62	F5_inherited
972	chr14	120680284	120680298	120680284:120680298	2	B6	G:T	A:C	120680213	71	394.6526346	0.979550102	3.329350764	0.916075057	134.5911011	7.08E-115	0	HUM	27018	120653266	49.5	120680234.5	-147	70	0	0	unknown	F5_25	FAFW79.1a	61	F5_inherited
973	chr14	120915113	120915113	120915113	1	CAST	T	C	120915194	81	585.8082974	0.983914209	3.771101804	0.949423005	90.11554706	1.47E-132	0	CAST	4	120915109	14080.5	120901032.5	-81	497	0	0	unknown	F5_01	FAFW71.2a	37	F5_inherited
974	chr15	4974974	4974995	4974974:4974983:4974995	3	CAST	A:T:C	T:C:T	4974811	163	621.8173922	0.596602972	7.178029472	0.556457621	274.5422091	2.86E-209	0	CAST	20	4974954	192907.5	5167902.5	-113	308	0	0	unknown	F5_18	FAFW77.1b	54	F5_inherited
975	chr15	5459689	5459689	5459689	1	B6	T	G	5459799	110	323.9608321	0.563311688	8.221399608	0.5	268.4933171	1.53E-263	0	CAST	45279	5504968	284770.5	5744459.5	-93	294	0	0	unknown	F5_53	FAFW89.1a	89	F5_inherited
976	chr15	6717831	6717831	6717831	1	B6	C	A	6717638	193	377.7087085	0.507002801	5.17457991	0.552423117	47.68888503	4.75E-127	0	HUM	32920	6684911	264.5	6717566.5	-132	123	0	0	unknown	F5_27	FAFW79.1b	63	F5_inherited
977	chr15	7748632	7748632	7748632	1	CAST	T	G	7748623	9	242.0672286	0.825203252	1.527294021	0.723165147	40.32887808	6.69E-79	0	CAST	16	7748616	267423.5	7481208.5	-450	453	0	0	unknown	F5_60	FAFW90.1d	96	F5_inherited
978	chr15	9151819	9151826	9151819:9151826	2	CAST	G:G	T:A	9152441	615	597.8284057	0.485637943	6.945233696	0.529257177	324.7066481	4.76E-306	1	HUM	271569	8880250	483.5	9152309.5	-41	44	0	0	unknown	F5_15	FAFW76.1a	51	F5_inherited
979	chr15	9152059	9152059	9152059	1	B6	T	G	9152441	382	597.8284057	0.485637943	6.945233696	0.529257177	324.7066481	4.76E-306	1	HUM	271809	8880250	250.5	9152309.5	-49	293	0	0	unknown	F5_53	FAFW89.1a	89	F5_inherited
980	chr15	9152352	9152352	9152352	1	CAST	G	A	9152441	89	597.8284057	0.485637943	6.945233696	0.529257177	324.7066481	4.76E-306	1	HUM	272102	8880250	42.5	9152309.5	-293	128	0	0	unknown	F5_38	FAFW84.1b	74	F5_inherited
981	chr15	10672087	10672087	10672087	1	B6	G	C	10671998	89	747.9254475	0.996183206	2.768266531	1	175.7222126	4.65E-135	0	CAST	3	10672084	125180.5	10546906.5	-92	356	0	0	unknown	F5_57	FAFW90.1a	93	F5_inherited
982	chr15	12844446	12844446	12844446	1	CAST	G	A	12844356	90	68.67955895	0.120567376	0.691909063	0.217020572	31.80443209	8.05E-22	0	HUM	100014	12944460	2454.5	12846900.5	-185	156	0	0	unknown	F5_18	FAFW77.1b	54	F5_inherited
983	chr15	18241107	18241107	18241107	1	B6	G	A	18208637	32470	40.32765332	0.069767442	0.506726601	0.02347297	12.59110107	2.67E-06	0	HUM	257369	17983738	32596.5	18208510.5	-190	33	0	0	unknown	F5_41	FAFW85.1a	77	F5_inherited
984	chr15	18963072	18963072	18963072	1	B6	T	A	18843472	119600	56.69281778	NA	1.019241202	NA	0	2.69E-22	0	CAST	119534	18843538	131442.5	18831629.5	-5623	43671	0	0	unknown	F5_69	FAFW97.1a	105	F5_inherited
985	chr15	19402186	19402186	19402186	1	B6	C	A	19255246	146940	29.67496485	0.766666667	0.416681005	0.093373068	3.688885028	1.59E-06	0	CAST	146897	19255289	570556.5	18831629.5	-2224	120	0	0	unknown	F5_05	FAFW72.1e	41	F5_inherited
986	chr15	25776047	25776047	25776047	1	CAST	A	C	25757201	18846	93.15152427	0.909803922	1.992404261	0.906626932	3.688885028	5.19E-79	0	MULT	19750	25756297	78101.5	25854148.5	-34	419	0	0	unknown	F5_65	FAFW94.1a	101	F5_inherited
987	chr15	32225210	32225210	32225210	1	CAST	T	C	32225224	14	482.8407823	0.31726283	5.706492266	0.486490543	222.0666551	3.06E-260	0	HUM	79945	32305155	33.5	32225243.5	-104	514	0	0	unknown	F5_13	FAFW76.1c	49	F5_inherited
988	chr15	37712962	37712972	37712962:37712972	2	CAST	C:A	T:G	37712950	12	57.53933293	0.823529412	2.625248061	0.535209577	184.6088642	2.11E-152	0	CAST	63	37713035	39936.5	37752908.5	-247	101	0	0	unknown	F5_65	FAFW94.1a	101	F5_inherited
989	chr15	39655701	39655701	39655701	1	B6	C	A	39571309	84392	15.96276536	0.172413793	0.801601998	0.013113235	51.34664119	3.60E-30	0	HUM	95732	39751433	263355.5	39919056.5	-22	20	0	0	unknown	F5_58	FAFW90.1b	94	F5_inherited
990	chr15	52510959	52510959	52510959	1	B6	C	T	52376952	134007	33.58184448	0.875	1.1374868	0.744831424	57.18220215	1.52E-28	0	HUM	418347	52929306	134048.5	52376910.5	-393	134	0	0	unknown	F5_02	FAFW71.2b	38	F5_inherited
991	chr15	52510959	52510959	52510959	1	B6	C	T	52376952	134007	33.58184448	0.875	1.1374868	0.744831424	57.18220215	1.52E-28	0	HUM	418347	52929306	134048.5	52376910.5	-393	134	0	0	unknown	F5_64	FAFW93.1d	100	F5_inherited
992	chr15	55380844	55380849	55380844:55380849	2	B6	G:G	A:A	55340368	40476	12.959249	0.181818182	0	NA	0	1	0	MULT	82808	55298036	149331.5	55530180.5	-206	17	0	0	unknown	F5_41	FAFW85.1a	77	F5_inherited
993	chr15	58625909	58625909	58625909	1	B6	A	G	58625931	22	537.5365972	0.969474969	4.25205041	0.887843371	157.2799861	5.83E-162	0	CAST	110	58626019	109002.5	58516906.5	-127	100	0	0	unknown	F5_05	FAFW72.1e	41	F5_inherited
994	chr15	62336594	62336594	62336594	1	CAST	T	C	62336938	344	202.6601296	0.343873518	2.315384592	0.483819931	92.70664814	5.46E-80	0	CAST	280	62336874	217839.5	62118754.5	-74	316	0	0	unknown	F5_47	FAFW86.1c	83	F5_inherited
995	chr15	72883039	72883039	72883039	1	B6	T	C	72883017	22	310.0371667	0.439189189	5.911529348	0.51569731	191.1155471	1.24E-241	0	HUM	26730	72856309	184.5	72883223.5	-32	661	0	0	unknown	F5_53	FAFW89.1a	89	F5_inherited
996	chr15	77110603	77110603	77110603	1	B6	A	G	77110549	54	182.1532781	0.5	1.929889503	0.560235603	24.90221605	7.08E-82	0	CAST	131	77110472	36027.5	77146630.5	-1149	5087	0	0	unknown	F5_45	FAFW86.1a	81	F5_inherited
997	chr15	79292003	79292411	79292003:79292026:79292037:79292043:79292154:79292411	6	CAST	G:A:A:T:T:C	A:T:T:G:C:G	79291877	126	319.3713555	0.328227571	4.122194741	0.5	223.9688711	9.49E-200	0	HUM	55594	79236409	8.5	79291994.5	-222	590	0	0	unknown	F5_28	FAFW79.2f	64	F5_inherited
998	chr15	81362811	81363005	81362811:81363005	2	B6	A:A	C:T	81363017	12	863.2429186	0.887820513	5.386085375	0.765451583	184.5911011	2.19E-224	1	CAST	34	81362777	65970.5	81428975.5	-242	126	0	0	unknown	F5_66	FAFW94.1b	102	F5_inherited
999	chr15	82402186	82402194	82402186:82402194	2	B6	T:A	C:C	82402107	79	192.1074457	0.75	3.221357378	0.75569987	252.2488572	2.52E-255	0	CAST	5	82402199	541220.5	82943414.5	-107	104	0	0	unknown	F5_29	FAFW80.1a	65	F5_inherited
1000	chr15	85896205	85896205	85896205	1	CAST	T	A	85896079	126	76.58379376	0.569230769	3.99645588	0.433260822	202.2799861	1.72E-290	0	HUM	252461	85643744	98.5	85896106.5	-42	355	0	0	unknown	F5_55	FAFW89.1b	91	F5_inherited
1001	chr15	86343670	86343670	86343670	1	CAST	G	A	86343660	10	466.9481559	0.408333333	7.603097731	0.513683219	146.164439	0	0	CAST	46	86343624	166968.5	86510638.5	-346	9	0	0	unknown	F5_65	FAFW94.1a	101	F5_inherited
1002	chr15	90946811	90946811	90946811	1	B6	T	C	90946974	163	352.7147568	0.227659574	2.389354989	0.321738456	58.90221605	4.92E-83	0	HUM	49375	90897436	19.5	90946791.5	-330	364	0	0	unknown	F5_30	FAFW80.1b	66	F5_inherited
1003	chr15	91632129	91632129	91632129	1	B6	A	G	91632050	79	149.2786047	0.350348028	2.322533972	0.474446749	136.9688711	1.25E-87	0	HUM	203481	91835610	51.5	91632077.5	-184	128	0	0	unknown	F5_50	FAFW88.1b	86	F5_inherited
1004	chr15	92571547	92571547	92571547	1	B6	A	C	92571543	4	745.9884425	0.931750742	6.287103522	0.737484934	117.902216	1.38E-227	0	CAST	15	92571532	76331.5	92647878.5	-11	39	0	0	unknown	F5_45	FAFW86.1a	81	F5_inherited
1005	chr15	97276338	97276338	97276338	1	B6	A	G	97276237	101	360.389663	0.966861598	2.94380561	0.917517218	95.80443209	2.27E-109	0	CAST	55	97276283	5721.5	97270616.5	-468	196	0	0	unknown	F5_02	FAFW71.2b	38	F5_inherited
1006	chr15	97711461	97711461	97711461	1	CAST	T	C	97711632	171	137.2131119	0.668161435	1.598717656	0.593706286	133.3955332	1.62E-83	0	HUM	201839	97509622	184.5	97711645.5	-210	96	0	0	unknown	F5_35	FAFW81.2b	71	F5_inherited
1007	chr15	97829024	97829024	97829024	1	B6	A	G	97828540	484	28.70444925	0.642857143	0.935100705	0.556225932	62.24885723	6.64E-53	0	HUM	196229	98025253	548.5	97828475.5	-124	366	0	0	unknown	F5_69	FAFW97.1a	105	F5_inherited
1008	chr15	98025389	98025394	98025389:98025394	2	B6	T:C	G:T	98025258	131	142.1536157	0.524271845	3.535496786	0.546584774	225.3955332	1.88E-276	0	CAST	136	98025253	142970.5	97882418.5	-42	173	0	0	unknown	F5_14	FAFW76.1d	50	F5_inherited
1009	chr15	100680955	100680974	100680955:100680974	2	B6	A:A	C:G	100681161	187	14.90354769	1	0.492647603	1	52.5422091	6.46E-19	0	CAST	134104	100815078	15852.5	100665102.5	-45	50	0	0	unknown	F5_30	FAFW80.1b	66	F5_inherited
1010	chr16	4506197	4506197	4506197	1	CAST	G	A	4506244	47	470.2738491	0.728129206	6.759328211	0.663084007	321.9199792	0	0	CAST	5	4506192	61049.5	4567246.5	-54	45	0	0	unknown	F5_33	FAFW81.1a	69	F5_inherited
1011	chr16	4567113	4567113	4567113	1	B6	T	C	4567189	76	73.19666849	0.972222222	1.312117228	0.935502121	35.59110107	2.77E-35	0	HUM	45171	4521942	133.5	4567246.5	-206	264	0	0	unknown	F5_29	FAFW80.1a	65	F5_inherited
1012	chr16	5102438	5102438	5102438	1	CAST	G	A	5102672	234	277.9308556	0.149333333	3.244320836	0.297834084	328.9377423	1.10E-275	0	HUM	95206	5007232	50872.5	5153310.5	-39	109	0	0	unknown	F5_14	FAFW76.1d	50	F5_inherited
1013	chr16	5626961	5626961	5626961	1	CAST	G	A	5627116	155	104.7813157	0.357142857	1.563712852	0.55489719	63.75554011	2.80E-57	0	HUM	420964	5205997	19.5	5626980.5	-122	200	0	0	unknown	F5_46	FAFW86.1b	82	F5_inherited
1014	chr16	7325536	7325536	7325536	1	B6	C	T	7325397	139	688.810027	0.586309524	6.615136384	0.4962743	402.6088642	0	0	CAST	61	7325475	117065.5	7208470.5	-67	900	0	0	unknown	F5_06	FAFW72.1f	42	F5_inherited
1015	chr16	8973104	8973104	8973104	1	CAST	T	C	8973010	94	430.3374247	0.00676819	3.20423354	8.71E-05	204.0355262	5.12E-207	0	HUM	32352	9005456	72069.5	8901034.5	-142	404	0	0	unknown	F5_47	FAFW86.1c	83	F5_inherited
1016	chr16	14015613	14015613	14015613	1	CAST	G	A	14015605	8	15.79002191	0.166666667	0.249447481	0.532684547	15.29774921	1.22E-07	0	HUM	53450	13962163	233.5	14015846.5	-104	15	0	0	unknown	F5_17	FAFW77.1a	53	F5_inherited
1017	chr16	17923456	17923456	17923456	1	CAST	C	G	17923481	25	525.1192043	0.643292683	7.364815721	0.576504595	392.1333102	0	1	CAST	59	17923515	55754.5	17867701.5	-139	44	0	0	unknown	F5_30	FAFW80.1b	66	F5_inherited
1018	chr16	18642623	18642623	18642623	1	CAST	A	G	18642734	111	694.1638273	0.483098592	7.385444444	0.536083259	526.5599722	0	0	HUM	17585	18660208	39.5	18642662.5	-248	49	0	0	unknown	F5_64	FAFW93.1d	100	F5_inherited
1019	chr16	18642672	18642697	18642672:18642697	2	CAST	T:G	C:A	18642734	37	694.1638273	0.483098592	7.385444444	0.536083259	526.5599722	0	0	HUM	17511	18660208	9.5	18642662.5	-49	248	0	0	unknown	F5_35	FAFW81.2b	71	F5_inherited
1020	chr16	18643363	18643363	18643363	1	CAST	G	A	18642734	629	694.1638273	0.483098592	7.385444444	0.536083259	526.5599722	0	0	HUM	16845	18660208	700.5	18642662.5	-328	27	0	0	unknown	F5_69	FAFW97.1a	105	F5_inherited
1021	chr16	18789005	18789005	18789005	1	B6	A	G	18788830	175	337.2595497	0.476780186	4.640277217	0.557191137	297.2488572	0	0	HUM	128797	18660208	63681.5	18725323.5	-200	300	0	0	unknown	F5_10	FAFW75.1b	46	F5_inherited
1022	chr16	21285173	21285173	21285173	1	CAST	A	G	21285068	105	607.3007058	0.429109159	6.01972809	0.478543045	419.4444251	0	0	HUM	111003	21174170	53400.5	21231772.5	-331	240	0	0	unknown	F5_11	FAFW75.2e	47	F5_inherited
1023	chr16	21878773	21878773	21878773	1	B6	C	T	21878847	74	144.7633501	0.359223301	2.876057819	0.419313056	111.5422091	9.09E-132	0	CAST	264	21879037	35928.5	21914701.5	-232	465	0	0	unknown	F5_31	FAFW80.1g	67	F5_inherited
1024	chr16	21921198	21921331	21921198:21921199:21921212:21921246:21921331	5	CAST	T:T:C:A:A	G:C:T:T:T	21921298	33	41.05591082	0.456790123	1.043552773	0.46956168	32.85332407	2.32E-43	0	HUM	6640	21927971	6496.5	21914701.5	-294	932	0	0	unknown	F5_22	FAFW78.1b	58New	F5_inherited
1025	chr16	22420943	22420943	22420943	1	CAST	A	G	22420753	190	39.1629328	0.344827586	0.743240893	0.436022401	54.70664814	4.40E-25	0	HUM	82466	22338477	277.5	22421220.5	-124	21	0	0	unknown	F5_30	FAFW80.1b	66	F5_inherited
1026	chr16	23146573	23146573	23146573	1	CAST	A	C	23146303	270	183.0049153	0.380722892	3.399111134	0.530276714	181.6577562	1.68E-148	0	CAST	226	23146347	487361.5	22659211.5	-36	89	0	0	unknown	F5_21	FAFW78.1a	57	F5_inherited
1027	chr16	24497823	24497823	24497823	1	CAST	G	T	24497278	545	269.70685	0.408071749	3.73428576	0.478779089	188.4933171	1.33E-195	0	CAST	578	24497245	130229.5	24367593.5	-51	115	0	0	unknown	F5_07	FAFW72.1i	43	F5_inherited
1028	chr16	24963390	24963390	24963390	1	B6	T	C	24963646	256	665.7137235	0.901058445	7.597526368	0.707438957	315.7555401	1.33E-270	0	CAST	316	24963706	281742.5	24681647.5	-73	224	0	0	unknown	F5_68	FAFW94.1d	104	F5_inherited
1029	chr16	29456326	29456326	29456326	1	B6	A	C	29456338	12	105.2517078	0.980582524	1.05315702	1	69.80443209	2.73E-40	0	HUM	133670	29589996	45.5	29456280.5	-105	134	0	0	unknown	F5_29	FAFW80.1a	65	F5_inherited
1030	chr16	34320480	34320480	34320480	1	CAST	A	T	34320583	103	290.75713	0.7239819	5.019644576	0.578524905	171.9199792	7.52E-286	0	CAST	61	34320541	168517.5	34488997.5	-628	47	0	0	unknown	F5_42	FAFW85.1b	78	F5_inherited
1031	chr16	34948560	34948560	34948560	1	B6	T	C	34948509	51	220.0395303	0.475750577	2.9691826	0.439203422	246.7244112	1.24E-215	0	HUM	98533	35047093	30.5	34948590.5	-122	177	0	0	unknown	F5_53	FAFW89.1a	89	F5_inherited
1032	chr16	43154188	43154188	43154188	1	CAST	C	T	43154656	468	27.46754633	NA	1.588204627	0.354085406	3.426662034	6.71E-34	0	HUM	46475	43200663	347333.5	42806854.5	-246	1369	0	0	unknown	F5_10	FAFW75.1b	46	F5_inherited
1033	chr16	45656097	45656097	45656097	1	B6	T	C	45656062	35	556.1068444	0.523185484	4.746018096	0.5	206.7555401	1.05E-194	0	CAST	59	45656156	43845.5	45612251.5	-150	22	0	0	unknown	F5_45	FAFW86.1a	81	F5_inherited
1034	chr16	56921771	56921771	56921771	1	B6	T	C	56921853	82	276.9593202	0.494915254	1.80769705	0.520649782	96.85332407	3.41E-88	0	CAST	46	56921725	67648.5	56854122.5	-350	7	0	0	unknown	F5_17	FAFW77.1a	53	F5_inherited
1035	chr16	58452154	58452154	58452154	1	B6	C	A	58452244	90	100.3912435	0.238372093	1.886663168	0.379342175	74.59110107	2.20E-47	0	MULT	5480	58446674	116776.5	58335377.5	-198	128	0	0	unknown	F5_72	FAFW97.2a	108	F5_inherited
1036	chr16	80730655	80730655	80730655	1	CAST	G	A	80730616	39	385.7313622	0.189987163	4.771395848	0.571167285	161.5911011	3.64E-133	0	HUM	616177	81346832	13.5	80730668.5	-61	238	0	0	unknown	F5_18	FAFW77.1b	54	F5_inherited
1037	chr16	84183688	84183688	84183688	1	B6	C	T	84183830	142	482.0049256	0.891512915	4.769431911	0.663460889	192.7066481	2.17E-184	0	CAST	38	84183726	579496.5	84763184.5	-87	11	0	0	unknown	F5_38	FAFW84.1b	74	F5_inherited
1038	chr16	85049555	85049555	85049555	1	CAST	A	C	85049657	102	88.32545983	0.903508772	1.599397624	0.778388875	32.32887808	5.26E-45	0	HUM	21345	85070900	9.5	85049545.5	-352	382	0	0	unknown	F5_15	FAFW76.1a	51	F5_inherited
1039	chr16	85438133	85438133	85438133	1	B6	A	C	85383171	54962	26.89239414	0.655172414	3.246654001	0.533872428	103.3288781	3.99E-148	1	CAST	99817	85537950	388587.5	85049545.5	-38	37	0	0	unknown	F5_31	FAFW80.1g	67	F5_inherited
1040	chr16	90415824	90415824	90415824	1	B6	A	G	90415856	32	417.9672176	0.78330373	2.369305922	0.579677202	119.2310941	9.44E-95	0	CAST	10	90415814	164499.5	90580323.5	-81	64	0	0	unknown	F5_27	FAFW79.1b	63	F5_inherited
1041	chr16	90845006	90845006	90845006	1	CAST	G	A	90844763	243	90.77118321	0.29787234	2.269246537	0.5	135.6088642	2.56E-123	0	HUM	88361	90933367	556.5	90844449.5	-249	305	0	0	unknown	F5_20	FAFW77.1e	56	F5_inherited
1042	chr16	90928122	90928122	90928122	1	CAST	G	A	90928191	69	35.15465762	0.914893617	0.275934556	0.882235577	36.62662729	1.58E-15	0	HUM	5245	90933367	20354.5	90948476.5	-121	60	0	0	unknown	F5_18	FAFW77.1b	54	F5_inherited
1043	chr16	91359189	91359189	91359189	1	B6	C	T	91359465	276	95.69707689	0.341463415	0.80322505	0.633964052	33.59110107	9.85E-33	0	HUM	127616	91486805	244.5	91359433.5	-197	328	0	0	unknown	F5_29	FAFW80.1a	65	F5_inherited
1044	chr16	92304258	92304258	92304258	1	CAST	C	T	92304944	686	489.0490112	0.067647059	2.938100566	0.479761331	74.11554706	1.54E-180	0	MULT	50944	92355202	42523.5	92261734.5	-855	1189	0	0	unknown	F5_37	FAFW84.1a	73	F5_inherited
1045	chr16	92609275	92609291	92609275:92609282:92609291	3	B6	A:C:G	G:T:A	92609234	41	507.7339866	0.989795918	1.852366914	0.979279693	68.85332407	2.63E-85	0	CAST	0	92609283	30500.5	92639791.5	-409	734	0	0	unknown	F5_04	FAFW71.1d	40	F5_inherited
1046	chr16	93918161	93918161	93918161	1	CAST	G	C	93917989	172	240.1060659	0.509695291	6.965301259	0.576151887	485.8710872	0	1	MULT	11226	93929387	23315.5	93941476.5	-234	1427	0	0	unknown	F5_64	FAFW93.1d	100	F5_inherited
1047	chr16	94849427	94849444	94849427:94849444	2	CAST	C:C	T:T	94849370	57	20.79017443	0.404255319	0.940420572	0.572367974	62.18220215	1.32E-35	0	HUM	95007	94754420	322.5	94849104.5	-221	159	0	0	unknown	F5_69	FAFW97.1a	105	F5_inherited
1048	chr16	94981941	94981941	94981941	1	B6	C	A	94981852	89	474.5472876	0.985808893	2.498222849	0.969691583	196.9377423	4.14E-189	0	HUM	9025	94972916	20652.5	94961288.5	-32	113	0	0	unknown	F5_44	FAFW85.1d	80	F5_inherited
1049	chr16	95279079	95279079	95279079	1	B6	A	G	95279173	94	177.6654842	0.975961538	8.472322009	0.937532021	451.3955332	0	0	CAST	7	95279072	162452.5	95441531.5	-514	207	0	0	unknown	F5_02	FAFW71.2b	38	F5_inherited
1050	chr16	96581565	96581565	96581565	1	B6	A	G	96581650	85	121.7727861	0.456081081	4.230376205	0.457904116	201.9199792	1.82E-245	0	CAST	15	96581580	10843.5	96592408.5	-540	163	0	0	unknown	F5_12	FAFW75.2f	48	F5_inherited
1051	chr16	97537859	97537984	97537859:97537874:97537969:97537984	4	B6	C:T:T:A	G:C:C:T	97537945	39	26.14822839	0.611111111	3.953972544	0.5	225.0844182	8.02E-232	0	CAST	98	97537761	414458.5	97123400.5	-18	218	0	0	unknown	F5_05	FAFW72.1e	41	F5_inherited
1052	chr17	4381007	4381007	4381007	1	B6	C	G	4381175	168	17.25954451	0.352941176	0.239847457	0.831998727	10.5422091	2.24E-05	0	MULT	103139	4277868	423203.5	4804210.5	-209	278	0	0	unknown	F5_29	FAFW80.1a	65	F5_inherited
1053	chr17	5261281	5261281	5261281	1	B6	T	C	5261528	247	51.79663108	0.393939394	1.085799714	0.44274807	61.13331017	1.10E-58	0	HUM	92043	5353324	17004.5	5278285.5	-433	189	0	0	unknown	F5_26	FAFW79.2a	62	F5_inherited
1054	chr17	7172707	7172707	7172707	1	B6	T	C	7172703	4	819.9872821	0.890774125	2.969271126	0.762927297	106.4933171	6.16E-173	0	CAST	43	7172664	99422.5	7073284.5	-42	1030	0	0	unknown	F5_05	FAFW72.1e	41	F5_inherited
1055	chr17	9661178	9661180	9661178:9661180	2	B6	T:T	C:C	9661223	43	214.4504862	0.347079038	2.750857366	0.5	180.6577562	4.60E-158	0	HUM	163150	9498028	67.5	9661247.5	-251	464	0	0	unknown	F5_18	FAFW77.1b	54	F5_inherited
1056	chr17	12039514	12039526	12039514:12039526	2	B6	A:A	G:G	11988630	50884	27.73069596	1	2.855685223	0.664674329	200.3955332	3.07E-212	1	HUM	99338	12138864	50909.5	11988604.5	-542	35	0	0	unknown	F5_29	FAFW80.1a	65	F5_inherited
1057	chr17	12138838	12138838	12138838	1	B6	A	G	12138764	74	152.0374616	0.35483871	3.885920409	0.519956246	75.16443904	3.15E-191	0	CAST	26	12138864	150233.5	11988604.5	-515	97	0	0	unknown	F5_47	FAFW86.1c	83	F5_inherited
1058	chr17	13825578	13825578	13825578	1	B6	T	C	13825659	81	584.9136885	0.905829596	5.46951443	0.80280011	204.7555401	0	0	CAST	20	13825598	39852.5	13785725.5	-30	31	0	0	unknown	F5_64	FAFW93.1d	100	F5_inherited
1059	chr17	26648175	26648175	26648175	1	B6	A	G	26647968	207	30.1685049	0.870967742	0.405860838	0.674844711	20.01776311	6.07E-19	0	CAST	45	26648130	72663.5	26575511.5	-201	367	0	0	unknown	F5_68	FAFW94.1d	104	F5_inherited
1060	chr17	27376468	27376468	27376468	1	B6	T	C	27376532	64	244.8058913	0.810126582	3.787812466	0.697734982	134.0177631	5.43E-295	0	CAST	15	27376453	36855.5	27413323.5	-5094	1325	0	0	unknown	F5_29	FAFW80.1a	65	F5_inherited
1061	chr17	27508002	27508002	27508002	1	B6	C	T	27536999	28997	152.5333131	0.994594595	2.075816154	1	124.0333275	2.75E-87	0	CAST	29068	27537070	94678.5	27413323.5	-20	278	0	0	unknown	F5_31	FAFW80.1g	67	F5_inherited
1062	chr17	46819867	46819867	46819867	1	B6	G	A	46813612	6255	74.29951076	0.11637931	2.661972417	0.205046203	150.8710872	7.09E-106	0	HUM	135496	46955363	6347.5	46813519.5	-19	19	0	0	unknown	F5_64	FAFW93.1d	100	F5_inherited
1063	chr17	46819867	46819867	46819867	1	B6	G	A	46813612	6255	74.29951076	0.11637931	2.661972417	0.205046203	150.8710872	7.09E-106	0	HUM	135496	46955363	6347.5	46813519.5	-19	19	0	0	unknown	F5_66	FAFW94.1b	102	F5_inherited
1064	chr17	51761104	51761104	51761104	1	B6	A	G	51761071	33	169.3558768	0.496240602	1.904600071	0.611312678	26.95110802	4.23E-115	0	HUM	50518	51811622	266762.5	52027866.5	-779	1315	0	0	unknown	F5_56	FAFW89.1c	92	F5_inherited
1065	chr17	51890427	51890427	51890427	1	B6	G	T	51966167	75740	20.36601176	NA	0.438313579	0.371672961	23.37777006	2.36E-15	0	HUM	78805	51811622	137439.5	52027866.5	-35	22	0	0	unknown	F5_09	FAFW75.1a	45	F5_inherited
1066	chr17	52877576	52877576	52877576	1	B6	T	A	52877688	112	86.91805284	0.832298137	1.253153478	0.674453939	65.91997915	1.66E-52	0	HUM	695234	53572810	95.5	52877671.5	-29	126	0	0	unknown	F5_61	FAFW93.1a	97	F5_inherited
1067	chr17	53683867	53683867	53683867	1	CAST	T	G	53683880	13	242.8791475	0.184300341	2.926203678	0.303962872	79.06665509	8.97E-125	0	CAST	7	53683874	137027.5	53546839.5	-5	277	0	0	unknown	F5_45	FAFW86.1a	81	F5_inherited
1068	chr17	57709476	57709476	57709476	1	B6	T	C	57867223	157747	46.91137508	0.407407407	1.109333816	0.5	25.80443209	1.25E-28	0	CAST	157832	57867308	427941.5	58137417.5	-77	239	0	0	unknown	F5_49	FAFW88.1a	85	F5_inherited
1069	chr17	62845772	62845772	62845772	1	B6	A	G	62845835	63	301.3782436	0.393509128	3.424197735	0.461343825	142.2799861	3.17E-134	0	CAST	181	62845953	170094.5	63015866.5	-45	1332	0	0	unknown	F5_66	FAFW94.1b	102	F5_inherited
1070	chr17	62919251	62919251	62919251	1	CAST	A	G	62932840	13589	30.11595338	0.461538462	0.388534604	0.799003495	13.37777006	1.14E-06	0	CAST	13408	62932659	96615.5	63015866.5	-5	288	0	0	unknown	F5_04	FAFW71.1d	40	F5_inherited
1071	chr17	63324939	63324939	63324939	1	CAST	A	G	63324215	724	518.9752037	0.367697595	4.338722922	0.398585389	192.2799861	1.78E-155	0	CAST	824	63324115	309072.5	63015866.5	-35	37	0	0	unknown	F5_17	FAFW77.1a	53	F5_inherited
1072	chr17	66575643	66575643	66575643	1	CAST	A	T	66575588	55	71.61117072	0.38	0.944496009	0.53773059	79.51108023	1.21E-46	0	CAST	25	66575618	176104.5	66751747.5	-87	211	0	0	unknown	F5_53	FAFW89.1a	89	F5_inherited
1073	chr17	68057199	68057199	68057199	1	B6	C	A	68057753	554	329.4626667	0.464539007	6.411052966	0.47809238	114.1155471	0	0	HUM	32497	68024702	743.5	68057942.5	-845	241	0	0	unknown	F5_56	FAFW89.1c	92	F5_inherited
1074	chr17	69055776	69055776	69055776	1	CAST	T	C	69055696	80	171.0826742	0.535211268	1.781443818	0.560224848	58.11554706	1.94E-65	0	CAST	32	69055744	11988.5	69067764.5	-142	138	0	0	unknown	F5_46	FAFW86.1b	82	F5_inherited
1075	chr17	80168131	80168131	80168131	1	CAST	A	G	80129125	39006	21.13740004	0	0.927176855	0	20.95110802	4.38E-22	0	HUM	96070	80264201	39341.5	80128789.5	-80	29	0	0	unknown	F5_53	FAFW89.1a	89	F5_inherited
1076	chr17	82819989	82819989	82819989	1	B6	A	G	82819951	38	253.4199563	0.97826087	2.562505965	1	106.6399931	3.71E-79	0	CAST	53	82819936	387029.5	82432959.5	-132	278	0	0	unknown	F5_58	FAFW90.1b	94	F5_inherited
1077	chr17	87522689	87522689	87522689	1	CAST	T	C	87495724	26965	29.35475617	0.464285714	0.530185436	0.068729012	8.115547062	8.63E-18	0	HUM	35883	87558572	26821.5	87495867.5	-235	83	0	0	unknown	F5_27	FAFW79.1b	63	F5_inherited
1078	chr17	88842535	88842586	88842535:88842586	2	B6	T:A	A:G	88842503	32	251.9771843	0.993366501	1.249045509	1	97.19776658	8.43E-48	0	CAST	0	88842535	53876.5	88788658.5	-77	221	0	0	unknown	F5_16	FAFW76.1b	52	F5_inherited
1079	chr17	90954030	90954030	90954030	1	CAST	C	A	90954179	149	101.0946965	0.579646018	1.715692199	0.588443416	73.49331712	2.51E-47	0	HUM	158915	91112945	1500563.5	92454593.5	-55	262	0	0	unknown	F5_37	FAFW84.1a	73	F5_inherited
1080	chr18	4690081	4690081	4690081	1	CAST	T	C	4690066	15	540.0245405	0.354800937	8.241678673	0.469396081	245.0666551	0	0	CAST	23	4690058	613982.5	4076098.5	-278	86	0	0	unknown	F5_57	FAFW90.1a	93	F5_inherited
1081	chr18	5400911	5400911	5400911	1	B6	C	G	5394007	6904	121.7322858	0.946107784	1.418238976	0.890479067	83.23109412	5.90E-68	0	CAST	7032	5393879	15524.5	5416435.5	-1	3	0	0	unknown	F5_55	FAFW89.1b	91	F5_inherited
1082	chr18	5400911	5400911	5400911	1	B6	C	G	5394007	6904	121.7322858	0.946107784	1.418238976	0.890479067	83.23109412	5.90E-68	0	CAST	7032	5393879	15524.5	5416435.5	-1	3	0	0	unknown	F5_72	FAFW97.2a	108	F5_inherited
1083	chr18	8554280	8554280	8554280	1	CAST	G	T	8554324	44	482.0494776	0.712053571	7.945347942	0.697115718	395.7066481	0	0	CAST	1	8554281	418723.5	8135556.5	-183	174	0	0	unknown	F5_03	FAFW71.1b	39	F5_inherited
1084	chr18	10009716	10009716	10009716	1	B6	A	C	10009717	1	614.990007	0.595238095	4.895973975	0.647460418	122.0666551	2.23E-213	0	HUM	131238	9878478	9407.5	10019123.5	-194	65	0	0	unknown	F5_69	FAFW97.1a	105	F5_inherited
1085	chr18	10902627	10902627	10902627	1	CAST	T	C	10902714	87	729.8867868	0.334298119	4.631723065	0.531512608	111.0666551	3.95743632746933e-316	0	CAST	44	10902671	54678.5	10957305.5	-219	383	0	0	unknown	F5_15	FAFW76.1a	51	F5_inherited
1086	chr18	12878595	12878595	12878595	1	B6	G	A	12879168	573	210.2001906	0.763066202	17.00183501	0.62554726	621.2799861	0	1	KO	170563	13049158	107328.5	12771266.5	-57	207	0	0	unknown	F5_41	FAFW85.1a	77	F5_inherited
1087	chr18	14393867	14393867	14393867	1	B6	A	G	14393734	133	803.5678457	0.984109589	4.157418085	0.931193608	156.5422091	7.91E-197	0	CAST	53	14393814	236419.5	14630286.5	-54	102	0	0	unknown	F5_01	FAFW71.2a	37	F5_inherited
1088	chr18	15331016	15331029	15331016:15331029	2	B6	G:T	A:C	15331036	7	602.0428305	0.993906567	4.922160252	0.998868504	145.3288781	6.08E-197	0	CAST	0	15331017	196061.5	15527090.5	-12	209	0	0	unknown	F5_42	FAFW85.1b	78	F5_inherited
1089	chr18	19937910	19937910	19937910	1	CAST	A	G	19937903	7	527.047885	0.466457023	6.39777522	0.551331261	165.5911011	4.38E-224	0	CAST	37	19937873	703210.5	20641120.5	-136	31	0	0	unknown	F5_05	FAFW72.1e	41	F5_inherited
1090	chr18	20749905	20749905	20749905	1	CAST	C	A	20749820	85	46.10388462	0.35106383	1.077923246	0.400102441	65.06665509	5.86E-36	0	HUM	1874	20751779	33448.5	20716456.5	-103	123	0	0	unknown	F5_18	FAFW77.1b	54	F5_inherited
1091	chr18	21908887	21908887	21908887	1	B6	C	G	21999262	90375	48.23107815	0.242424242	0.970022128	0.486475108	36.96887113	2.07E-27	0	CAST	90426	21999313	531940.5	21376946.5	-63	219	0	0	unknown	F5_15	FAFW76.1a	51	F5_inherited
1092	chr18	22682208	22682208	22682208	1	CAST	C	T	22682127	81	498.105444	0.28410372	4.338748899	0.361838634	177.3288781	1.77E-155	0	HUM	51670	22733878	121.5	22682086.5	-89	161	0	0	unknown	F5_45	FAFW86.1a	81	F5_inherited
1093	chr18	24065202	24065202	24065202	1	B6	A	G	24065379	177	49.41021661	0.777777778	1.995797369	0.595283943	115.4444251	1.22E-107	0	HUM	43414	24021788	289.5	24065491.5	-69	261	0	0	unknown	F5_58	FAFW90.1b	94	F5_inherited
1094	chr18	29283432	29283747	29283432:29283747	2	CAST	T:C	A:A	29283558	126	657.5305678	0.61452514	7.554618979	0.649583192	297.4933171	7.06E-250	0	CAST	26	29283406	832253.5	30116000.5	-33	37	1	0	unknown	F5_25	FAFW79.1a	61	F5_inherited
1095	chr18	30902548	30902548	30902548	1	CAST	G	A	30899349	3199	227.2838158	0.962962963	2.836182354	0.92920917	116.4933171	6.02E-111	0	HUM	368280	30534268	403242.5	30499305.5	-610	68	0	0	unknown	F5_46	FAFW86.1b	82	F5_inherited
1096	chr18	32100406	32100406	32100406	1	B6	A	C	32100323	83	632.3481445	0.460111317	7.096922736	0.575521461	92.68888503	4.20E-171	0	CAST	24	32100430	191876.5	31908529.5	-263	330	0	0	unknown	F5_42	FAFW85.1b	78	F5_inherited
1097	chr18	32313446	32313446	32313446	1	B6	C	T	32325925	12479	210.3336591	0.363043478	4.124279873	0.405556494	365.2977492	2.83E-243	0	HUM	56734	32256712	12475.5	32325921.5	-118	266	0	0	unknown	F5_18	FAFW77.1b	54	F5_inherited
1098	chr18	34292107	34292107	34292107	1	B6	T	C	34292521	414	15.31746296	0.46875	0.266201318	0.679045258	16.75554011	3.01E-06	0	HUM	256387	34035720	44577.5	34336684.5	-33	539	0	0	unknown	F5_42	FAFW85.1b	78	F5_inherited
1099	chr18	34559433	34559433	34559433	1	B6	A	G	34501851	57582	100.9965878	0.473684211	3.157111611	0.46507657	85.90221605	1.40E-111	0	HUM	117670	34677103	57669.5	34501763.5	-32	192	0	0	unknown	F5_72	FAFW97.2a	108	F5_inherited
1100	chr18	34810659	34810682	34810659:34810682	2	CAST	G:A	T:G	34810512	147	1043.548211	0.485760781	7.700042557	0.534376805	130.902216	0	0	HUM	87067	34897749	81.5	34810763.5	-769	639	1	0	unknown	F5_36	FAFW81.2c	72	F5_inherited
1101	chr18	37974956	37974956	37974956	1	B6	A	G	37975674	718	56.55968394	0.369230769	1.999514197	0.459956807	187.2977492	3.49E-181	0	MULT	30222	37944734	31226.5	38006182.5	-177	371	0	0	unknown	F5_53	FAFW89.1a	89	F5_inherited
1102	chr18	43443928	43443928	43443928	1	B6	C	T	43443977	49	193.6528876	0.73433584	3.784011975	0.628366053	155.8044321	1.76E-102	0	HUM	29965	43473893	141256.5	43302671.5	-32	46	0	0	unknown	F5_34	FAFW81.2a	70	F5_inherited
1103	chr18	48885892	48885892	48885892	1	B6	G	C	48885766	126	70.13004442	0.39	1.616214163	0.621998467	57.37777006	1.40E-45	0	HUM	107693	48778199	333.5	48886225.5	-248	82	0	0	unknown	F5_57	FAFW90.1a	93	F5_inherited
1104	chr18	51090673	51090673	51090673	1	B6	G	T	50870051	220622	20.5095505	0.863636364	0.257425064	1	14.72221257	6.29E-05	0	HUM	621322	51711995	263252.5	51353925.5	-954	71	0	0	unknown	F5_53	FAFW89.1a	89	F5_inherited
1105	chr18	51353973	51353973	51353973	1	B6	G	T	51353941	32	258.9137093	0.469421488	5.805394052	0.480376765	280.2799861	1.76E-215	0	HUM	358022	51711995	47.5	51353925.5	-18	142	0	0	unknown	F5_64	FAFW93.1d	100	F5_inherited
1106	chr18	53285376	53285397	53285376:53285397	2	B6	A:C	G:A	53285503	106	179.383904	0.191558442	2.123013011	0.445186879	127.7066481	1.89E-98	0	HUM	7267	53292664	0	53285392.5	-41	50	0	0	unknown	F5_58	FAFW90.1b	94	F5_inherited
1107	chr18	53286334	53286334	53286334	1	B6	G	A	53285503	831	179.383904	0.191558442	2.123013011	0.445186879	127.7066481	1.89E-98	0	HUM	6330	53292664	941.5	53285392.5	-153	278	0	0	unknown	F5_50	FAFW88.1b	86	F5_inherited
1108	chr18	56580023	56580023	56580023	1	B6	G	C	56580148	125	650.7526374	0.967819791	3.285496943	0.827223371	161.9688711	1.96E-109	0	CAST	2	56580025	5559.5	56574463.5	-56	63	0	0	unknown	F5_50	FAFW88.1b	86	F5_inherited
1109	chr18	57915479	57915479	57915479	1	CAST	T	C	57915362	117	71.10203176	0.417582418	1.173577069	0.648390823	50.5422091	5.69E-38	0	HUM	104543	58020022	89631.5	57825847.5	-122	82	0	0	unknown	F5_17	FAFW77.1a	53	F5_inherited
1110	chr18	58479700	58479730	58479700:58479721:58479730	3	B6	T:A:T	C:G:A	58479578	122	192.6426419	0.932432432	2.106200615	0.787003908	90.59110107	5.84E-78	0	HUM	28256	58507986	384.5	58479315.5	-72	157	0	0	unknown	F5_64	FAFW93.1d	100	F5_inherited
1111	chr18	60598022	60598067	60598022:60598067	2	B6	A:T	G:C	60579051	18971	148.1244578	0.502040816	3.429776531	0.474764465	297.1999653	0	0	CAST	19055	60578967	153095.5	60751162.5	-14	352	0	0	unknown	F5_40	FAFW84.1d	76	F5_inherited
1112	chr18	60751794	60751794	60751794	1	B6	C	T	60751594	200	156.6012263	0.384180791	5.426973015	0.5	99.11554706	8.22E-299	0	HUM	172827	60578967	631.5	60751162.5	-514	24	0	0	unknown	F5_58	FAFW90.1b	94	F5_inherited
1113	chr18	63945195	63945204	63945195:63945204	2	B6	A:A	G:G	63945208	4	244.1783006	0.982817869	2.477966988	0.977830795	85.80443209	9.16E-124	0	CAST	9	63945213	7322.5	63952526.5	-462	186	0	0	unknown	F5_50	FAFW88.1b	86	F5_inherited
1114	chr18	64260818	64260818	64260818	1	B6	T	C	64260743	75	295.7045997	0.39192399	4.660986309	0.468364137	173.8533241	2.48E-196	0	MULT	315605	63945213	252671.5	64513489.5	-1161	113	0	0	unknown	F5_39	FAFW84.1c	75	F5_inherited
1115	chr18	67850187	67850187	67850187	1	CAST	T	C	67850226	39	669.6926152	0.559646539	5.841034315	0.371546722	159.5911011	8.20E-167	0	CAST	33	67850154	44381.5	67805805.5	-530	23	0	0	unknown	F5_34	FAFW81.2a	70	F5_inherited
1116	chr18	71683890	71683890	71683890	1	CAST	T	C	71684011	121	270.0819975	0.32815534	2.187296551	0.437510673	104.0177631	1.43E-81	0	HUM	152287	71836177	32.5	71683922.5	-218	304	0	0	unknown	F5_03	FAFW71.1b	39	F5_inherited
1117	chr18	71689830	71689830	71689830	1	CAST	C	A	71684011	5819	270.0819975	0.32815534	2.187296551	0.437510673	104.0177631	1.43E-81	0	HUM	146347	71836177	5907.5	71683922.5	-217	65	0	0	unknown	F5_32	FAFW80.1h	68	F5_inherited
1118	chr18	73453834	73453834	73453834	1	B6	T	C	73453930	96	900.9536118	0.990909091	4.172127272	0.970412878	259.3466412	5.89E-183	0	CAST	5	73453829	206469.5	73247364.5	-34	14	0	0	unknown	F5_29	FAFW80.1a	65	F5_inherited
1119	chr18	78712394	78712397	78712394:78712397	2	CAST	T:G	C:A	78712478	81	196.4300574	0.303643725	2.204997915	0.424824584	93.11554706	1.16E-61	0	CAST	242383	78954780	264977.5	78977374.5	-53	434	0	0	unknown	F5_03	FAFW71.1b	39	F5_inherited
1120	chr18	79415705	79415705	79415705	1	CAST	T	C	79415761	56	22.55911457	0.517241379	0.454210679	0.868550683	10.85332407	6.36E-09	0	MULT	77755	79337950	192780.5	79222924.5	-192	137	0	0	unknown	F5_53	FAFW89.1a	89	F5_inherited
1121	chr18	81342995	81343004	81342995:81343004	2	B6	G:A	C:G	81342990	5	313.9897811	0.835294118	1.55121078	0.831150612	104.1822021	2.65E-92	0	HUM	7184	81335811	66.5	81342928.5	-265	361	0	0	unknown	F5_66	FAFW94.1b	102	F5_inherited
1122	chr18	82459935	82459996	82459935:82459996	2	B6	T:A	C:G	82460117	121	399.4634724	0.769436997	5.106135899	0.7489489	140.5911011	7.42E-113	0	CAST	55	82460051	74075.5	82385859.5	-394	65	0	0	unknown	F5_50	FAFW88.1b	86	F5_inherited
1123	chr18	83634058	83634058	83634058	1	B6	C	T	83634169	111	394.1760938	0.542151163	5.891000094	0.458188599	310.9199792	0	0	HUM	71850	83562208	37.5	83634095.5	-850	242	0	0	unknown	F5_46	FAFW86.1b	82	F5_inherited
1124	chr18	83634300	83634300	83634300	1	CAST	G	A	83634169	131	394.1760938	0.542151163	5.891000094	0.458188599	310.9199792	0	0	HUM	72092	83562208	204.5	83634095.5	-242	136	0	0	unknown	F5_31	FAFW80.1g	67	F5_inherited
1125	chr18	84209746	84209746	84209746	1	CAST	C	T	84209637	109	377.1923149	0.450084602	6.780399278	0.534336315	597.0355262	0	1	HUM	2297	84207449	41701.5	84251447.5	-110	259	0	0	unknown	F5_03	FAFW71.1b	39	F5_inherited
1126	chr18	88866462	88868007	88866462:88867142:88867177:88867199:88867494:88867531:88867535:88867967:88868007	9	B6	G:T:C:T:C:C:A:G:C	A:C:T:G:A:T:C:A:T	88821591	44871	55.41403102	0.305084746	5.640665835	0.493924337	164.5911011	4.90E-188	0	CAST	308301	88558161	4153703.5	84712758.5	-1364	1808	0	0	unknown	F5_59	FAFW90.1c	95	F5_inherited
1127	chr18	88869815	88869815	88869815	1	B6	A	G	88821591	48224	55.41403102	0.305084746	5.640665835	0.493924337	164.5911011	4.90E-188	0	CAST	311654	88558161	4157056.5	84712758.5	-1808	1998	0	0	unknown	F5_65	FAFW94.1a	101	F5_inherited
1128	chr19	3423967	3424396	3423967:3423969:3423988:3424057:3424396	5	CAST	G:T:G:T:A	A:C:A:C:G	3420392	3575	20.82398623	NA	2.212341643	NA	0	6.72E-152	0	HUM	17340	3406627	3423.5	3420543.5	-63	919	0	0	unknown	F5_33	FAFW81.1a	69	F5_inherited
1129	chr19	4090913	4090913	4090913	1	CAST	C	G	4091238	325	22.42007403	0.688888889	0.538304295	0.692538211	25.96887113	1.11E-15	0	MULT	21721	4112634	17832.5	4073080.5	-215	104	0	0	unknown	F5_21	FAFW78.1a	57	F5_inherited
1130	chr19	4112700	4112700	4112700	1	B6	T	C	4112741	41	546.0640758	0.975182482	2.890455228	0.865521693	198.3466412	2.68E-250	0	CAST	66	4112634	39619.5	4073080.5	-133	265	0	0	unknown	F5_64	FAFW93.1d	100	F5_inherited
1131	chr19	6323971	6323971	6323971	1	B6	T	C	6323903	68	174.8205133	0.732954545	4.207398887	0.560472172	206.7066481	3.32E-224	0	HUM	52880	6376851	111.5	6324082.5	-261	343	0	0	unknown	F5_07	FAFW72.1i	43	F5_inherited
1132	chr19	6677147	6677147	6677147	1	B6	A	T	6677041	106	106.6304718	0.388535032	1.392735852	0.39941884	129.2488572	1.13E-89	0	CAST	46	6677101	137151.5	6539995.5	-127	29	0	0	unknown	F5_58	FAFW90.1b	94	F5_inherited
1133	chr19	10773820	10773820	10773820	1	B6	C	G	10773300	520	237.7193181	0.38030888	3.60362112	0.440189393	267.5110802	2.23E-241	0	HUM	4301	10769519	52.5	10773767.5	-81	149	0	0	unknown	F5_38	FAFW84.1b	74	F5_inherited
1134	chr19	16146974	16146974	16146974	1	B6	T	G	16146928	46	776.4834109	0.453410183	7.220197898	0.526185121	171.8533241	1.75E-192	0	HUM	48479	16195453	6661.5	16140312.5	-402	85	0	0	unknown	F5_58	FAFW90.1b	94	F5_inherited
1135	chr19	16147059	16147059	16147059	1	B6	T	C	16146928	131	776.4834109	0.453410183	7.220197898	0.526185121	171.8533241	1.75E-192	0	HUM	48394	16195453	6746.5	16140312.5	-85	489	0	0	unknown	F5_15	FAFW76.1a	51	F5_inherited
1136	chr19	16685262	16685262	16685262	1	B6	T	C	16685206	56	380.8542112	0.956777996	3.144606988	0.875884472	113.0666551	4.18E-118	0	MULT	160496	16524766	78264.5	16606997.5	-368	20	0	0	unknown	F5_56	FAFW89.1c	92	F5_inherited
1137	chr19	17022108	17022108	17022108	1	CAST	A	G	17022094	14	278.3061545	0.00304878	1.320845504	0.054571819	59.49331712	1.87E-46	0	HUM	15690	17037798	335.5	17021772.5	-18	26	0	0	unknown	F5_33	FAFW81.1a	69	F5_inherited
1138	chr19	18935497	18935497	18935497	1	CAST	T	C	18935417	80	124.0788709	0.595505618	3.05257811	0.524897646	40.16443904	4.12E-97	0	HUM	3807	18939304	1040649.5	19976146.5	-511	29	0	0	unknown	F5_45	FAFW86.1a	81	F5_inherited
1139	chr19	18935526	18935526	18935526	1	CAST	A	G	18935417	109	124.0788709	0.595505618	3.05257811	0.524897646	40.16443904	4.12E-97	0	HUM	3778	18939304	1040620.5	19976146.5	-29	931	0	0	unknown	F5_63	FAFW93.1e	99	F5_inherited
1140	chr19	25430022	25430022	25430022	1	CAST	C	T	25430777	755	214.9655277	0.143459916	3.89014442	0.220925118	335.0355262	1.12E-299	0	HUM	199620	25629642	795.5	25430817.5	-39	48	0	0	unknown	F5_64	FAFW93.1d	100	F5_inherited
1141	chr19	25885524	25885535	25885524:25885529:25885535	3	CAST	G:A:T	A:G:G	25885455	69	90.78989316	0.015625	0.71370995	0	52.67332059	5.97E-27	0	HUM	151603	25733921	317.5	25885852.5	-44	33	0	0	unknown	F5_06	FAFW72.1f	42	F5_inherited
1142	chr19	31050696	31050696	31050696	1	B6	A	G	31050541	155	661.3501269	0.986614612	5.186743673	0.857183585	272.9688711	2.54E-196	0	CAST	112	31050584	268243.5	31318939.5	-110	149	0	0	unknown	F5_38	FAFW84.1b	74	F5_inherited
1143	chr19	31428500	31428530	31428500:31428530	2	CAST	G:C	T:T	31428344	156	126.5005092	0.244318182	1.833548388	0.53661395	68.2799861	5.95E-55	0	HUM	22183	31450713	63.5	31428436.5	-227	60	0	0	unknown	F5_05	FAFW72.1e	41	F5_inherited
1144	chr19	35049730	35049730	35049730	1	B6	T	C	35101305	51575	28.9196569	0.979166667	0.954564422	0.734833739	34.06665509	2.47E-21	0	HUM	74301	34975429	51626.5	35101356.5	-52	20	0	0	unknown	F5_49	FAFW88.1a	85	F5_inherited
1145	chr19	35970294	35970294	35970294	1	CAST	G	A	35970379	85	192.0360137	0.105058366	8.512466474	0.339383839	494.9688711	0	1	KO	115543	35854751	145767.5	36116061.5	-10	47	0	0	unknown	F5_35	FAFW81.2b	71	F5_inherited
1146	chr19	35970406	35970406	35970406	1	CAST	A	C	35970379	27	192.0360137	0.105058366	8.512466474	0.339383839	494.9688711	0	1	KO	115655	35854751	145655.5	36116061.5	-34	86	0	0	unknown	F5_17	FAFW77.1a	53	F5_inherited
1147	chr19	37818065	37818065	37818065	1	B6	C	A	37818199	134	41.16316591	0.523076923	1.145773791	0.581517543	85.87108718	7.55E-40	0	CAST	18	37818083	161782.5	37656282.5	-54	152	0	0	unknown	F5_14	FAFW76.1d	50	F5_inherited
1148	chr19	38297083	38297083	38297083	1	CAST	A	G	38297018	65	43.96687305	0.223404255	0.676499768	0.43672661	15.80443209	2.59E-14	0	CAST	76	38297159	26450.5	38270632.5	-73	136	0	0	unknown	F5_19	FAFW77.1d	55	F5_inherited
1149	chr19	40241622	40241622	40241622	1	B6	A	C	40241561	61	550.775691	0.988744589	3.774625789	0.989401594	264.6088642	3.21E-237	0	CAST	58	40241564	94212.5	40335834.5	-62	111	0	0	unknown	F5_14	FAFW76.1d	50	F5_inherited
1150	chr19	40718203	40718286	40718203:40718211:40718286	3	B6	A:A:A	G:C:G	40717745	458	142.4134987	0.549407115	1.926048218	0.663098064	79.70664814	6.01E-72	0	HUM	77445	40795731	125490.5	40843776.5	-78	112	0	0	unknown	F5_32	FAFW80.1h	68	F5_inherited
1151	chr19	43617971	43617971	43617971	1	B6	A	G	43618154	183	114.9858906	0.41025641	2.511633295	0.590297298	143.9688711	1.17E-152	0	HUM	50905	43567066	8795.5	43626766.5	-21	708	0	0	unknown	F5_30	FAFW80.1b	66	F5_inherited
1152	chr19	45392240	45392240	45392240	1	B6	T	G	45392300	60	98.57154339	0.474576271	2.827135805	0.442328158	112.7066481	3.05E-132	0	CAST	62	45392302	97018.5	45489258.5	-11	218	0	0	unknown	F5_25	FAFW79.1a	61	F5_inherited
1153	chr19	47945520	47945530	47945520:47945530	2	B6	T:C	C:G	47945527	3	654.511326	0.991354467	4.504913877	0.977924203	268.8710872	2.51E-274	0	CAST	67	47945597	32162.5	47913357.5	-332	48	0	0	unknown	F5_65	FAFW94.1a	101	F5_inherited
1154	chr19	53008460	53008499	53008460:53008481:53008499	3	B6	A:T:G	C:A:A	53008405	55	60.22380894	0.440366972	0.459913227	0.364253287	44.19996526	1.82E-19	0	HUM	2390	53006070	124.5	53008335.5	-148	161	0	0	unknown	F5_45	FAFW86.1a	81	F5_inherited
1155	chr19	57046502	57046502	57046502	1	CAST	G	A	57046499	3	128.5502547	0.661764706	2.590112637	0.532689916	107.0666551	4.18E-108	0	HUM	127110	56919392	8.5	57046510.5	-535	93	0	0	unknown	F5_64	FAFW93.1d	100	F5_inherited
1156	chr19	57046595	57046595	57046595	1	B6	T	C	57046499	96	128.5502547	0.661764706	2.590112637	0.532689916	107.0666551	4.18E-108	0	HUM	127203	56919392	84.5	57046510.5	-93	32	0	0	unknown	F5_05	FAFW72.1e	41	F5_inherited
1157	chr19	57383245	57383245	57383245	1	B6	C	T	57383301	56	610.3653938	0.523560209	4.665144331	0.572249921	145.3288781	0	0	HUM	106482	57489727	74.5	57383319.5	-8999	462	0	0	unknown	F5_05	FAFW72.1e	41	F5_inherited
1158	chr19	57489798	57489834	57489798:57489810:57489834	3	CAST	G:C:A	A:T:C	57489773	25	337.8168455	0.546351085	6.353546049	0.439842631	174.5422091	1.22E-206	0	CAST	71	57489727	63904.5	57553738.5	-146	99	0	0	unknown	F5_13	FAFW76.1c	49	F5_inherited
1159	chr19	58364889	58364889	58364889	1	B6	C	G	58364853	36	518.0621028	0.552631579	8.048396559	0.519273188	207.5422091	0	0	CAST	61	58364828	134915.5	58229973.5	-121	112	0	0	unknown	F5_29	FAFW80.1a	65	F5_inherited
1160	chr2	3419493	3419493	3419493	1	CAST	T	G	3419668	175	23.13591781	0.863636364	19.99548281	0.582412989	558.164439	0	1	CAST	5	3419488	598188.5	4017681.5	-152	86	0	0	unknown	F5_06	FAFW72.1f	42	F5_inherited
1161	chr2	4622395	4622395	4622395	1	B6	G	A	4622348	47	200.8976422	0.990853659	2.162686855	1	50.42666203	2.86E-42	0	CAST	8	4622403	48822.5	4671217.5	-253	130	0	0	unknown	F5_29	FAFW80.1a	65	F5_inherited
1162	chr2	5491676	5491676	5491676	1	B6	G	C	5472361	19315	27.8190428	0.363636364	0.676557255	0.411598259	28.2799861	1.06E-20	0	MULT	38140	5453536	170125.5	5661801.5	-168	137	0	0	unknown	F5_02	FAFW71.2b	38	F5_inherited
1163	chr2	7004318	7004318	7004318	1	B6	T	C	7004155	163	405.8145314	0.483050847	3.103497327	0.576523829	150.2799861	7.00E-158	0	HUM	241629	6762689	237.5	7004555.5	-104	1009	0	0	unknown	F5_49	FAFW88.1a	85	F5_inherited
1164	chr2	11402614	11402614	11402614	1	CAST	A	G	11402654	40	118.786428	0.480769231	1.987546586	0.465711667	116.6577562	7.55E-85	0	CAST	367	11402981	189883.5	11212730.5	-154	88	0	0	unknown	F5_18	FAFW77.1b	54	F5_inherited
1165	chr2	18108469	18108489	18108469:18108489	2	B6	G:A	C:C	18108240	229	434.0030615	0.449920509	5.131153887	0.575173132	146.3288781	4.12E-231	0	HUM	2789	18111278	49738.5	18158227.5	-117	118	0	0	unknown	F5_06	FAFW72.1f	42	F5_inherited
1166	chr2	24642740	24642740	24642740	1	B6	T	G	24642863	123	321.0286655	0.401162791	4.312797558	0.486861466	190.2799861	5.55E-190	0	CAST	144	24642884	34538.5	24608201.5	-101	180	0	0	unknown	F5_45	FAFW86.1a	81	F5_inherited
1167	chr2	25950353	25950353	25950353	1	B6	G	A	25950211	142	101.5946068	0.553333333	3.003628668	0.563585273	141.5422091	5.69E-122	0	MULT	17172	25933181	51396.5	25898956.5	-105	244	0	0	unknown	F5_09	FAFW75.1a	45	F5_inherited
1168	chr2	28694725	28694725	28694725	1	B6	C	G	28694541	184	206.0146205	0.752	3.535399276	0.645400759	261.3466412	1.97E-276	0	CAST	70	28694655	114648.5	28809373.5	-84	212	0	0	unknown	F5_11	FAFW75.2e	47	F5_inherited
1169	chr2	28809365	28809367	28809365:28809367	2	B6	C:G	A:A	28809331	34	205.4598817	0.629464286	4.146715152	0.554717903	502.5777353	0	0	HUM	65842	28875209	6.5	28809373.5	-22	181	0	0	unknown	F5_03	FAFW71.1b	39	F5_inherited
1170	chr2	30346177	30346177	30346177	1	CAST	A	G	30345756	421	282.4804455	0.4	7.259900748	0.527212157	202.1155471	0	1	HUM	45036	30301141	31696.5	30314480.5	-724	319	0	0	unknown	F5_61	FAFW93.1a	97	F5_inherited
1171	chr2	31235033	31235088	31235033:31235088	2	B6	G:T	A:C	31235294	206	211.9084988	0.902723735	1.68178657	0.831061482	131.3955332	1.80E-118	0	HUM	28893	31263981	540.5	31235628.5	-56	105	0	0	unknown	F5_11	FAFW75.2e	47	F5_inherited
1172	chr2	32230786	32230786	32230786	1	B6	C	A	32233268	2482	87.95933869	0.613636364	1.883994517	0.438135806	16.16443904	4.32E-87	0	CAST	2436	32233222	98596.5	32329382.5	-29	710	0	0	unknown	F5_29	FAFW80.1a	65	F5_inherited
1173	chr2	38410095	38410095	38410095	1	B6	A	G	38409840	255	476.2912831	0.995327103	5.005373097	0.987712996	380.3466412	0	0	CAST	151	38409944	12092.5	38398002.5	-143	66	0	0	unknown	F5_24	FAFW78.1e	60	F5_inherited
1174	chr2	45085746	45085746	45085746	1	B6	C	T	45086236	490	562.7429422	0.275449102	6.395878502	0.471785652	53.16443904	1.01E-255	0	HUM	188294	45274040	809.5	45086555.5	-317	2866	0	0	unknown	F5_13	FAFW76.1c	49	F5_inherited
1175	chr2	51235180	51235180	51235180	1	B6	A	G	51132101	103079	20.50913875	NA	6.296512733	0.521757631	114.902216	1.08E-274	0	KO	274674	50960506	184398.5	51050781.5	-888	135	0	0	unknown	F5_40	FAFW84.1d	76	F5_inherited
1176	chr2	52614299	52614299	52614299	1	B6	G	A	52614223	76	623.7390082	0.883174958	5.03102604	0.708321441	388.8221952	0	0	CAST	7	52614306	27380.5	52586918.5	-39	79	0	0	unknown	F5_06	FAFW72.1f	42	F5_inherited
1177	chr2	62352371	62352371	62352371	1	B6	T	C	62352304	67	66.13786443	0.024390244	0.752555659	0.209533167	22.37777006	6.01E-21	0	CAST	3	62352374	21941.5	62374312.5	-694	269	0	0	unknown	F5_08	FAFW72.2f	44	F5_inherited
1178	chr2	66580744	66580744	66580744	1	B6	T	G	66580763	19	75.7005074	0.448648649	2.044328213	0.491534987	59.06665509	3.73E-52	0	CAST	36	66580708	301413.5	66882157.5	-434	83	0	0	unknown	F5_24	FAFW78.1e	60	F5_inherited
1179	chr2	68348959	68348959	68348959	1	CAST	C	G	68348876	83	80.67446319	0.430894309	1.02574104	0.466563338	104.6755193	4.56E-70	1	HUM	34809	68314150	77.5	68348881.5	-52	337	0	0	unknown	F5_44	FAFW85.1d	80	F5_inherited
1180	chr2	68463445	68463445	68463445	1	B6	T	G	68463418	27	643.7123702	0.604972376	4.252145294	0.562058408	378.6755193	7.45E-302	0	CAST	26	68463471	97595.5	68365849.5	-8	102	0	0	unknown	F5_07	FAFW72.1i	43	F5_inherited
1181	chr2	70022662	70022662	70022662	1	CAST	G	T	70022496	166	592.7709529	0.429065744	4.182813026	0.465182852	86.16443904	2.91E-144	0	HUM	102658	70125320	39355.5	69983306.5	-275	130	0	0	unknown	F5_48	FAFW86.1d	84	F5_inherited
1182	chr2	73365304	73365304	73365304	1	B6	G	A	73365295	9	165.6155992	0.334140436	4.426408125	0.5	155.8044321	6.45E-112	0	HUM	17827	73383131	236.5	73365067.5	-144	63	0	0	unknown	F5_25	FAFW79.1a	61	F5_inherited
1183	chr2	75071214	75071235	75071214:75071235	2	B6	A:A	G:G	75071179	35	310.1574525	0.688095238	6.071285261	0.587472401	142.902216	3.87E-159	0	CAST	0	75071225	89676.5	75160911.5	-66	167	0	0	unknown	F5_09	FAFW75.1a	45	F5_inherited
1184	chr2	75767372	75767411	75767372:75767411	2	CAST	A:A	G:C	75767619	208	394.7109316	0.481914894	11.78233486	0.471703197	371.0666551	0	0	CAST	117	75767528	32206.5	75735165.5	-150	200	0	0	unknown	F5_50	FAFW88.1b	86	F5_inherited
1185	chr2	79657071	79657071	79657071	1	CAST	C	T	79657227	156	557.1950443	0.489977728	5.936048443	0.531108655	225.0177631	0	0	HUM	67173	79589898	16.5	79657054.5	-416	174	0	0	unknown	F5_49	FAFW88.1a	85	F5_inherited
1186	chr2	92072739	92072739	92072739	1	B6	A	T	92072354	385	64.93971037	0.379310345	1.472686177	0.407155852	129.2488572	1.84E-68	0	HUM	52266	92125005	351.5	92072387.5	-66	92	0	0	unknown	F5_58	FAFW90.1b	94	F5_inherited
1187	chr2	94041325	94041339	94041325:94041339	2	B6	C:G	T:C	94041425	86	162.420849	0.997979798	1.995019622	1	144.6733206	1.84E-99	0	HUM	110888	93930437	115.5	94041454.5	-281	55	0	0	unknown	F5_25	FAFW79.1a	61	F5_inherited
1188	chr2	99736709	99736709	99736709	1	B6	C	T	99455788	280921	79.71519073	0.911111111	4.341786046	0.798432862	108.902216	5.35E-130	0	CAST	280867	99455842	1471432.5	101208141.5	-12	17	0	0	unknown	F5_25	FAFW79.1a	61	F5_inherited
1189	chr2	102432080	102432080	102432080	1	CAST	A	G	102431676	404	365.4465219	0.445977011	5.033746221	0.424997052	113.3288781	2.07E-250	0	CAST	436	102431644	148839.5	102283240.5	-30	53	0	0	unknown	F5_33	FAFW81.1a	69	F5_inherited
1190	chr2	106861476	106861476	106861476	1	B6	A	G	106861412	64	743.6106359	0.572327044	7.247404057	0.532098379	311.5422091	0	0	CAST	34	106861510	138242.5	106999718.5	-176	81	0	0	unknown	F5_31	FAFW80.1g	67	F5_inherited
1191	chr2	107031883	107031927	107031883:107031912:107031927	3	B6	T:A:G	A:G:T	107031802	81	293.2881902	0.993224932	3.412840309	0.996736484	115.7555401	2.51E-83	0	CAST	0	107031923	32164.5	106999718.5	-28	43	0	0	unknown	F5_50	FAFW88.1b	86	F5_inherited
1192	chr2	115554308	115554347	115554308:115554347	2	CAST	A:C	G:A	115554082	226	242.4222332	0.540983607	8.323906069	0.46317914	81.47555401	6.81E-299	0	HUM	173813	115728160	161256.5	115393051.5	-2231	1856	0	0	unknown	F5_29	FAFW80.1a	65	F5_inherited
1193	chr2	120742042	120742042	120742042	1	CAST	G	A	120741987	55	461.4779377	0.530963303	7.657440291	0.521815394	252.1155471	1.34E-282	0	CAST	37	120742005	18026.5	120724015.5	-137	227	0	0	unknown	F5_65	FAFW94.1a	101	F5_inherited
1194	chr2	127349529	127349529	127349529	1	B6	G	T	127349624	95	370.8525021	0.313131313	5.502359971	0.480035813	550.9866342	0	0	HUM	268010	127081519	12.5	127349541.5	-556	84	0	0	unknown	F5_59	FAFW90.1c	95	F5_inherited
1195	chr2	127349529	127349529	127349529	1	CAST	G	T	127349624	95	370.8525021	0.313131313	5.502359971	0.480035813	550.9866342	0	0	HUM	268010	127081519	12.5	127349541.5	-556	84	0	0	unknown	F5_10	FAFW75.1b	46	F5_inherited
1196	chr2	127349631	127349631	127349631	1	CAST	G	A	127349624	7	370.8525021	0.313131313	5.502359971	0.480035813	550.9866342	0	0	HUM	268112	127081519	89.5	127349541.5	-17	48	0	0	unknown	F5_06	FAFW72.1f	42	F5_inherited
1197	chr2	128096524	128096524	128096524	1	B6	G	A	128096355	169	151.7019863	0.351955307	2.596167767	0.435603884	124.2310941	8.61E-103	0	HUM	33430	128129954	483.5	128096040.5	-228	73	0	0	unknown	F5_15	FAFW76.1a	51	F5_inherited
1198	chr2	130805939	130805939	130805939	1	B6	T	G	130805794	145	269.1930582	0.314641745	2.004971503	0.463976939	83.2799861	1.28E-79	0	HUM	21167	130827106	320.5	130805618.5	-86	54	0	0	unknown	F5_31	FAFW80.1g	67	F5_inherited
1199	chr2	131475438	131475499	131475438:131475499	2	CAST	C:G	T:A	131475606	107	191.1871465	0.456716418	1.722507552	0.56080425	82.23109412	2.45E-54	0	HUM	11639	131463799	53.5	131475552.5	-64	133	0	0	unknown	F5_17	FAFW77.1a	53	F5_inherited
1200	chr2	131689111	131689128	131689111:131689128	2	B6	C:A	T:G	131688915	196	168.438504	0.921606119	4.019628761	0.838199956	170.0177631	6.95E-138	0	CAST	7	131689104	110594.5	131578516.5	-69	151	0	0	unknown	F5_32	FAFW80.1h	68	F5_inherited
1201	chr2	132769613	132769613	132769613	1	B6	A	G	132769686	73	133.4525354	0.462540717	1.549891844	0.526528854	56.5422091	2.45E-40	0	CAST	332	132769945	28126.5	132741486.5	-54	60	0	0	unknown	F5_45	FAFW86.1a	81	F5_inherited
1202	chr2	132974631	132974631	132974631	1	CAST	C	T	132974227	404	275.4630486	0.39	4.534178666	0.54813727	311.6088642	7.94E-212	0	HUM	115899	132858732	331.5	132974299.5	-63	47	0	0	unknown	F5_19	FAFW77.1d	55	F5_inherited
1203	chr2	133452194	133452194	133452194	1	CAST	T	C	133452294	100	116.772904	0.228723404	3.054608866	0.47465531	98.63999305	8.67E-111	0	HUM	90839	133361355	335.5	133452529.5	-64	206	0	0	unknown	F5_25	FAFW79.1a	61	F5_inherited
1204	chr2	135938058	135938058	135938058	1	B6	T	C	135937782	276	133.1347484	0.336538462	2.672708466	0.385367834	65.42666203	1.43E-100	0	CAST	200	135937858	57589.5	135995647.5	-305	160	0	0	unknown	F5_49	FAFW88.1a	85	F5_inherited
1205	chr2	136885665	136885665	136885665	1	B6	A	G	136950632	64967	391.2000399	0.834677419	4.583322077	0.617457311	166.0177631	7.18E-220	0	CAST	64984	136950649	777579.5	136108085.5	-590	181	0	0	unknown	F5_43	FAFW85.1c	79	F5_inherited
1206	chr2	142615983	142615983	142615983	1	B6	C	G	142657993	42010	39.95625393	0.490909091	1.64484778	0.463046087	81.18220215	2.48E-75	0	CAST	42034	142658017	452580.5	142163402.5	-35	73	0	0	unknown	F5_01	FAFW71.2a	37	F5_inherited
1207	chr2	145615798	145615798	145615798	1	B6	A	G	145615865	67	116.146292	0.551724138	1.854401782	0.399672988	29.90221605	1.43E-83	0	HUM	788011	146403809	92.5	145615705.5	-390	1504	0	0	unknown	F5_04	FAFW71.1d	40	F5_inherited
1208	chr2	148605020	148605020	148605020	1	B6	A	G	148605027	7	272.6563522	0.989669421	2.485009952	0.977620178	73.2799861	1.24E-89	0	CAST	139	148605159	40547.5	148564472.5	-145	515	0	0	unknown	F5_41	FAFW85.1a	77	F5_inherited
1209	chr2	151757360	151757360	151757360	1	B6	C	T	151757417	57	498.6793504	0.972440945	3.828337055	0.856809735	333.5110802	1.49E-214	0	HUM	77583	151679777	261851.5	152019211.5	-230	31	0	0	unknown	F5_19	FAFW77.1d	55	F5_inherited
1210	chr2	153927355	153927463	153927355:153927383:153927453:153927463	4	B6	T:T:A:T	C:A:C:C	153927912	449	192.1216775	0.857493857	4.535444958	0.524729114	343.7244112	3.50E-287	0	HUM	27382	153899973	404.5	153927867.5	-43	165	0	0	unknown	F5_50	FAFW88.1b	86	F5_inherited
1211	chr2	158571315	158571316	158571315:158571316	2	CAST	C:C	T:G	158571398	82	169.9320361	0.47277937	2.380598205	0.583759381	179.0844182	1.32E-130	0	HUM	9239	158580555	24.5	158571340.5	-81	122	0	0	unknown	F5_33	FAFW81.1a	69	F5_inherited
1212	chr2	158580923	158580923	158580923	1	B6	A	G	158580464	459	267.4081941	0.459893048	6.608397899	0.50332496	300.7555401	1.28457067918724e-322	0	CAST	368	158580555	9582.5	158571340.5	-392	104	0	0	unknown	F5_01	FAFW71.2a	37	F5_inherited
1213	chr2	158721669	158721669	158721669	1	B6	A	G	158721349	320	145.5640901	0.508849558	2.928093971	0.478317778	276.7244112	1.95E-202	0	HUM	51437	158773106	386.5	158721282.5	-58	45	0	0	unknown	F5_01	FAFW71.2a	37	F5_inherited
1214	chr2	160072719	160072719	160072719	1	B6	G	C	160072688	31	408.1050229	0.872315036	4.199023613	0.670118553	164.5911011	6.84E-145	0	CAST	1	160072718	92789.5	160165508.5	-70	104	0	0	unknown	F5_69	FAFW97.1a	105	F5_inherited
1215	chr2	160516563	160516563	160516563	1	CAST	C	T	160516599	36	160.3591166	0.508143322	3.909606018	0.44128392	153.2799861	2.03E-174	0	HUM	75133	160591696	97.5	160516660.5	-323	201	0	0	unknown	F5_45	FAFW86.1a	81	F5_inherited
1216	chr2	170193977	170193977	170193977	1	CAST	A	G	170193924	53	138.2468153	0.019230769	0.885259734	0.101220844	33.85332407	5.67E-23	0	HUM	35754	170229731	3209.5	170190767.5	-720	82	0	0	unknown	F5_52	FAFW88.1d	88	F5_inherited
1217	chr2	171017780	171017780	171017780	1	B6	T	G	171017807	27	79.98218955	0.455882353	3.605070919	0.661112649	80.68888503	3.56E-72	0	HUM	177890	171195670	1.5	171017778.5	-112	112	0	0	unknown	F5_65	FAFW94.1a	101	F5_inherited
1218	chr2	172267310	172267310	172267310	1	CAST	C	T	172267435	125	86.13943341	0.213872832	1.095006523	0.61733132	72.44442514	7.73E-51	0	CAST	36	172267346	159211.5	172426521.5	-100	60	0	0	unknown	F5_65	FAFW94.1a	101	F5_inherited
1219	chr2	173237424	173237424	173237424	1	B6	T	G	173225516	11908	253.5401098	0.996330275	2.075452843	1	199.8866516	1.55E-123	0	CAST	12368	173225056	96310.5	173333734.5	-371	67	0	0	unknown	F5_17	FAFW77.1a	53	F5_inherited
1220	chr2	173309008	173309008	173309008	1	B6	A	G	173308980	28	248.5453058	0.72459893	3.454419322	0.554875377	182.2310941	3.14E-155	0	HUM	49741	173358749	24726.5	173333734.5	-42	22	0	0	unknown	F5_01	FAFW71.2a	37	F5_inherited
1221	chr2	174026269	174026284	174026269:174026284	2	CAST	T:T	G:G	174026722	438	488.4079578	0.538461538	4.247983422	0.530770496	162.4933171	1.57E-291	0	CAST	345	174026629	182006.5	173844262.5	-133	529	0	0	unknown	F5_13	FAFW76.1c	49	F5_inherited
1222	chr2	178174409	178174409	178174409	1	CAST	G	C	178174318	91	97.71600186	0.817021277	1.988437981	0.607680495	153.2310941	6.01E-89	0	HUM	85733	178260142	110.5	178174298.5	-63	38	0	0	unknown	F5_13	FAFW76.1c	49	F5_inherited
1223	chr2	178466851	178466851	178466851	1	B6	A	G	178466911	60	48.25517578	0.735294118	2.119357007	0.648945945	174.5599722	1.20E-137	0	HUM	41742	178425109	27.5	178466878.5	-120	94	0	0	unknown	F5_21	FAFW78.1a	57	F5_inherited
1224	chr2	178655970	178656002	178655970:178656002	2	CAST	G:A	A:G	178546853	109117	8.972539337	0.090909091	1.315268934	0.427180519	82.39553316	3.31E-58	0	MULT	172257	178828259	155010.5	178500959.5	-56	71	0	0	unknown	F5_26	FAFW79.2a	62	F5_inherited
1225	chr2	179246867	179246867	179246867	1	B6	T	C	179246903	36	165.0604644	0.635359116	3.865445132	0.61483988	104.4933171	5.91E-302	0	CAST	60	179246927	81877.5	179164989.5	-268	862	0	0	unknown	F5_37	FAFW84.1a	73	F5_inherited
1226	chr2	179526681	179526681	179526681	1	B6	T	C	179526851	170	514.2870838	0.486963835	7.55649452	0.468614458	1019.577735	0	0	HUM	24672	179502009	40.5	179526721.5	-56	18	0	0	unknown	F5_38	FAFW84.1b	74	F5_inherited
1227	chr2	179526681	179526681	179526681	1	CAST	T	C	179526851	170	514.2870838	0.486963835	7.55649452	0.468614458	1019.577735	0	0	HUM	24672	179502009	40.5	179526721.5	-56	18	0	0	unknown	F5_32	FAFW80.1h	68	F5_inherited
1228	chr2	179526699	179526759	179526699:179526759	2	CAST	A:C	G:G	179526851	92	514.2870838	0.486963835	7.55649452	0.468614458	1019.577735	0	0	HUM	24690	179502009	0	179526721.5	-18	240	0	0	unknown	F5_31	FAFW80.1g	67	F5_inherited
1229	chr3	8964891	8964891	8964891	1	B6	G	T	8964735	156	15.40856086	0.692307692	3.399997502	0.793740508	192.3466412	5.80E-191	1	KO	9250	8955641	25173.5	8990064.5	-37	240	0	0	unknown	F5_69	FAFW97.1a	105	F5_inherited
1230	chr3	9895360	9895368	9895360:9895368	2	B6	C:G	T:T	9895137	223	8.52076746	NA	1.457418648	0.661715408	46.37777006	9.17E-50	0	KO	55045	9840315	245845.5	10141213.5	-410	126	0	0	unknown	F5_40	FAFW84.1d	76	F5_inherited
1231	chr3	10901625	10901763	10901625:10901760:10901763	3	B6	T:C:C	A:G:T	10902030	267	366.3468202	0.355799373	3.213184976	0.431841306	183.3955332	1.56E-135	0	HUM	353234	11254997	87.5	10901850.5	-61	241	1	0	unknown	F5_51	FAFW88.1c	87	F5_inherited
1232	chr3	11007486	11007486	11007486	1	CAST	C	T	11007481	5	522.1409176	0.868656716	4.827568046	0.684786485	100.1155471	1.14E-88	0	HUM	247511	11254997	14.5	11007471.5	-18	101	0	0	unknown	F5_12	FAFW75.2f	48	F5_inherited
1233	chr3	27416731	27416731	27416731	1	B6	C	G	27416718	13	944.8877402	0.988636364	4.039102663	0.93415351	9.213331017	8.61E-120	0	CAST	0	27416731	9729.5	27426460.5	-811	563	0	0	unknown	F5_20	FAFW77.1e	56	F5_inherited
1234	chr3	27463430	27463430	27463430	1	B6	G	A	27463704	274	146.8335596	0.474452555	1.759026094	0.594776776	26.37777006	1.67E-90	0	HUM	18203	27481633	147.5	27463577.5	-210	832	0	0	unknown	F5_45	FAFW86.1a	81	F5_inherited
1235	chr3	27520522	27520527	27520522:27520527	2	CAST	A:T	G:G	27521820	1293	405.0220595	0.510176391	4.417569453	0.518169095	165.1155471	1.13E-158	0	HUM	38889	27481633	31796.5	27488725.5	-59	60	0	0	unknown	F5_06	FAFW72.1f	42	F5_inherited
1236	chr3	30127590	30127590	30127590	1	B6	G	A	30116532	11058	19.76303523	0.833333333	0.293378906	0.658005888	3.16443904	0.001001829	0	CAST	11063	30116527	53877.5	30181467.5	-31	10	0	0	unknown	F5_69	FAFW97.1a	105	F5_inherited
1237	chr3	34587407	34587407	34587407	1	B6	T	A	34587983	576	833.3196006	0.986950848	5.399606902	0.919101444	295.8710872	1.11E-244	0	CAST	454	34587861	12337.5	34575069.5	-56	39	0	0	unknown	F5_06	FAFW72.1f	42	F5_inherited
1238	chr3	38301798	38301825	38301798:38301799:38301825	3	B6	G:T:T	T:C:G	38301837	12	403.0468409	0.586554622	4.449120592	0.622895524	138.3288781	2.28E-128	0	HUM	25065	38276733	46.5	38301751.5	-1286	13	0	0	unknown	F5_50	FAFW88.1b	86	F5_inherited
1239	chr3	53353861	53353866	53353861:53353866	2	B6	A:T	G:G	53353790	71	1052.474622	0.995058242	2.261475867	1	180.8866516	2.50E-113	0	CAST	4	53353857	118226.5	53235634.5	-15	142	0	0	unknown	F5_69	FAFW97.1a	105	F5_inherited
1240	chr3	54502469	54502469	54502469	1	B6	C	T	54462062	40407	32.64653794	0.072727273	0.169999374	0	11.72221257	0.001910181	0	MULT	70022	54432447	226861.5	54729330.5	-311	141	0	0	unknown	F5_02	FAFW71.2b	38	F5_inherited
1241	chr3	56784922	56784922	56784922	1	CAST	T	A	56784953	31	532.7547785	0.811755952	5.40044496	0.684145925	190.0666551	2.21E-205	0	CAST	7	56784929	14048.5	56798970.5	-10	17	0	0	unknown	F5_55	FAFW89.1b	91	F5_inherited
1242	chr3	68590420	68590550	68590420:68590469:68590533:68590550	4	CAST	T:T:C:T	C:A:T:G	68590870	320	99.31409835	0.328042328	0.616118058	0.435691282	62.19996526	3.66E-28	0	HUM	132352	68722902	131.5	68590681.5	-70	151	0	0	unknown	F5_22	FAFW78.1b	58New	F5_inherited
1243	chr3	75710085	75710085	75710085	1	CAST	G	A	75710077	8	144.2519244	0.439169139	4.40396199	0.449819346	199.2799861	3.96E-184	0	CAST	85	75710000	224962.5	75935047.5	-158	16	0	0	unknown	F5_18	FAFW77.1b	54	F5_inherited
1244	chr3	78928799	78928843	78928799:78928820:78928843	3	B6	T:C:T	C:T:C	78928886	43	726.2732322	0.551062371	5.002806498	0.541462429	361.7733032	8.49E-297	0	HUM	58600	78870199	51843.5	78876955.5	-116	80	0	0	unknown	F5_62	FAFW93.1b	98	F5_inherited
1245	chr3	78928923	78928923	78928923	1	CAST	A	C	78928886	37	726.2732322	0.551062371	5.002806498	0.541462429	361.7733032	8.49E-297	0	HUM	58724	78870199	51967.5	78876955.5	-80	190	0	0	unknown	F5_31	FAFW80.1g	67	F5_inherited
1246	chr3	83078808	83078808	83078808	1	CAST	G	A	83078979	171	1138.681899	0.668453292	4.745377588	0.668983656	289.9688711	2.50E-234	0	CAST	14	83078822	602480.5	82476327.5	-91	58	0	0	unknown	F5_17	FAFW77.1a	53	F5_inherited
1247	chr3	83788252	83788252	83788252	1	CAST	T	C	83788213	39	459.9754916	0.508695652	3.103703141	0.492006725	187.6577562	9.17E-217	1	CAST	109	83788143	8501.5	83779750.5	-3760	22	0	0	unknown	F5_66	FAFW94.1b	102	F5_inherited
1248	chr3	85171184	85171184	85171184	1	CAST	C	T	85171062	122	385.3464909	0.477625571	3.937581136	0.534801172	287.3466412	1.44E-189	0	CAST	28	85171156	209111.5	85380295.5	-70	7	0	0	unknown	F5_05	FAFW72.1e	41	F5_inherited
1249	chr3	88249425	88249503	88249425:88249477:88249503	3	CAST	T:T:T	G:C:C	88249230	195	431.0351832	0.017595308	1.847136485	0	159.0999826	8.81E-124	0	HUM	45409	88294912	85.5	88249339.5	-136	425	0	0	unknown	F5_17	FAFW77.1a	53	F5_inherited
1250	chr3	97525879	97525879	97525879	1	CAST	C	A	97526121	242	64.40653942	0.617647059	1.445813454	0.355568586	41.5422091	1.75E-61	0	CAST	40	97525919	212414.5	97738293.5	-688	198	0	0	unknown	F5_50	FAFW88.1b	86	F5_inherited
1251	chr3	97985343	97985343	97985343	1	CAST	G	T	97985790	447	235.7483513	0.836431227	5.431705555	0.664068408	176.7555401	1.68E-259	0	CAST	480	97985823	43962.5	98029305.5	-47	178	0	0	unknown	F5_34	FAFW81.2a	70	F5_inherited
1252	chr3	102119595	102119595	102119595	1	CAST	G	A	102119443	152	482.5792018	0.509677419	4.699296575	0.579323117	25.21333102	9.11E-232	0	HUM	23271	102096324	116.5	102119478.5	-889	434	0	0	unknown	F5_11	FAFW75.2e	47	F5_inherited
1253	chr3	103855049	103855049	103855049	1	B6	T	C	103855196	147	265.4478863	0.707446809	4.572929012	0.676299576	215.5422091	3.79E-230	0	CAST	2	103855051	2273.5	103852775.5	-436	56	0	0	unknown	F5_66	FAFW94.1b	102	F5_inherited
1254	chr3	104784343	104784343	104784343	1	CAST	G	T	104784445	102	517.6096497	0.191413238	5.06517452	0.366611324	281.1333102	0	1	HUM	151565	104935908	16.5	104784326.5	-1007	205	0	0	unknown	F5_37	FAFW84.1a	73	F5_inherited
1255	chr3	108987112	108987112	108987112	1	CAST	T	G	108987165	53	197.5064783	0.296675192	1.920094191	0.324554734	88.34664119	1.25E-104	0	HUM	125723	108861389	359.5	108986752.5	-26	46	0	0	unknown	F5_34	FAFW81.2a	70	F5_inherited
1256	chr3	109502097	109502097	109502097	1	B6	C	T	109502124	27	596.8561429	0.963392857	5.366758515	0.809194881	181.1155471	5.58E-217	0	CAST	2	109502095	221544.5	109723641.5	-11	21	0	0	unknown	F5_06	FAFW72.1f	42	F5_inherited
1257	chr3	121026558	121026577	121026558:121026570:121026577	3	CAST	C:A:G	T:T:A	121026748	171	273.1878472	0.204255319	2.472690617	0.275495202	151.4444251	8.26E-121	0	CAST	102	121026679	166944.5	121193521.5	-36	56	0	0	unknown	F5_64	FAFW93.1d	100	F5_inherited
1258	chr3	128152078	128152078	128152078	1	CAST	G	A	128151485	593	334.4354203	0.448598131	5.204520749	0.441484131	76.90221605	4.16E-241	0	HUM	201856	128353934	616.5	128151461.5	-326	4	0	0	unknown	F5_35	FAFW81.2b	71	F5_inherited
1259	chr3	129952869	129952869	129952869	1	B6	A	G	129953071	202	312.3305207	0.922077922	4.738250996	0.764694154	100.1155471	1.18E-205	0	CAST	501	129953370	87035.5	129865833.5	-649	745	0	0	unknown	F5_33	FAFW81.1a	69	F5_inherited
1260	chr3	130566093	130566093	130566093	1	B6	A	T	130566158	65	700.4142653	0.992490613	3.21246069	0.983115935	189.3955332	4.20E-139	0	CAST	5	130566098	20470.5	130586563.5	-177	74	0	0	unknown	F5_05	FAFW72.1e	41	F5_inherited
1261	chr3	130586467	130586467	130586467	1	CAST	A	T	130586482	15	44.19145589	0.25	0.486432363	0.347619851	22.96887113	5.82E-11	0	HUM	20369	130566098	96.5	130586563.5	-71	372	0	0	unknown	F5_46	FAFW86.1b	82	F5_inherited
1262	chr3	130680392	130680392	130680392	1	CAST	C	A	130680303	89	101.6093323	0.370860927	0.998709831	0.54608392	54.24885723	1.15E-57	0	HUM	34993	130645399	33.5	130680358.5	-295	10	0	0	unknown	F5_25	FAFW79.1a	61	F5_inherited
1263	chr3	138178709	138178712	138178709:138178712	2	CAST	T:C	C:T	138178794	82	273.7927677	0.329015544	1.687752966	0.463164569	108.5911011	2.06E-79	0	HUM	13327	138192039	237.5	138178949.5	-133	193	0	0	unknown	F5_52	FAFW88.1d	88	F5_inherited
1264	chr3	143685276	143685276	143685276	1	B6	T	C	143685407	131	252.2300537	0.445	2.024009515	0.48956207	95.80443209	1.86E-78	0	HUM	52035	143633241	185701.5	143499574.5	-180	145	0	0	unknown	F5_30	FAFW80.1b	66	F5_inherited
1265	chr3	146420265	146420265	146420265	1	CAST	T	G	146423395	3130	557.4330816	0.016025641	2.56957618	0.001232993	160.3955332	1.66E-137	0	HUM	14233	146434498	3049.5	146423314.5	-154	131	0	0	unknown	F5_41	FAFW85.1a	77	F5_inherited
1266	chr3	147164654	147164654	147164654	1	B6	A	G	147165051	397	503.1014078	0.979515829	4.359037804	0.912999785	88.37777006	5.22E-110	0	CAST	274	147164928	294062.5	146870591.5	-482	282	0	0	unknown	F5_43	FAFW85.1c	79	F5_inherited
1267	chr3	149706285	149706355	149706285:149706355	2	CAST	T:T	C:A	149706711	356	52.8796749	0.101123596	2.170359403	0.27626638	118.4444251	4.37E-92	0	KO	101864	149808219	140132.5	149846487.5	-186	285	0	0	unknown	F5_41	FAFW85.1a	77	F5_inherited
1268	chr3	150452464	150452464	150452464	1	B6	T	G	150452365	99	103.0349216	0.798941799	1.768228576	0.726145842	66.32887808	7.91E-44	0	HUM	60872	150513336	42.5	150452506.5	-69	44	0	0	unknown	F5_24	FAFW78.1e	60	F5_inherited
1269	chr3	153831781	153831785	153831781:153831785	2	CAST	A:C	G:A	153831883	98	368.0680731	0.699453552	3.787309104	0.56069084	576.6932824	0	0	HUM	11925	153819856	182981.5	153648799.5	-59	76	0	0	unknown	F5_68	FAFW94.1d	104	F5_inherited
1270	chr3	154193505	154193505	154193505	1	B6	C	T	154229170	35665	241.2849199	NA	3.290423169	NA	0	1.04E-172	0	CAST	35667	154229172	260565.5	154454070.5	-215	100	0	0	unknown	F5_05	FAFW72.1e	41	F5_inherited
1271	chr3	154612085	154612085	154612085	1	CAST	C	T	154637834	25749	32.68789695	NA	1.20324525	NA	0	2.98E-40	0	HUM	99013	154711098	25643.5	154637728.5	-1305	3557	0	0	unknown	F5_65	FAFW94.1a	101	F5_inherited
1272	chr3	157827699	157827728	157827699:157827719:157827724:157827728	4	CAST	C:A:A:G	T:G:G:A	157827938	210	79.68372408	0.683333333	4.162227368	0.720520268	360.5110802	7.71E-246	0	HUM	168780	157996508	15.5	157827743.5	-21	144	0	0	unknown	F5_61	FAFW93.1a	97	F5_inherited
1273	chr4	8781981	8781985	8781981:8781985	2	B6	T:T	C:G	8782102	117	573.3115844	0.996276992	2.478000929	1	86.37777006	1.08E-86	0	CAST	62	8782047	29229.5	8811214.5	-57	25	0	0	unknown	F5_29	FAFW80.1a	65	F5_inherited
1274	chr4	8811233	8811233	8811233	1	B6	A	G	8811178	55	461.027982	0.757615894	1.900324614	0.689942161	73.70664814	3.51E-84	0	HUM	29186	8782047	18.5	8811214.5	-481	17	0	0	unknown	F5_29	FAFW80.1a	65	F5_inherited
1275	chr4	8811250	8811250	8811250	1	CAST	T	C	8811178	72	461.027982	0.757615894	1.900324614	0.689942161	73.70664814	3.51E-84	0	HUM	29203	8782047	35.5	8811214.5	-17	103	0	0	unknown	F5_65	FAFW94.1a	101	F5_inherited
1276	chr4	8909789	8909789	8909789	1	CAST	G	A	8909937	148	60.48063417	0.428571429	2.574237841	0.422095894	77.01776311	1.17E-151	0	CAST	277	8910066	98574.5	8811214.5	-54	550	0	0	unknown	F5_02	FAFW71.2b	38	F5_inherited
1277	chr4	9569656	9569656	9569656	1	B6	C	T	9569148	508	458.6378543	0.818952234	4.848160918	0.630366027	425.7244112	1.81E-286	0	CAST	360	9569296	301575.5	9268080.5	-54	114	0	0	unknown	F5_62	FAFW93.1b	98	F5_inherited
1278	chr4	14703940	14703940	14703940	1	CAST	C	G	14703882	58	623.0502131	0.490583804	2.790201023	0.568497331	109.4933171	2.73E-78	0	CAST	36	14703976	46026.5	14657913.5	-13	15	0	0	unknown	F5_67	FAFW94.1c	103	F5_inherited
1279	chr4	14703955	14704004	14703955:14704004	2	CAST	C:A	T:G	14703882	73	623.0502131	0.490583804	2.790201023	0.568497331	109.4933171	2.73E-78	0	CAST	0	14703976	46041.5	14657913.5	-15	491	0	0	unknown	F5_02	FAFW71.2b	38	F5_inherited
1280	chr4	24793383	24793385	24793383:24793385	2	CAST	C:A	A:G	24789756	3627	81.76204881	0.260416667	2.221653963	0.453945344	86.85332407	1.44E-57	0	CAST	3608	24789775	5821.5	24799206.5	-444	42	0	0	unknown	F5_33	FAFW81.1a	69	F5_inherited
1281	chr4	25435916	25435916	25435916	1	CAST	G	C	25436404	488	161.8565695	0.485207101	1.886563163	0.548030748	124.9199792	2.46E-85	0	HUM	15139	25451055	416.5	25436332.5	-115	228	0	0	unknown	F5_05	FAFW72.1e	41	F5_inherited
1282	chr4	32196818	32196818	32196818	1	CAST	C	T	32201320	4502	226.6891445	0.477099237	4.119034615	0.524769735	121.1155471	3.19E-156	0	CAST	4529	32201347	51407.5	32248225.5	-252	9	0	0	unknown	F5_35	FAFW81.2b	71	F5_inherited
1283	chr4	32573856	32573856	32573856	1	CAST	T	A	32573877	21	1128.121977	0.436256781	7.835619143	0.546922795	191.8044321	0	0	CAST	46	32573810	142044.5	32715900.5	-135	665	0	0	unknown	F5_10	FAFW75.1b	46	F5_inherited
1284	chr4	32726523	32726523	32726523	1	B6	A	G	32726710	187	740.0453074	0.489431968	7.46228252	0.44576197	193.5911011	2.43E-265	1	MULT	143516	32870039	10622.5	32715900.5	-417	157	0	0	unknown	F5_72	FAFW97.2a	108	F5_inherited
1285	chr4	33068001	33068001	33068001	1	B6	A	G	33067918	83	37.68862169	0.592105263	1.684222935	0.612632772	124.2977492	6.40E-76	0	HUM	193593	33261594	296666.5	33364667.5	-86	185	0	0	unknown	F5_21	FAFW78.1a	57	F5_inherited
1286	chr4	33133901	33133901	33133901	1	CAST	G	A	33133630	271	97.44744005	0.453947368	1.778749465	0.517363794	115.1822021	3.53E-81	0	HUM	127693	33261594	230766.5	33364667.5	-126	91	0	0	unknown	F5_57	FAFW90.1a	93	F5_inherited
1287	chr4	40266270	40266270	40266270	1	B6	A	C	40266234	36	317.416541	0.437969925	10.90959861	0.53785242	383.0666551	0	1	HUM	66797	40199473	50.5	40266219.5	-78	304	0	0	unknown	F5_45	FAFW86.1a	81	F5_inherited
1288	chr4	47957435	47957435	47957435	1	CAST	G	A	47906276	51159	54.96039765	0.534653465	1.334654752	0.50892574	56.01776311	7.78E-46	0	HUM	65764	48023199	144868.5	48102303.5	-239	45	0	0	unknown	F5_29	FAFW80.1a	65	F5_inherited
1289	chr4	53480326	53480326	53480326	1	CAST	T	C	53597211	116885	17.11492291	0.714285714	0.435091375	0.431465076	14.59110107	3.87E-07	0	HUM	117502	53362824	141049.5	53339276.5	-17	306	0	0	unknown	F5_57	FAFW90.1a	93	F5_inherited
1290	chr4	53846338	53846338	53846338	1	CAST	C	T	53846406	68	232.9305845	0.401818182	5.730577914	0.526438863	189.1155471	2.44E-170	0	HUM	35890	53810448	209969.5	53636368.5	-29	86	0	0	unknown	F5_33	FAFW81.1a	69	F5_inherited
1291	chr4	53972193	53972306	53972193:53972306	2	B6	T:G	G:A	53972619	313	195.6863644	0.333333333	1.041306711	0.534204933	43.85332407	6.09E-38	0	HUM	106374	54078680	335824.5	53636368.5	-84	387	0	0	unknown	F5_06	FAFW72.1f	42	F5_inherited
1292	chr4	56885988	56885988	56885988	1	B6	G	A	56883901	2087	114.4108646	0.385542169	1.009185556	0.456739073	23.11554706	3.79E-38	0	HUM	17436	56868552	2164.5	56883823.5	-16	247	0	0	unknown	F5_03	FAFW71.1b	39	F5_inherited
1293	chr4	59903402	59903402	59903402	1	CAST	A	G	59903346	56	32.77306131	0.16	0.785777441	0.057280044	20.32887808	3.60E-25	0	HUM	133239	59770163	14.5	59903387.5	-235	61	0	0	unknown	F5_25	FAFW79.1a	61	F5_inherited
1294	chr4	70395600	70395600	70395600	1	B6	C	T	70395476	124	364.8938612	0.512	5.282860348	0.457121494	151.5911011	5.44E-226	0	CAST	9	70395591	385385.5	70780985.5	-51	163	0	0	unknown	F5_14	FAFW76.1d	50	F5_inherited
1295	chr4	84061934	84061934	84061934	1	CAST	A	G	84061940	6	373.7533652	0.019927536	1.592523446	0.001743252	47.16443904	1.64E-55	0	HUM	134067	84196001	5.5	84061939.5	-401	82	0	0	unknown	F5_10	FAFW75.1b	46	F5_inherited
1296	chr4	88208883	88208883	88208883	1	CAST	A	G	88208868	15	729.2395319	0.649078727	9.24040029	0.583930554	393.1822021	0	0	CAST	5	88208888	61552.5	88270435.5	-69	53	0	0	unknown	F5_10	FAFW75.1b	46	F5_inherited
1297	chr4	93617139	93617139	93617139	1	B6	T	C	93617117	22	605.3360491	0.568939771	7.144453192	0.595270361	524.8221952	0	0	CAST	5	93617134	1218415.5	94835554.5	-148	147	0	0	unknown	F5_39	FAFW84.1c	75	F5_inherited
1298	chr4	94835551	94835551	94835551	1	B6	T	C	94835543	8	124.7909844	0.341463415	2.348939198	0.451558404	134.1822021	3.71E-111	0	HUM	33295	94868846	3.5	94835554.5	-201	172	0	0	unknown	F5_58	FAFW90.1b	94	F5_inherited
1299	chr4	95073921	95073921	95073921	1	CAST	G	A	94976447	97474	24.87238044	0.368421053	1.349878395	0.464821758	14.21333102	4.66E-34	0	HUM	111012	95184933	97522.5	94976398.5	-343	46	0	0	unknown	F5_37	FAFW84.1a	73	F5_inherited
1300	chr4	97506389	97506389	97506389	1	B6	T	C	97506512	123	56.26836878	0.580645161	1.00293598	0.549592255	40.32887808	2.83E-30	1	MULT	14152	97520541	40885.5	97465503.5	-84	55	0	0	unknown	F5_56	FAFW89.1c	92	F5_inherited
1301	chr4	98048354	98048354	98048354	1	B6	T	G	98048634	280	78.3886399	0.371794872	0.936359515	0.585240219	29.32887808	6.68E-24	0	HUM	227278	97821076	126785.5	97921568.5	-35	142	0	0	unknown	F5_37	FAFW84.1a	73	F5_inherited
1302	chr4	103696626	103696626	103696626	1	CAST	G	A	103753749	57123	431.8901763	0.743255814	5.336681381	0.639538827	236.4933171	1.50E-228	0	HUM	71935	103768561	57193.5	103753819.5	-39	162	0	0	unknown	F5_08	FAFW72.2f	44	F5_inherited
1303	chr4	103753839	103753846	103753839:103753846	2	CAST	A:A	G:G	103753749	90	431.8901763	0.743255814	5.336681381	0.639538827	236.4933171	1.50E-228	0	HUM	14715	103768561	19.5	103753819.5	-37	39	0	0	unknown	F5_24	FAFW78.1e	60	F5_inherited
1304	chr4	104313871	104313871	104313871	1	B6	A	G	104313827	44	481.4478848	0.355408389	2.60034885	0.463578085	68.63999305	2.44E-83	0	CAST	18	104313889	21658.5	104335529.5	-185	35	0	0	unknown	F5_37	FAFW84.1a	73	F5_inherited
1305	chr4	109380184	109380184	109380184	1	B6	G	T	109380034	150	673.977291	0.873900293	6.183801577	0.691868335	138.1155471	4.30E-231	0	CAST	0	109380184	81961.5	109462145.5	-382	420	0	0	unknown	F5_39	FAFW84.1c	75	F5_inherited
1306	chr4	114618829	114618829	114618829	1	B6	G	T	114607890	10939	100.2672903	0.514285714	2.222938388	0.570474013	63.85332407	2.64E-120	0	CAST	10833	114607996	139455.5	114479373.5	-85	176	0	0	unknown	F5_41	FAFW85.1a	77	F5_inherited
1307	chr4	115091088	115091088	115091088	1	CAST	A	G	115091270	182	185.2419072	0.407114625	9.29323665	0.525038804	758.8221952	0	1	HUM	4637	115086451	644.5	115091732.5	-81	26	0	0	unknown	F5_25	FAFW79.1a	61	F5_inherited
1308	chr4	119816732	119816732	119816732	1	CAST	G	A	119816755	23	376.2834511	0.406896552	4.818050437	0.451309239	102.688885	0	0	HUM	72552	119744180	9.5	119816722.5	-635	237	0	0	unknown	F5_24	FAFW78.1e	60	F5_inherited
1309	chr4	122951976	122952053	122951976:122952053	2	CAST	G:C	A:T	122951983	7	59.49794651	0.567251462	1.246079432	0.4763525	169.1510733	6.76E-88	0	HUM	30109	122982162	62.5	122952115.5	-91	92	0	0	unknown	F5_37	FAFW84.1a	73	F5_inherited
1310	chr4	123976557	123976557	123976557	1	B6	T	G	123976574	17	430.338226	0.992831541	3.236042274	1	103.0822195	6.33E-144	0	CAST	5	123976552	17593.5	123958963.5	-99	58	0	0	unknown	F5_39	FAFW84.1c	75	F5_inherited
1311	chr4	128685877	128685877	128685877	1	B6	A	G	128685744	133	16.51406308	0.631578947	1.372219032	0.392570634	93.08441819	2.52E-56	0	HUM	40976	128644901	65574.5	128620302.5	-35	176	0	0	unknown	F5_57	FAFW90.1a	93	F5_inherited
1312	chr4	129033454	129033454	129033454	1	CAST	C	A	129033364	90	201.3990639	0.285714286	5.208332202	0.525057711	219.4933171	0	1	HUM	68695	128964759	202.5	129033656.5	-243	261	0	0	unknown	F5_40	FAFW84.1d	76	F5_inherited
1313	chr4	130877352	130877376	130877352:130877376	2	B6	C:G	T:A	130877502	126	288.9243588	0.515217391	5.367589787	0.547597312	199.5911011	0	0	HUM	76420	130953796	22833.5	130900209.5	-281	771	0	0	unknown	F5_57	FAFW90.1a	93	F5_inherited
1314	chr4	133703877	133703877	133703877	1	CAST	G	A	133709149	5272	48.31182197	0.571428571	2.374505079	1	5.606665509	2.03E-82	0	HUM	12691	133716568	5444.5	133709321.5	-114	440	0	0	unknown	F5_13	FAFW76.1c	49	F5_inherited
1315	chr4	136086789	136086789	136086789	1	CAST	C	T	136086789	0	471.5812425	0.407744875	9.472996787	0.49796192	245.3288781	0	0	HUM	175629	136262418	19.5	136086808.5	-439	271	0	0	unknown	F5_47	FAFW86.1c	83	F5_inherited
1316	chr4	138265465	138265479	138265465:138265479	2	CAST	C:C	T:T	138265502	23	272.2761121	0.324503311	4.716721517	0.392692225	205.0177631	4.34634637522697e-317	1	HUM	4655	138270134	7.5	138265457.5	-337	613	0	0	unknown	F5_25	FAFW79.1a	61	F5_inherited
1317	chr4	138309104	138309105	138309104:138309105	2	CAST	G:T	A:C	138309124	19	267.8519278	0.721088435	2.843645234	0.597339401	184.9199792	9.58E-174	0	CAST	10	138309115	20368.5	138288735.5	-32	66	0	0	unknown	F5_02	FAFW71.2b	38	F5_inherited
1318	chr4	140656096	140656112	140656096:140656112	2	B6	A:G	G:A	140655968	128	491.6472676	0.994708995	4.753208653	1	376.3622056	3.37060200196575e-314	0	CAST	0	140656108	76644.5	140732756.5	-319	54	0	0	unknown	F5_15	FAFW76.1a	51	F5_inherited
1319	chr4	140710229	140710229	140710229	1	CAST	G	T	140710919	690	273.6727085	0.633333333	3.313418182	0.547350882	263.9866342	1.63E-297	0	CAST	693	140710922	22527.5	140732756.5	-575	54	0	0	unknown	F5_72	FAFW97.2a	108	F5_inherited
1320	chr4	140710625	140710787	140710625:140710643:140710678:140710787	4	CAST	A:C:A:C	C:T:G:A	140710919	132	273.6727085	0.633333333	3.313418182	0.547350882	263.9866342	1.63E-297	0	CAST	135	140710922	21969.5	140732756.5	-81	1299	0	0	unknown	F5_35	FAFW81.2b	71	F5_inherited
1321	chr4	142241924	142241924	142241924	1	B6	A	G	142242076	152	51.49282433	0.822222222	1.873439131	0.670049688	82.32887808	1.71E-86	0	HUM	31307	142210617	56.5	142241980.5	-105	71	0	0	unknown	F5_58	FAFW90.1b	94	F5_inherited
1322	chr4	142813099	142813099	142813099	1	CAST	T	C	142810533	2566	11.56346154	NA	0.522099788	0.602459065	14.63999305	2.12E-15	0	CAST	2537	142810562	29217.5	142783881.5	-99	249	0	0	unknown	F5_32	FAFW80.1h	68	F5_inherited
1323	chr4	153807268	153807268	153807268	1	B6	A	T	153807131	137	112.8336043	0.818181818	3.038605955	0.734341584	155.7555401	2.00E-184	0	CAST	8	153807260	15174.5	153822442.5	-37	38	0	0	unknown	F5_65	FAFW94.1a	101	F5_inherited
1324	chr4	153981450	153981450	153981450	1	CAST	T	A	154058934	77484	36.59817214	0.574074074	0.607980138	0.598237733	55.98663424	1.76E-41	0	CAST	77615	154059065	126518.5	153854931.5	-96	121	0	0	unknown	F5_61	FAFW93.1a	97	F5_inherited
1325	chr4	154261920	154261945	154261920:154261937:154261945	3	CAST	C:C:G	T:T:A	154261896	24	77.24985977	0.35359116	1.968501972	0.458143421	286.6932824	8.76E-158	0	CAST	49	154261994	2292.5	154264237.5	-37	68	0	0	unknown	F5_45	FAFW86.1a	81	F5_inherited
1326	chr4	155171050	155171050	155171050	1	CAST	T	G	155171042	8	520.5825338	0.454159593	2.725499157	0.494493661	181.6088642	1.23E-129	0	HUM	2438	155173488	49.5	155171000.5	-286	56	0	0	unknown	F5_72	FAFW97.2a	108	F5_inherited
1327	chr4	155193653	155193653	155193653	1	B6	G	A	155193417	236	689.3501354	0.25756187	4.393244585	0.397358136	331.2488572	9.88131291682493e-324	0	HUM	6713	155200366	410.5	155193242.5	-18	83	0	0	unknown	F5_28	FAFW79.2f	64	F5_inherited
1328	chr4	155314803	155314804	155314803:155314804	2	CAST	C:A	T:G	155295310	19493	22.56017638	0.12244898	0.161925007	0	9.673320594	0.001324562	0	HUM	83055	155231748	19760.5	155295042.5	-31	103	0	0	unknown	F5_25	FAFW79.1a	61	F5_inherited
1329	chr4	155809006	155809009	155809006:155809009	2	CAST	T:A	C:C	155809126	117	64.84037289	0.011764706	0.317447767	0.195475208	11.49331712	1.23E-08	0	HUM	40109	155768897	53166.5	155755839.5	-84	224	0	0	unknown	F5_38	FAFW84.1b	74	F5_inherited
1330	chr5	3528918	3528918	3528918	1	CAST	G	A	3501302	27616	38.7536343	0.444444444	0.664459316	0.5	13.11554706	4.39E-23	0	MULT	97220	3431698	413774.5	3942692.5	-559	179	0	0	unknown	F5_49	FAFW88.1a	85	F5_inherited
1331	chr5	13700515	13701332	13700515:13700569:13700798:13701332	4	CAST	T:T:T:A	C:C:C:G	13899995	198663	267.0615487	0.401496259	2.596179255	0.508223085	60.80443209	3.68E-69	0	CAST	198692	13900024	317193.5	14018525.5	-121	1322	0	0	unknown	F5_47	FAFW86.1c	83	F5_inherited
1332	chr5	25127043	25127043	25127043	1	CAST	G	A	25127002	41	267.8954965	0.378731343	3.126228113	0.468089126	282.0355262	1.16E-190	0	HUM	63335	25190378	136649.5	24990393.5	-28	105	0	0	unknown	F5_03	FAFW71.1b	39	F5_inherited
1333	chr5	28279530	28279530	28279530	1	B6	T	C	28279504	26	160.4686057	0.4	3.632484507	0.402812703	174.9199792	4.41E-281	0	HUM	12046	28267484	47.5	28279577.5	-415	343	0	0	unknown	F5_41	FAFW85.1a	77	F5_inherited
1334	chr5	32189856	32189856	32189856	1	B6	C	G	32189627	229	476.7412971	0.46778043	9.450362401	0.525624302	214.6399931	9.50E-258	0	HUM	43606	32146250	243.5	32189612.5	-49	52	0	0	unknown	F5_41	FAFW85.1a	77	F5_inherited
1335	chr5	36461607	36461607	36461607	1	B6	A	G	36461511	96	501.261211	0.704703833	6.24305948	0.483708002	398.9688711	0	0	CAST	110	36461497	88261.5	36373345.5	-43	76	0	0	unknown	F5_10	FAFW75.1b	46	F5_inherited
1336	chr5	38367697	38367697	38367697	1	B6	T	G	38367840	143	130.6815593	0.99270073	2.364081597	0.898253641	150.6577562	5.08E-137	1	HUM	46313	38321384	68.5	38367765.5	-200	78	0	0	unknown	F5_16	FAFW76.1b	52	F5_inherited
1337	chr5	43983739	43983739	43983739	1	B6	G	C	43983910	171	197.9973084	0.530332681	4.516271046	0.55340794	262.1333102	1.07E-253	0	MULT	77741	44061480	182764.5	43800974.5	-67	66	0	0	unknown	F5_29	FAFW80.1a	65	F5_inherited
1338	chr5	49886393	49886393	49886393	1	CAST	T	C	49886300	93	119.5984377	0.5125	1.303225406	0.482298791	56.49331712	9.24E-72	0	CAST	83	49886310	1099623.5	48786769.5	-222	237	0	0	unknown	F5_27	FAFW79.1b	63	F5_inherited
1339	chr5	58824551	58824551	58824551	1	B6	A	T	58056830	767721	8.194195885	NA	0.629417523	0.302215081	12.63999305	1.66E-13	0	CAST	767531	58057020	1461908.5	60286459.5	-358	704	0	0	unknown	F5_02	FAFW71.2b	38	F5_inherited
1340	chr5	60525025	60525025	60525025	1	B6	T	G	60649135	124110	13.33509493	0.25	0.135361186	0	3.475554011	0.01938882	0	MULT	1565003	62090028	238565.5	60286459.5	-340	239	0	0	unknown	F5_22	FAFW78.1b	58New	F5_inherited
1341	chr5	64435442	64435442	64435442	1	CAST	G	A	64435307	135	327.2875485	0.4204947	3.803749982	0.455963513	113.5422091	5.31E-191	0	CAST	196	64435246	153108.5	64588550.5	-261	178	0	0	unknown	F5_41	FAFW85.1a	77	F5_inherited
1342	chr5	66684555	66684555	66684555	1	CAST	G	A	66684573	18	264.1656626	0.347161572	1.637749109	0.465133837	114.7244112	5.53E-94	0	HUM	101623	66786178	77905.5	66762460.5	-35	183	0	0	unknown	F5_52	FAFW88.1d	88	F5_inherited
1343	chr5	66763187	66763187	66763187	1	CAST	C	T	66762660	527	44.44548525	0.955555556	0.545572743	0.900009884	46.24885723	5.89E-25	0	HUM	22991	66786178	726.5	66762460.5	-42	16	0	0	unknown	F5_71	FAFW97.1d	107	F5_inherited
1344	chr5	68811319	68811319	68811319	1	CAST	T	C	69229190	417871	206.8380987	0.393220339	5.104866004	0.518742192	160.0666551	5.48E-119	0	CAST	417790	69229109	960524.5	67850794.5	-533	14	0	0	unknown	F5_11	FAFW75.2e	47	F5_inherited
1345	chr5	71159936	71159936	71159936	1	B6	G	T	71160005	69	67.34406569	0.330097087	1.252264649	0.481878215	27.59110107	1.60E-26	0	HUM	170348	71330284	46.5	71159889.5	-87	107	0	0	unknown	F5_05	FAFW72.1e	41	F5_inherited
1346	chr5	71914524	71914524	71914524	1	B6	G	A	71914638	114	76.06717182	0.418367347	0.674369904	0.320802764	13.95110802	2.48E-09	0	CAST	336	71914188	55442.5	71969966.5	-598	262	0	0	unknown	F5_33	FAFW81.1a	69	F5_inherited
1347	chr5	73955801	73955806	73955801:73955806	2	CAST	C:T	T:C	73955882	76	453.2685492	0.417381974	6.60163571	0.503914746	255.4444251	7.57E-306	0	CAST	57	73955744	23185.5	73978991.5	-278	29	0	0	unknown	F5_43	FAFW85.1c	79	F5_inherited
1348	chr5	75116697	75116697	75116697	1	B6	A	G	75116675	22	77.98026325	0.694915254	2.594174957	0.337074563	245.5110802	4.85E-167	0	HUM	2474	75114223	91.5	75116788.5	-158	161	0	0	unknown	F5_24	FAFW78.1e	60	F5_inherited
1349	chr5	76479389	76479389	76479389	1	CAST	A	G	76479415	26	44.01628493	0.793103448	0.348994146	0.821380546	29.5599722	2.39E-10	0	HUM	42938	76522327	59.5	76479448.5	-30	34	0	0	unknown	F5_29	FAFW80.1a	65	F5_inherited
1350	chr5	78072517	78072517	78072517	1	B6	C	T	78072699	182	45.04419856	0.5	1.74585542	0.61725538	38.37777006	5.49E-38	0	CAST	44	78072561	64304.5	78008212.5	-35	65	0	0	unknown	F5_70	FAFW97.1b	106	F5_inherited
1351	chr5	80935205	80935205	80935205	1	B6	A	C	80966637	31432	74.72349927	0.699029126	3.453694381	0.629467003	146.7555401	1.06E-127	0	CAST	31508	80966713	609713.5	81544918.5	-272	1794	0	0	unknown	F5_70	FAFW97.1b	106	F5_inherited
1352	chr5	88615819	88615819	88615819	1	B6	G	A	88615754	65	27.30104808	0.553571429	0.506685497	0.649836618	36.70664814	3.54E-13	0	HUM	136126	88751945	19988.5	88595830.5	-56	48	0	0	unknown	F5_38	FAFW84.1b	74	F5_inherited
1353	chr5	89039409	89039438	89039409:89039433:89039438	3	B6	T:C:T	G:T:C	89039514	76	449.626933	0.904273504	2.91602926	0.716808195	255.9866342	9.79E-176	0	CAST	97	89039535	81508.5	89120946.5	-63	88	0	0	unknown	F5_49	FAFW88.1a	85	F5_inherited
1354	chr5	97191127	97191127	97191127	1	CAST	G	A	97190879	248	286.3050309	0.666666667	5.309748932	0.620965199	210.8044321	2.87E-227	0	HUM	14018	97205145	80.5	97191046.5	-392	122	0	0	unknown	F5_06	FAFW72.1f	42	F5_inherited
1355	chr5	97835118	97835118	97835118	1	B6	T	G	97834835	283	78.50442542	0.536231884	1.587386883	0.5	53.5422091	9.16E-54	0	HUM	317485	97517633	405630.5	98240748.5	-160	430	0	0	unknown	F5_34	FAFW81.2a	70	F5_inherited
1356	chr5	101868169	101868169	101868169	1	B6	C	T	101868109	60	395.0066093	0.575868373	2.210621202	0.626045003	154.7066481	5.58E-108	0	CAST	56	101868113	112080.5	101980249.5	-40	52	0	0	unknown	F5_49	FAFW88.1a	85	F5_inherited
1357	chr5	102000715	102000715	102000715	1	B6	T	C	102000553	162	217.5902454	0.998003992	1.099142535	0.996778812	61.39553316	1.17E-40	0	CAST	167	102000548	9817.5	101990897.5	-94	325	0	0	unknown	F5_02	FAFW71.2b	38	F5_inherited
1358	chr5	111282432	111282432	111282432	1	CAST	A	G	111281809	623	165.1428044	0.473684211	3.878191285	0.471738184	194.6088642	0	0	HUM	62680	111345112	731.5	111281700.5	-153	585	0	0	unknown	F5_67	FAFW94.1c	103	F5_inherited
1359	chr5	114742046	114742046	114742046	1	B6	T	C	114742170	124	29.48153726	0.791666667	1.055179827	0.693188391	100.9377423	6.09E-62	0	HUM	90620	114651426	279940.5	115021986.5	-121	107	0	0	unknown	F5_31	FAFW80.1g	67	F5_inherited
1360	chr5	115613370	115613370	115613370	1	B6	T	C	115669720	56350	27.43857677	0.272727273	1.062011943	0.515426815	64.8221952	4.43E-66	0	CAST	56294	115669664	163530.5	115449839.5	-78	329	0	0	unknown	F5_72	FAFW97.2a	108	F5_inherited
1361	chr5	121844254	121844254	121844254	1	B6	T	C	121844345	91	347.5568858	0.985533454	3.432239862	0.971582742	208.8710872	3.92E-228	0	CAST	4	121844250	40421.5	121884675.5	-270	34	0	0	unknown	F5_13	FAFW76.1c	49	F5_inherited
1362	chr5	121884735	121884735	121884735	1	CAST	T	C	121884712	23	652.5625706	0.472738538	10.25024759	0.473132342	781.6088642	0	0	HUM	40485	121844250	59.5	121884675.5	-141	118	0	0	unknown	F5_39	FAFW84.1c	75	F5_inherited
1363	chr5	122236214	122236214	122236214	1	B6	G	C	122236128	86	434.1822638	0.541394336	7.166549684	0.523247308	795.7910663	0	0	CAST	325	122236539	221930.5	122014283.5	-188	131	0	0	unknown	F5_02	FAFW71.2b	38	F5_inherited
1364	chr5	123101717	123101717	123101717	1	B6	T	G	123101544	173	150.4283651	0.384615385	3.781473975	0.54315512	92.68888503	3.60E-207	0	HUM	122524	122979193	491.5	123101225.5	-898	319	0	0	unknown	F5_59	FAFW90.1c	95	F5_inherited
1365	chr5	123297781	123297781	123297781	1	B6	A	G	123298017	236	90.74734203	0.779527559	6.708253327	0.596680434	263.7555401	0	1	HUM	78199	123375980	226.5	123298007.5	-131	215	0	0	unknown	F5_13	FAFW76.1c	49	F5_inherited
1366	chr5	128807833	128807833	128807833	1	CAST	A	G	128807232	601	209.3594948	0.570776256	5.296761292	0.622992373	223.5911011	0	0	HUM	321003	129128836	322.5	128807510.5	-390	105	0	0	unknown	F5_14	FAFW76.1d	50	F5_inherited
1367	chr5	135366486	135366521	135366486:135366515:135366521	3	B6	A:C:A	G:A:C	135366399	87	138.7218737	0.491071429	2.799940282	0.540009964	249.9377423	1.11E-222	0	HUM	54051	135312435	78893.5	135445414.5	-201	327	0	0	unknown	F5_09	FAFW75.1a	45	F5_inherited
1368	chr5	135586249	135586249	135586249	1	B6	A	G	135586170	79	219.7796062	0.912568306	5.009907491	0.781787444	172.1155471	0	0	CAST	5	135586254	140834.5	135445414.5	-159	90	0	0	unknown	F5_38	FAFW84.1b	74	F5_inherited
1369	chr5	137357550	137357550	137357550	1	B6	A	G	137357475	75	80.50386498	0.595041322	7.569331288	0.410979225	292.0666551	0	1	KO	196811	137160739	49239.5	137406789.5	-642	96	0	0	unknown	F5_71	FAFW97.1d	107	F5_inherited
1370	chr5	138748950	138748950	138748950	1	B6	A	T	138748825	125	339.0110741	0.988778055	2.424852321	0.977212634	130.9688711	2.39E-128	0	CAST	12	138748938	2037.5	138746912.5	-131	127	0	0	unknown	F5_49	FAFW88.1a	85	F5_inherited
1371	chr5	140147763	140147766	140147763:140147766	2	B6	G:A	A:G	140147690	73	198.2160098	0.75	3.800470681	0.644028544	72.90221605	3.37E-195	0	HUM	94900	140052863	470.5	140147292.5	-577	336	0	0	unknown	F5_13	FAFW76.1c	49	F5_inherited
1372	chr5	140557826	140557826	140557826	1	B6	G	A	140557643	183	355.7807161	0.95908347	4.83160171	0.795403763	204.8044321	2.38E-233	0	CAST	95	140557731	16679.5	140541146.5	-47	4537	0	0	unknown	F5_69	FAFW97.1a	105	F5_inherited
1373	chr5	147646091	147646132	147646091:147646108:147646132	3	CAST	C:A:A	T:G:G	147646068	23	186.6448208	0.459363958	3.31663484	0.477623071	178.7555401	8.05E-167	0	HUM	72541	147718673	93345.5	147552745.5	-252	70	0	0	unknown	F5_66	FAFW94.1b	102	F5_inherited
1374	chr5	148213381	148213381	148213381	1	B6	T	C	148213700	319	239.1985454	0.911870504	4.187856161	0.759192726	241.1333102	6.38E-174	0	CAST	387	148213768	88399.5	148124981.5	-81	48	0	0	unknown	F5_01	FAFW71.2a	37	F5_inherited
1375	chr6	4685132	4685132	4685132	1	B6	A	G	4685032	100	459.3440732	0.476808905	2.286564169	0.646418087	78.5422091	7.72E-103	0	HUM	95117	4590015	36467.5	4648664.5	-455	108	0	0	unknown	F5_17	FAFW77.1a	53	F5_inherited
1376	chr6	5042221	5042221	5042221	1	B6	T	C	5042213	8	548.3368489	0.99248927	3.437952138	1	64.34444251	2.23E-68	0	CAST	257	5042478	42023.5	5000197.5	-51	880	0	0	unknown	F5_68	FAFW94.1d	104	F5_inherited
1377	chr6	5824412	5824412	5824412	1	B6	T	C	5824434	22	49.86142347	0.872881356	15.17262403	0.341355907	1241.773303	0	1	KO	138846	5963258	81543.5	5742868.5	-46	26	0	0	unknown	F5_45	FAFW86.1a	81	F5_inherited
1378	chr6	6887349	6887369	6887349:6887369	2	B6	C:C	T:A	6887373	4	238.3858861	0.408099688	1.854315797	0.410496988	94.96887113	1.46E-83	0	HUM	73840	6961209	226.5	6887595.5	-119	231	0	0	unknown	F5_29	FAFW80.1a	65	F5_inherited
1379	chr6	9047002	9047002	9047002	1	B6	T	C	9047150	148	205.5322301	0.941690962	1.3975565	0.947735197	37.96887113	7.66E-50	0	HUM	185985	8861017	18.5	9046983.5	-102	106	0	0	unknown	F5_68	FAFW94.1d	104	F5_inherited
1380	chr6	13220025	13220025	13220025	1	CAST	A	G	13220150	125	624.8149945	0.355718783	5.255135555	0.456599313	92.16443904	8.84E-174	0	CAST	46	13219979	1675249.5	14895274.5	-15	69	0	0	unknown	F5_31	FAFW80.1g	67	F5_inherited
1381	chr6	22000813	22000813	22000813	1	CAST	G	T	22000841	28	142.1021457	0.253112033	3.105283344	0.435648729	178.7066481	1.89E-161	0	CAST	24	22000837	210309.5	21790503.5	-79	121	0	0	unknown	F5_29	FAFW80.1a	65	F5_inherited
1382	chr6	30041254	30041254	30041254	1	CAST	C	T	30041283	29	429.425695	0.408026756	4.022523347	0.609333621	233.2310941	4.02E-241	0	HUM	36299	30077553	374.5	30041628.5	-118	113	0	0	unknown	F5_71	FAFW97.1d	107	F5_inherited
1383	chr6	30410005	30410011	30410005:30410011	2	B6	A:A	G:G	30409937	68	468.723273	0.984646878	5.161400812	0.898059323	165.8044321	8.80E-183	0	CAST	0	30410008	115265.5	30294739.5	-58	76	0	0	unknown	F5_45	FAFW86.1a	81	F5_inherited
1384	chr6	31098654	31098679	31098654:31098679	2	CAST	A:G	T:C	31098727	48	15.82924421	0.233333333	1.071799678	0.533497107	59.70664814	8.90E-35	0	HUM	108527	31207206	46.5	31098725.5	-110	77	0	0	unknown	F5_09	FAFW75.1a	45	F5_inherited
1385	chr6	33399489	33399489	33399489	1	B6	G	C	33413404	13915	266.2360606	0.258883249	3.710535553	0.471709061	229.7555401	2.73E-164	0	CAST	13793	33413282	172237.5	33571726.5	-186	229	0	0	unknown	F5_65	FAFW94.1a	101	F5_inherited
1386	chr6	33571842	33571842	33571842	1	B6	T	G	33571691	151	274.4349714	0.408333333	4.890588748	0.558619705	170.5911011	2.70E-119	0	HUM	20640	33592482	115.5	33571726.5	-202	50	0	0	unknown	F5_36	FAFW81.2c	72	F5_inherited
1387	chr6	34759581	34759581	34759581	1	CAST	C	T	34759490	91	102.3246297	0.087628866	1.467241918	0.20846201	44.59110107	3.49E-32	0	HUM	57171	34816752	91908.5	34851489.5	-276	52	0	0	unknown	F5_24	FAFW78.1e	60	F5_inherited
1388	chr6	54201628	54201643	54201628:54201643	2	CAST	G:G	A:A	54134021	67607	28.25998498	NA	1.47982238	0.150368511	61.49331712	4.27E-59	0	HUM	78762	54280405	67344.5	54134283.5	-95	200	0	0	unknown	F5_41	FAFW85.1a	77	F5_inherited
1389	chr6	63680110	63680110	63680110	1	CAST	T	C	63680003	107	23.7261322	0.316666667	1.820859887	0.547119018	74.2799861	7.38E-51	0	HUM	367739	64047849	15.5	63680094.5	-89	73	0	0	unknown	F5_33	FAFW81.1a	69	F5_inherited
1390	chr6	67452654	67452654	67452654	1	CAST	G	A	67452834	180	18.72611339	0.48	0.544729913	0.5	20.42666203	5.86E-12	0	MULT	17230	67469884	42179.5	67410474.5	-173	357	0	0	unknown	F5_51	FAFW88.1c	87	F5_inherited
1391	chr6	71749182	71749182	71749182	1	B6	C	T	71748730	452	102.9176616	0.292307692	1.813944684	0.468825045	96.23109412	7.47E-58	0	HUM	9269	71739913	29171.5	71720010.5	-135	300	0	0	unknown	F5_70	FAFW97.1b	106	F5_inherited
1392	chr6	72425452	72425452	72425452	1	CAST	C	T	72425448	4	214.4409136	0.488636364	4.524273611	0.558382689	145.5911011	0	0	HUM	174712	72250740	351.5	72425803.5	-115	922	0	0	unknown	F5_05	FAFW72.1e	41	F5_inherited
1393	chr6	79177601	79177601	79177601	1	B6	T	C	79049539	128062	20.74662072	0.5	1.145816208	0.642045495	24.63999305	9.43E-21	0	CAST	128177	79049424	1502542.5	80680143.5	-146	580	0	0	unknown	F5_22	FAFW78.1b	58New	F5_inherited
1394	chr6	80679753	80679753	80679753	1	CAST	C	T	80679849	96	322.9099648	0.278115502	4.210964829	0.485056452	200.7555401	3.56E-244	0	HUM	176058	80855811	390.5	80680143.5	-153	160	0	0	unknown	F5_02	FAFW71.2b	38	F5_inherited
1395	chr6	88219963	88220556	88219963:88220556	2	CAST	C:C	T:T	88220743	187	116.2913131	0.495726496	15.20444193	0.504555521	1426.839958	0	1	HUM	165221	88385777	0	88220539.5	-435	39	1	0	unknown	F5_01	FAFW71.2a	37	F5_inherited
1396	chr6	88472013	88472013	88472013	1	CAST	G	A	88482901	10888	49.5269065	0.380952381	2.589594071	0.655987756	60.90221605	5.92E-150	0	MULT	86236	88385777	147488.5	88324524.5	-435	78	0	0	unknown	F5_53	FAFW89.1a	89	F5_inherited
1397	chr6	88852220	88852220	88852220	1	CAST	T	A	88852324	104	465.3305711	0.364583333	8.197462855	0.473727521	399.6577562	0	1	CAST	15	88852235	90467.5	88761752.5	-86	104	0	0	unknown	F5_68	FAFW94.1d	104	F5_inherited
1398	chr6	91912468	91912468	91912468	1	B6	G	A	91912243	225	89.52350471	0.4	3.822555348	0.473697393	133.0666551	5.47E-170	0	HUM	22203	91934671	107.5	91912360.5	-351	210	0	0	unknown	F5_30	FAFW80.1b	66	F5_inherited
1399	chr6	92518696	92518714	92518696:92518698:92518704:92518710:92518714	5	B6	A:G:T:G:T	G:A:C:A:C	92518738	24	417.6939804	0.971599402	4.940146079	0.931198088	234.2310941	5.74E-263	0	CAST	0	92518706	233343.5	92752057.5	-125	97	0	0	unknown	F5_57	FAFW90.1a	93	F5_inherited
1400	chr6	92927210	92927210	92927210	1	B6	A	G	92927141	69	12.21550243	0.620689655	1.074423512	0.722447802	42.70664814	2.37E-29	0	HUM	7583	92919627	190.5	92927019.5	-82	202	0	0	unknown	F5_17	FAFW77.1a	53	F5_inherited
1401	chr6	94027809	94027809	94027809	1	B6	A	C	94028261	452	37.8226914	0.659090909	1.003273885	0.574569187	60.34664119	3.22E-41	0	HUM	18428	94009381	892.5	94028701.5	-13	172	0	0	unknown	F5_01	FAFW71.2a	37	F5_inherited
1402	chr6	98038943	98038943	98038943	1	CAST	A	G	98039038	95	670.308342	0.987922705	5.19417869	0.938708075	78.63999305	4.35E-184	0	CAST	23	98038966	74446.5	97964496.5	-61	27	0	0	unknown	F5_29	FAFW80.1a	65	F5_inherited
1403	chr6	98737742	98737742	98737742	1	CAST	C	T	98737946	204	232.5244851	0.552919708	2.447655484	0.5551775	72.49331712	1.05E-103	0	CAST	30	98737772	271745.5	99009487.5	-492	333	0	0	unknown	F5_45	FAFW86.1a	81	F5_inherited
1404	chr6	99009448	99009448	99009448	1	B6	T	C	99009533	85	308.0269471	0.448818898	4.60682583	0.496167407	260.9199792	8.79E-298	0	HUM	122345	99131793	39.5	99009487.5	-75	201	0	0	unknown	F5_35	FAFW81.2b	71	F5_inherited
1405	chr6	99841019	99841019	99841019	1	B6	C	T	99893612	52593	177.764243	0.99543379	1.295262273	0.920394833	84.44442514	1.47E-73	0	HUM	148935	99989954	53041.5	99894060.5	-13	205	0	0	unknown	F5_47	FAFW86.1c	83	F5_inherited
1406	chr6	101312006	101312024	101312006:101312024	2	B6	A:G	C:A	101312098	74	109.9589689	0.623376623	3.087342645	0.602577363	146.2310941	1.29E-115	0	CAST	29	101311977	40273.5	101271732.5	-126	38	0	0	unknown	F5_47	FAFW86.1c	83	F5_inherited
1407	chr6	110126570	110126570	110126570	1	B6	G	A	110081778	44792	23.12165659	0.636363636	1.220542455	0.565028934	7.688885028	2.05E-22	0	CAST	44721	110081849	206834.5	109919735.5	-37	115	0	0	unknown	F5_17	FAFW77.1a	53	F5_inherited
1408	chr6	113245992	113245992	113245992	1	B6	A	G	113246117	125	61.76021812	0.454545455	1.86532054	0.5	56.06665509	8.15E-75	0	CAST	89	113245903	120663.5	113125328.5	-1113	168	0	0	unknown	F5_32	FAFW80.1h	68	F5_inherited
1409	chr6	113371476	113371476	113371476	1	CAST	T	C	113371433	43	536.821254	0.952914798	5.170930805	0.802167143	314.3955332	0	0	CAST	4	113371472	80246.5	113451722.5	-155	204	0	0	unknown	F5_10	FAFW75.1b	46	F5_inherited
1410	chr6	113452184	113452184	113452184	1	CAST	C	T	113452089	95	394.4115587	0.476836158	6.155127049	0.572017196	437.3955332	0	0	HUM	3051	113455235	461.5	113451722.5	-109	206	0	0	unknown	F5_43	FAFW85.1c	79	F5_inherited
1411	chr6	113763906	113763906	113763906	1	B6	T	C	113763524	382	210.50647	0.46875	6.091695645	0.488494971	130.3777701	0	0	HUM	3713	113760193	244.5	113763661.5	-807	468	0	0	unknown	F5_28	FAFW79.2f	64	F5_inherited
1412	chr6	115636021	115636021	115636021	1	B6	A	G	115636411	390	153.217137	0.909090909	3.249283594	0.784758664	196.6577562	3.34E-170	0	MULT	24770	115611251	258080.5	115894101.5	-161	9	0	0	unknown	F5_07	FAFW72.1i	43	F5_inherited
1413	chr6	117970161	117970161	117970161	1	B6	A	C	117970299	138	87.27070372	0.640718563	2.602392251	0.611152709	148.4444251	1.06E-108	0	HUM	239801	117730360	76.5	117970237.5	-384	133	0	0	unknown	F5_01	FAFW71.2a	37	F5_inherited
1414	chr6	120284158	120284158	120284158	1	CAST	C	T	120284221	63	573.4382928	0.564671101	5.898287859	0.534646905	331.9199792	5.52E-270	0	HUM	53889	120230269	86.5	120284244.5	-101	6	0	0	unknown	F5_61	FAFW93.1a	97	F5_inherited
1415	chr6	127719824	127719824	127719824	1	B6	C	A	127719744	80	288.276538	0.964412811	3.193421703	0.834531309	261.5599722	1.04E-295	0	HUM	10229	127730053	4.5	127719828.5	-224	314	0	0	unknown	F5_37	FAFW84.1a	73	F5_inherited
1416	chr6	135093148	135093148	135093148	1	B6	A	G	135093128	20	819.5269064	0.99522293	3.946705262	1	94.37777006	3.05E-199	0	CAST	24	135093172	3071.5	135090076.5	-17	20	0	0	unknown	F5_62	FAFW93.1b	98	F5_inherited
1417	chr6	135870098	135870098	135870098	1	CAST	C	T	135870062	36	19.46088826	0.4375	0.628003707	0.818975039	20.37777006	8.96E-19	0	HUM	68523	135801575	59666.5	135810431.5	-248	245	0	0	unknown	F5_05	FAFW72.1e	41	F5_inherited
1418	chr6	139860708	139860708	139860708	1	B6	G	A	139860753	45	282.6322178	0.995824635	1.020463474	1	48.98443557	2.29E-28	0	CAST	53	139860761	245826.5	140106534.5	-73	58	0	0	unknown	F5_72	FAFW97.2a	108	F5_inherited
1419	chr6	144277838	144277838	144277838	1	B6	C	A	144277483	355	579.2810805	0.814855876	4.918404913	0.626358656	379.8710872	5.68E-244	0	HUM	28639	144249199	10483.5	144288321.5	-37	55	0	0	unknown	F5_26	FAFW79.2a	62	F5_inherited
1420	chr6	146383075	146383101	146383075:146383076:146383101	3	B6	G:G:A	C:C:G	146383228	127	482.7391794	0.833696442	7.918530631	0.767878415	391.9688711	0	0	CAST	0	146383078	15191.5	146398292.5	-89	21	0	0	unknown	F5_46	FAFW86.1b	82	F5_inherited
1421	chr6	146529693	146529693	146529693	1	CAST	A	T	146529595	98	256.4602865	0.441117764	5.16271072	0.458807911	339.8710872	2.15E-251	0	CAST	111	146529582	131400.5	146398292.5	-54	28	0	0	unknown	F5_47	FAFW86.1c	83	F5_inherited
1422	chr7	12886320	12886320	12886320	1	CAST	T	G	12886700	380	15.9285571	0.677419355	0.616756482	0.645725478	48.03552622	2.42E-24	0	HUM	93533	12979853	9.5	12886329.5	-22	20	0	0	unknown	F5_30	FAFW80.1b	66	F5_inherited
1423	chr7	13576525	13576525	13576525	1	B6	C	T	13323937	252588	45.09409888	0.063492063	0.208400507	0	12.90221605	0.000233165	0	HUM	272957	13303568	690195.5	12886329.5	-1	76	0	0	unknown	F5_01	FAFW71.2a	37	F5_inherited
1424	chr7	18834165	18834165	18834165	1	B6	C	T	18833919	246	175.7119484	0.79558011	2.576053571	0.75456092	125.7066481	9.88E-116	0	MULT	72518	18906683	191943.5	19026108.5	-133	133	0	0	unknown	F5_14	FAFW76.1d	50	F5_inherited
1425	chr7	29258464	29258464	29258464	1	B6	A	G	29331780	73316	371.2436224	0.993103448	2.354339229	0.981907395	157.7066481	6.68E-221	0	CAST	73269	29331733	167958.5	29090505.5	-65	198	0	0	unknown	F5_45	FAFW86.1a	81	F5_inherited
1426	chr7	29502084	29502084	29502084	1	CAST	C	T	29501931	153	104.5269608	0.445378151	2.108598188	0.478816748	118.0177631	6.32E-126	0	CAST	77	29502007	411578.5	29090505.5	-187	182	0	0	unknown	F5_71	FAFW97.1d	107	F5_inherited
1427	chr7	30430691	30430691	30430691	1	B6	A	G	30371266	59425	42.55081502	0.029411765	0.531829037	0.066890952	27.70664814	7.99E-17	0	MULT	148713	30579404	112322.5	30543013.5	-29	80	0	0	unknown	F5_05	FAFW72.1e	41	F5_inherited
1428	chr7	34387804	34387808	34387804:34387808	2	CAST	T:G	C:A	34387762	42	440.6206392	0.496559633	13.58381455	0.525670797	662.2310941	0	1	HUM	2335	34385469	17788.5	34405596.5	-157	257	0	0	unknown	F5_13	FAFW76.1c	49	F5_inherited
1429	chr7	40746642	40746642	40746642	1	CAST	G	A	40746634	8	689.265811	0.53803132	5.90478734	0.457701464	390.0844182	8.32E-285	0	CAST	41	40746683	39021.5	40785663.5	-71	69	0	0	unknown	F5_10	FAFW75.1b	46	F5_inherited
1430	chr7	46228686	46228686	46228686	1	B6	T	C	46115036	113650	55.58212994	0.019417476	0.585602062	0.026335836	51.72441124	1.20E-32	0	HUM	144879	46083807	113570.5	46115115.5	-443	207	0	0	unknown	F5_21	FAFW78.1a	57	F5_inherited
1431	chr7	49594697	49594697	49594697	1	B6	G	A	49556880	37817	47.68160221	0.578947368	2.46888542	0.408847821	82.2799861	4.87E-139	0	HUM	172157	49766854	37899.5	49556797.5	-17	5	0	0	unknown	F5_64	FAFW93.1d	100	F5_inherited
1432	chr7	50782142	50782169	50782142:50782154:50782155:50782161:50782169	5	B6	G:T:C:T:T	A:A:A:C:C	50782317	148	66.88080068	0.94047619	0.529903678	0.844739775	21.75554011	2.79E-13	0	CAST	55	50782224	261763.5	50520378.5	-169	45	0	0	unknown	F5_09	FAFW75.1a	45	F5_inherited
1433	chr7	63062802	63062802	63062802	1	B6	C	T	63062920	118	140.6562793	0.560714286	2.029356081	0.539439095	76.06665509	4.31E-62	0	HUM	10275	63073077	97095.5	63159897.5	-99	92	0	0	unknown	F5_36	FAFW81.2c	72	F5_inherited
1434	chr7	67169881	67169881	67169881	1	B6	A	G	67169938	57	718.5758713	0.955434783	3.48724804	0.869198361	104.2799861	3.48E-121	0	CAST	3	67169884	47310.5	67217191.5	-152	347	0	0	unknown	F5_37	FAFW84.1a	73	F5_inherited
1435	chr7	72152163	72152172	72152163:72152172	2	B6	C:G	T:A	72152060	103	474.5470894	0.357960458	7.947128258	0.518154679	330.4933171	0	0	HUM	103587	72048576	26.5	72152198.5	-141	239	0	0	unknown	F5_32	FAFW80.1h	68	F5_inherited
1436	chr7	73468187	73468187	73468187	1	CAST	G	A	73468124	63	423.81753	0.430379747	4.829013285	0.48498879	166.5422091	3.32E-285	0	HUM	31761	73436426	49114.5	73419072.5	-419	340	0	0	unknown	F5_16	FAFW76.1b	52	F5_inherited
1437	chr7	75842436	75842475	75842436:75842459:75842475	3	B6	A:G:C	G:T:T	75842692	217	646.2593486	0.380027739	5.174633919	0.479000591	404.7733032	2.74E-283	0	HUM	43872	75798564	178.5	75842653.5	-55	258	0	0	unknown	F5_13	FAFW76.1c	49	F5_inherited
1438	chr7	75842733	75842734	75842733:75842734	2	CAST	G:A	A:G	75842692	41	646.2593486	0.380027739	5.174633919	0.479000591	404.7733032	2.74E-283	0	HUM	44169	75798564	79.5	75842653.5	-258	31	0	0	unknown	F5_47	FAFW86.1c	83	F5_inherited
1439	chr7	80499226	80499315	80499226:80499315	2	CAST	C:G	G:A	80499355	40	23.99729599	0.416666667	1.489977675	0.385340557	52.32887808	9.90E-50	0	MULT	175503	80674818	59926.5	80439299.5	-201	132	0	0	unknown	F5_65	FAFW94.1a	101	F5_inherited
1440	chr7	80893831	80893831	80893831	1	B6	A	G	80893832	1	558.3401501	0.960238569	3.694206547	0.83637185	335.9377423	0	0	CAST	10	80893841	83421.5	80977252.5	-204	60	0	0	unknown	F5_65	FAFW94.1a	101	F5_inherited
1441	chr7	81065433	81065458	81065433:81065458	2	B6	C:T	T:C	81065334	99	492.3261539	0.442735043	3.392724876	0.510940389	228.5110802	8.55E-233	0	HUM	112131	81177589	0	81065436.5	-65	37	0	0	unknown	F5_52	FAFW88.1d	88	F5_inherited
1442	chr7	81065458	81065458	81065458	1	CAST	T	C	81065334	124	492.3261539	0.442735043	3.392724876	0.510940389	228.5110802	8.55E-233	0	HUM	112131	81177589	21.5	81065436.5	-25	37	0	0	unknown	F5_31	FAFW80.1g	67	F5_inherited
1443	chr7	91685487	91685487	91685487	1	CAST	G	A	91685425	62	474.1767256	0.914179104	5.054917152	0.786775979	113.3288781	1.10E-117	0	CAST	1	91685488	148280.5	91833767.5	-187	148	0	0	unknown	F5_05	FAFW72.1e	41	F5_inherited
1444	chr7	96891835	96891835	96891835	1	CAST	A	C	96891732	103	562.7594075	0.414464534	9.824605692	0.483495727	363.5422091	0	0	CAST	87	96891748	126635.5	97018470.5	-46	16	0	0	unknown	F5_64	FAFW93.1d	100	F5_inherited
1445	chr7	96891851	96891851	96891851	1	CAST	A	C	96891732	119	562.7594075	0.414464534	9.824605692	0.483495727	363.5422091	0	0	CAST	103	96891748	126619.5	97018470.5	-16	193	0	0	unknown	F5_06	FAFW72.1f	42	F5_inherited
1446	chr7	96892166	96892166	96892166	1	CAST	G	A	96891732	434	562.7594075	0.414464534	9.824605692	0.483495727	363.5422091	0	0	CAST	418	96891748	126304.5	97018470.5	-122	47	0	0	unknown	F5_53	FAFW89.1a	89	F5_inherited
1447	chr7	97827762	97827762	97827762	1	B6	T	C	97827342	420	368.2753456	0.514619883	7.55903941	0.512816132	195.0666551	1.67E-240	0	CAST	474	97827288	12097.5	97839859.5	-224	392	0	0	unknown	F5_17	FAFW77.1a	53	F5_inherited
1448	chr7	98455781	98455856	98455781:98455837:98455856	3	CAST	C:A:C	A:G:T	98455836	20	252.1669004	0.371329879	4.279330522	0.512806082	351.3955332	8.56E-264	0	HUM	21458	98477314	123319.5	98579175.5	-94	184	0	0	unknown	F5_30	FAFW80.1b	66	F5_inherited
1449	chr7	107663998	107664821	107663998:107664002:107664006:107664327:107664445:107664446:107664448:107664760:107664821	9	B6	A:A:A:G:G:C:C:C:A	G:G:G:T:A:T:T:T:G	107664575	246	56.86386079	0.482142857	2.254827129	0.503924784	127.3955332	1.38E-169	0	CAST	0	107664551	17280.5	107646717.5	-149	209	0	0	unknown	F5_49	FAFW88.1a	85	F5_inherited
1450	chr7	110369184	110369679	110369184:110369679	2	CAST	G:G	A:A	110373804	4125	73.52955289	0.5	2.583144709	0.451969252	41.63999305	3.44E-102	0	HUM	34213	110334971	3728.5	110373407.5	-333	299	1	0	unknown	F5_06	FAFW72.1f	42	F5_inherited
1451	chr7	110727261	110727261	110727261	1	CAST	G	T	110754888	27627	70.35122329	0.052631579	1.269448345	0.044943643	98.88885028	7.87E-65	0	CAST	27556	110754817	80355.5	110646905.5	-32	31	0	0	unknown	F5_10	FAFW75.1b	46	F5_inherited
1452	chr7	112017127	112017127	112017127	1	CAST	A	G	112017070	57	492.3880493	0.437791602	6.389861213	0.497763775	223.5911011	6.12E-208	0	CAST	59	112017186	156430.5	112173557.5	-152	11	0	0	unknown	F5_15	FAFW76.1a	51	F5_inherited
1453	chr7	112959025	112959025	112959025	1	CAST	C	T	112959068	43	279.4552679	0.388601036	4.05974955	0.432182608	221.1822021	1.17E-153	0	HUM	32512	112991537	126.5	112959151.5	-50	71	0	0	unknown	F5_20	FAFW77.1e	56	F5_inherited
1454	chr7	112991533	112991533	112991533	1	CAST	A	G	112991539	6	495.4696353	0.944400318	3.296001055	0.729580146	261.3466412	1.75E-180	0	CAST	4	112991537	32381.5	112959151.5	-172	32	0	0	unknown	F5_72	FAFW97.2a	108	F5_inherited
1455	chr7	112991565	112991565	112991565	1	B6	A	G	112991539	26	495.4696353	0.944400318	3.296001055	0.729580146	261.3466412	1.75E-180	0	CAST	28	112991537	32413.5	112959151.5	-32	71	0	0	unknown	F5_66	FAFW94.1b	102	F5_inherited
1456	chr7	113171225	113171231	113171225:113171231	2	B6	C:C	T:T	113171252	21	147.6898684	0.494680851	4.043235927	0.572362783	228.0177631	1.10E-223	0	CAST	65	113171296	212073.5	112959151.5	-29	47	0	0	unknown	F5_13	FAFW76.1c	49	F5_inherited
1457	chr7	115130662	115130684	115130662:115130684	2	B6	C:A	T:G	115130584	78	109.905044	0.627717391	3.618623271	0.538842217	231.7066481	1.21E-188	0	HUM	133932	114996730	178884.5	114951777.5	-120	235	0	0	unknown	F5_66	FAFW94.1b	102	F5_inherited
1458	chr7	120079794	120079794	120079794	1	B6	A	G	120079712	82	331.1980884	0.908983452	4.055056943	0.786133728	283.0844182	3.61E-229	0	HUM	35340	120115134	116.5	120079910.5	-96	91	0	0	unknown	F5_45	FAFW86.1a	81	F5_inherited
1459	chr7	125853887	125853887	125853887	1	CAST	G	A	125853836	51	544.5684001	0.553962264	12.01886289	0.559617456	536.7555401	0	1	MULT	165191	125688696	59797.5	125794089.5	-137	165	0	0	unknown	F5_69	FAFW97.1a	105	F5_inherited
1460	chr7	128780163	128780163	128780163	1	CAST	G	C	128780336	173	247.0116243	0.272884283	1.8314047	0.616925189	111.1822021	3.92E-84	1	HUM	191223	128971386	26.5	128780189.5	-186	18	0	0	unknown	F5_69	FAFW97.1a	105	F5_inherited
1461	chr7	129029255	129029255	129029255	1	B6	A	G	129029103	152	795.7284734	0.996772458	3.296714036	1	146.5911011	4.63E-147	0	CAST	94	129029349	146424.5	128882830.5	-232	26	0	0	unknown	F5_17	FAFW77.1a	53	F5_inherited
1462	chr7	131639968	131639968	131639968	1	B6	A	C	131640659	691	86.66096008	0.35106383	1.076142418	0.413954916	63.91997915	1.47E-51	0	CAST	280	131640248	141263.5	131498704.5	-107	111	0	0	unknown	F5_37	FAFW84.1a	73	F5_inherited
1463	chr7	135634051	135634051	135634051	1	B6	C	T	135634144	93	52.48453728	0.034482759	2.6225203	0.299345975	59.80443209	5.00E-104	0	HUM	157716	135476335	11.5	135634039.5	-240	363	0	0	unknown	F5_58	FAFW90.1b	94	F5_inherited
1464	chr7	137247266	137247266	137247266	1	B6	G	A	137247625	359	18.66639908	0.964285714	0.404685912	0.943728797	16.90221605	2.34E-09	0	HUM	22515	137224751	9.5	137247275.5	-72	99	0	0	unknown	F5_29	FAFW80.1a	65	F5_inherited
1465	chr7	137866988	137866989	137866988:137866989	2	CAST	A:C	C:T	137866968	20	42.53000591	0.048543689	1.493064321	0.242728706	137.9866342	1.59E-79	0	HUM	191282	137675706	247.5	137866740.5	-34	41	0	0	unknown	F5_60	FAFW90.1d	96	F5_inherited
1466	chr7	140402373	140402373	140402373	1	B6	A	C	140402125	248	54.31262121	0.24137931	0.454115782	0.477915188	22.63999305	2.04E-11	0	HUM	128786	140273587	271001.5	140131371.5	-4	89	0	0	unknown	F5_30	FAFW80.1b	66	F5_inherited
1467	chr7	141990964	141990964	141990964	1	CAST	G	A	141990889	75	180.2510903	0.502262443	5.466244634	0.501246772	401.0355262	0	0	HUM	92913	141898051	109.5	141991073.5	-390	155	0	0	unknown	F5_66	FAFW94.1b	102	F5_inherited
1468	chr7	142881374	142881467	142881374:142881467	2	B6	A:C	G:A	142881672	205	229.0548059	0.65625	6.386477833	0.462415433	159.6399931	0	0	HUM	52591	142934058	334.5	142881801.5	-233	71	1	0	unknown	F5_41	FAFW85.1a	77	F5_inherited
1469	chr7	144271926	144271944	144271926:144271944	2	B6	C:G	T:T	144271983	39	22.33301375	0.342857143	2.110348468	0.443703077	186.5110802	1.24E-182	0	HUM	32914	144239012	21210.5	144250715.5	-284	215	0	0	unknown	F5_13	FAFW76.1c	49	F5_inherited
1470	chr8	9312077	9312080	9312077:9312080	2	CAST	A:T	G:A	9311803	274	721.5460547	0.790637191	6.158742756	0.618005412	110.164439	4.51E-192	0	CAST	201	9311876	448859.5	8863217.5	-197	159	0	0	unknown	F5_32	FAFW80.1h	68	F5_inherited
1471	chr8	10018542	10018542	10018542	1	CAST	G	A	10018309	233	506.8831083	0.545691906	2.282404379	0.538340295	52.16443904	4.95E-57	0	CAST	226	10018316	47527.5	9971014.5	-400	383	0	0	unknown	F5_13	FAFW76.1c	49	F5_inherited
1472	chr8	11240902	11240902	11240902	1	B6	A	G	11240959	57	466.1371235	0.991659716	8.107725567	0.969228709	361.2310941	0	0	CAST	47	11240949	159343.5	11400245.5	-26	15	0	0	unknown	F5_72	FAFW97.2a	108	F5_inherited
1473	chr8	11240917	11240937	11240917:11240937	2	CAST	C:A	T:T	11240959	22	466.1371235	0.991659716	8.107725567	0.969228709	361.2310941	0	0	CAST	12	11240949	159308.5	11400245.5	-15	38	0	0	unknown	F5_32	FAFW80.1h	68	F5_inherited
1474	chr8	11894864	11894864	11894864	1	B6	C	T	11894940	76	22.36787036	0.931034483	0.261666452	1	21.67332059	4.32E-09	0	HUM	6295	11888569	201.5	11895065.5	-95	67	0	0	unknown	F5_07	FAFW72.1i	43	F5_inherited
1475	chr8	12667840	12667872	12667840:12667872	2	CAST	A:T	T:C	12667829	11	231.1474782	0.709273183	1.965303534	0.619553688	150.5599722	1.18E-97	0	HUM	15030	12682902	71.5	12667943.5	-21	120	0	0	unknown	F5_13	FAFW76.1c	49	F5_inherited
1476	chr8	14711861	14711862	14711861:14711862	2	B6	T:G	C:A	14711959	97	210.4275649	0.970852018	1.452867555	0.894199042	68.49331712	6.19E-51	0	HUM	80030	14631831	66118.5	14645742.5	-214	244	0	0	unknown	F5_17	FAFW77.1a	53	F5_inherited
1477	chr8	15284429	15284429	15284429	1	B6	G	A	15284462	33	112.6666213	0.616666667	2.56799186	0.490459902	157.2310941	4.63E-118	0	HUM	118583	15165846	103.5	15284532.5	-432	683	0	0	unknown	F5_51	FAFW88.1c	87	F5_inherited
1478	chr8	18819552	18819552	18819552	1	B6	C	G	18818973	579	100.7188927	0.988505747	2.572533137	0.99684549	119.7555401	4.63E-85	0	CAST	302	18819250	29959.5	18789592.5	-12	92	0	0	unknown	F5_06	FAFW72.1f	42	F5_inherited
1479	chr8	23093923	23093923	23093923	1	B6	T	C	23095663	1740	26.7562078	NA	0.049386696	1	0.771104548	0.109103401	0	KO	41350	23135273	158904.5	22935018.5	-42	444	0	0	unknown	F5_11	FAFW75.2e	47	F5_inherited
1480	chr8	26908379	26908390	26908379:26908390	2	B6	G:G	C:A	26908066	313	151.1741433	0.355223881	1.653572271	0.488688539	132.6088642	5.81E-108	0	HUM	105344	27013734	97253.5	27005643.5	-178	107	0	0	unknown	F5_54	FAFW89.2a	90	F5_inherited
1481	chr8	27134471	27134480	27134471:27134480	2	B6	A:A	G:G	27134240	231	377.0772014	0.987226277	2.606705467	1	181.6733206	2.18E-162	0	HUM	7352	27141832	209.5	27134261.5	-604	123	0	0	unknown	F5_25	FAFW79.1a	61	F5_inherited
1482	chr8	27914902	27914902	27914902	1	B6	T	C	27914656	246	314.9878431	0.664268585	4.858219453	0.588985571	134.8533241	2.93E-188	0	HUM	43315	27958217	332.5	27914569.5	-28	158	0	0	unknown	F5_38	FAFW84.1b	74	F5_inherited
1483	chr8	33689990	33689990	33689990	1	CAST	A	G	33558296	131694	18.83002981	0.4375	1.190196591	0.543260927	23.11554706	1.11E-20	0	HUM	135282	33825272	427466.5	33262523.5	-217	283	0	0	unknown	F5_17	FAFW77.1a	53	F5_inherited
1484	chr8	34842545	34842602	34842545:34842602	2	B6	T:A	A:C	34842365	180	164.2211207	0.509363296	2.105138974	0.463010262	175.7244112	5.08E-130	0	CAST	264	34842281	38014.5	34880616.5	-113	9	0	0	unknown	F5_14	FAFW76.1d	50	F5_inherited
1485	chr8	42785554	42785554	42785554	1	B6	G	A	42781103	4451	103.3806557	0.373333333	2.443986777	0.398671466	19.73777701	2.55E-38	0	KO	373350	43158904	150369.5	42935923.5	-18	180	0	0	unknown	F5_14	FAFW76.1d	50	F5_inherited
1486	chr8	43277274	43277274	43277274	1	B6	A	G	43277324	50	396.0916116	0.984293194	1.849917631	0.943822083	56.32887808	1.51E-55	0	CAST	12	43277286	238154.5	43039119.5	-55	287	0	0	unknown	F5_54	FAFW89.2a	90	F5_inherited
1487	chr8	46094161	46094195	46094161:46094195	2	B6	A:T	G:C	46094211	16	232.3746832	0.514619883	0.953498792	0.446264055	65.13331017	5.84E-30	0	CAST	41	46094236	41422.5	46135617.5	-60	85	0	0	unknown	F5_14	FAFW76.1d	50	F5_inherited
1488	chr8	46146311	46146311	46146311	1	B6	G	A	46146333	22	673.431542	0.091836735	2.55676907	0.200307324	86.75554011	5.93E-101	0	CAST	52075	46094236	10693.5	46135617.5	-438	273	0	0	unknown	F5_30	FAFW80.1b	66	F5_inherited
1489	chr8	46245735	46245735	46245735	1	B6	C	T	46224579	21156	101.2995317	0.344537815	2.05218843	0.539476461	126.6577562	1.45E-75	0	HUM	151499	46094236	21209.5	46224525.5	-98	45	0	0	unknown	F5_37	FAFW84.1a	73	F5_inherited
1490	chr8	46478346	46478397	46478346:46478397	2	B6	G:T	T:C	46478666	269	217.3845887	0.981171548	1.421926326	0.867462392	123.8221952	3.92E-76	0	HUM	384110	46094236	331.5	46478728.5	-64	246	1	0	unknown	F5_40	FAFW84.1d	76	F5_inherited
1491	chr8	48143692	48143692	48143692	1	B6	C	T	48143381	311	748.9285728	0.973576042	3.603882692	0.820483403	241.8221952	2.18E-208	0	CAST	367	48143325	44939.5	48188631.5	-66	98	0	0	unknown	F5_40	FAFW84.1d	76	F5_inherited
1492	chr8	61119220	61119220	61119220	1	B6	A	G	61119384	164	539.5842104	0.415384615	8.069966669	0.537361971	160.5911011	2.88E-258	0	CAST	53	61119273	163934.5	60955285.5	-322	345	0	0	unknown	F5_37	FAFW84.1a	73	F5_inherited
1493	chr8	64862044	64862044	64862044	1	CAST	C	T	64861890	154	206.7059594	0.5	2.452853201	0.519267	77.85332407	6.83E-125	1	HUM	116461	64745583	145.5	64861898.5	-32	658	0	0	unknown	F5_69	FAFW97.1a	105	F5_inherited
1494	chr8	72992985	72992985	72992985	1	B6	A	T	72974671	18314	21.57766796	0	0.585506706	0.31404932	5.377770057	7.13E-08	0	HUM	29234	73022219	18648.5	72974336.5	-118	219	0	0	unknown	F5_46	FAFW86.1b	82	F5_inherited
1495	chr8	73191761	73191761	73191761	1	B6	T	C	73191779	18	251.8755048	0.54245283	5.910517043	0.548941189	316.7066481	0	0	CAST	56	73191817	43116.5	73234877.5	-13	254	0	0	unknown	F5_37	FAFW84.1a	73	F5_inherited
1496	chr8	77375373	77375373	77375373	1	CAST	G	T	77352999	22374	88.5056324	0.010309278	0.585515603	0	46.88665161	4.07E-19	0	CAST	22283	77353090	38559.5	77413932.5	-76	205	0	0	unknown	F5_13	FAFW76.1c	49	F5_inherited
1497	chr8	77375604	77375648	77375604:77375620:77375648	3	CAST	T:A:G	C:G:T	77352999	22605	88.5056324	0.010309278	0.585515603	0	46.88665161	4.07E-19	0	CAST	22514	77353090	38284.5	77413932.5	-26	149	0	0	unknown	F5_28	FAFW79.2f	64	F5_inherited
1498	chr8	78273986	78273986	78273986	1	B6	A	G	78273489	497	166.5124353	0.297029703	1.974532357	0.483567044	60.85332407	3.66E-80	0	HUM	29715	78303701	559.5	78273426.5	-91	280	0	0	unknown	F5_17	FAFW77.1a	53	F5_inherited
1499	chr8	80693863	80693863	80693863	1	CAST	A	G	80693833	30	417.0960511	0.531746032	7.781439029	0.569533869	431.4444251	0	0	HUM	442144	80251719	800941.5	79892921.5	-76	179	0	0	unknown	F5_28	FAFW79.2f	64	F5_inherited
1500	chr8	80788091	80788092	80788091:80788092	2	B6	C:A	G:C	80788118	26	36.49857709	0.939759036	0.888624532	0.884707088	102.6755193	2.46E-47	0	HUM	536372	80251719	895169.5	79892921.5	-60	89	0	0	unknown	F5_27	FAFW79.1b	63	F5_inherited
1501	chr8	83848489	83848489	83848489	1	B6	T	A	83968878	120389	25.89574455	NA	0.82214676	0.675891211	14.21333102	2.09E-25	0	HUM	331709	84180198	120341.5	83968830.5	-121	452	0	0	unknown	F5_34	FAFW81.2a	70	F5_inherited
1502	chr8	87786176	87786176	87786176	1	CAST	G	A	87786109	67	506.7104109	0.088495575	3.459280881	0.219109231	76.5422091	5.97E-187	0	HUM	107681	87893857	35714.5	87750461.5	-108	515	0	0	unknown	F5_65	FAFW94.1a	101	F5_inherited
1503	chr8	93833421	93833421	93833421	1	B6	A	G	93833353	68	177.6350505	0.987730061	3.298863455	0.988326799	181.2310941	7.96E-192	1	MULT	7645	93825776	153797.5	93987218.5	-35	169	0	0	unknown	F5_06	FAFW72.1f	42	F5_inherited
1504	chr8	102754976	102754976	102754976	1	B6	G	C	102754750	226	335.3930563	0.415417559	3.674610093	0.483894979	155.2310941	1.42E-145	0	HUM	95490	102659486	537.5	102754438.5	-401	83	0	0	unknown	F5_01	FAFW71.2a	37	F5_inherited
1505	chr8	103987091	103987093	103987091:103987093	2	B6	T:A	G:G	103986972	119	203.9733379	0.928571429	2.241384633	0.886224697	82.85332407	9.53E-103	0	CAST	47	103987044	4269.5	103982821.5	-44	36	0	0	unknown	F5_16	FAFW76.1b	52	F5_inherited
1506	chr8	104235422	104235422	104235422	1	B6	T	C	104235731	309	172.9076148	0.339622642	5.205567846	0.553043294	103.688885	2.37912174161935e-310	0	HUM	50501	104184921	156.5	104235578.5	-697	719	0	0	unknown	F5_17	FAFW77.1a	53	F5_inherited
1507	chr8	108075868	108075868	108075868	1	B6	C	A	108098764	22896	336.6031824	0.044843049	2.421590341	0	109.2466586	4.08E-110	0	HUM	76242	107999626	22636.5	108098504.5	-429	84	0	0	unknown	F5_33	FAFW81.1a	69	F5_inherited
1508	chr8	108451382	108451382	108451382	1	B6	T	G	108451083	299	74.28104321	0.162790698	8.210522268	0.513173864	417.4933171	0	1	KO	51941	108399441	34745.5	108486127.5	-81	121	0	0	unknown	F5_13	FAFW76.1c	49	F5_inherited
1509	chr8	109362078	109362078	109362078	1	B6	G	A	109362041	37	715.7283111	0.516638935	7.361762923	0.523235002	258.2310941	5.52806642078814e-317	0	HUM	18589	109380667	48.5	109362029.5	-326	218	0	0	unknown	F5_60	FAFW90.1d	96	F5_inherited
1510	chr8	110744062	110744062	110744062	1	B6	G	A	110744140	78	587.3202828	0.441814596	4.002402062	0.45768972	165.4444251	1.02E-253	0	CAST	51	110744011	445845.5	110298216.5	-98	199	0	0	unknown	F5_45	FAFW86.1a	81	F5_inherited
1511	chr8	116991577	116991577	116991577	1	B6	T	C	116991661	84	73.17061743	0.514285714	2.290593101	0.61529367	112.7555401	1.75E-117	1	CAST	17	116991560	347914.5	117339491.5	-44	18	0	0	unknown	F5_01	FAFW71.2a	37	F5_inherited
1512	chr8	117544220	117544252	117544220:117544252	2	B6	T:A	C:G	117536143	8077	25.73000858	0.681818182	6.977269561	0.705371096	219.1155471	0	0	HUM	12025	117556277	8318.5	117535901.5	-173	84	0	0	unknown	F5_60	FAFW90.1d	96	F5_inherited
1513	chr8	117624467	117624467	117624467	1	B6	A	C	117624177	290	207.1786702	0.587529976	4.872991909	0.569444444	72	6.68E-189	0	HUM	68190	117556277	99.5	117624367.5	-385	531	0	0	unknown	F5_34	FAFW81.2a	70	F5_inherited
1514	chr8	118715469	118715469	118715469	1	CAST	G	A	118715179	290	348.8944582	0.027027027	3.197426329	0.244713012	141.0177631	3.20E-174	1	HUM	110721	118826190	356108.5	118359360.5	-151	290	0	0	unknown	F5_29	FAFW80.1a	65	F5_inherited
1515	chr8	120169162	120169162	120169162	1	CAST	G	A	120168163	999	69.7191135	0.447368421	1.528654969	0.523852439	125.7733032	6.96E-114	1	HUM	154528	120323690	1037.5	120168124.5	-42	379	0	0	unknown	F5_68	FAFW94.1d	104	F5_inherited
1516	chr8	120582421	120582421	120582421	1	B6	G	A	120582391	30	15.8752917	0.2	0.06827896	0.389380304	13.5599722	0.029631238	0	MULT	179838	120402583	42180.5	120540240.5	-146	50	0	0	unknown	F5_63	FAFW93.1e	99	F5_inherited
1517	chr8	124572919	124572919	124572919	1	B6	T	C	124528650	44269	212.590946	0.981132075	2.364302949	0.992578688	161.3955332	5.05E-127	0	CAST	44326	124528593	110157.5	124462761.5	-648	296	0	0	unknown	F5_46	FAFW86.1b	82	F5_inherited
1518	chr8	124701753	124701945	124701753:124701792:124701875:124701889:124701912:124701945	6	CAST	T:T:G:T:T:G	A:C:A:C:C:A	124701789	36	179.6132128	0.827751196	2.474342715	0.684626939	249.1510733	9.50E-174	0	HUM	54964	124646789	4462.5	124697290.5	-51	208	0	0	unknown	F5_53	FAFW89.1a	89	F5_inherited
1519	chr8	124933104	124933104	124933104	1	CAST	C	G	124933048	56	122.0700002	0.063909774	1.21030292	0.29330401	87.08441819	8.78E-44	0	HUM	286315	124646789	11742.5	124944846.5	-36	35	0	0	unknown	F5_37	FAFW84.1a	73	F5_inherited
1520	chr8	127610854	127610854	127610854	1	B6	T	A	127611023	169	161.2371063	0.983333333	1.846047699	0.967169435	142.3466412	1.52E-125	0	HUM	181786	127429068	127.5	127610981.5	-185	298	0	0	unknown	F5_48	FAFW86.1d	84	F5_inherited
1521	chr8	128258489	128258489	128258489	1	B6	T	G	128215684	42805	32.23067528	0.551020408	3.010197688	0.467263201	91.63999305	3.63E-82	0	CAST	42704	128215785	65477.5	128323966.5	-77	619	0	0	unknown	F5_27	FAFW79.1b	63	F5_inherited
1522	chr9	7636488	7636488	7636488	1	CAST	G	A	7636472	16	193.9499932	0.334183673	2.272330305	0.416174686	155.0844182	1.32E-111	0	HUM	48821	7685309	8.5	7636479.5	-167	201	0	0	unknown	F5_06	FAFW72.1f	42	F5_inherited
1523	chr9	15299701	15299701	15299701	1	B6	C	T	15299263	438	15.04215976	0.466666667	0.380532416	0.912553296	15.75554011	8.67E-08	0	HUM	63416	15236285	91782.5	15391483.5	-11	110	0	0	unknown	F5_72	FAFW97.2a	108	F5_inherited
1524	chr9	15576350	15576350	15576350	1	B6	A	G	15576179	171	102.6963664	0.280487805	1.216312042	0.558993194	25.42666203	3.15E-21	0	HUM	26627	15549723	79697.5	15496652.5	-116	146	0	0	unknown	F5_65	FAFW94.1a	101	F5_inherited
1525	chr9	20801179	20801198	20801179:20801198	2	CAST	G:A	A:G	20785021	16158	68.73443546	0.693693694	1.349315372	0.732912964	163.1510733	1.28E-88	0	HUM	107345	20908543	16551.5	20784627.5	-276	173	0	0	unknown	F5_01	FAFW71.2a	37	F5_inherited
1526	chr9	20862078	20862078	20862078	1	B6	A	G	20862137	59	85.26163212	0.201388889	2.281673876	0.433473097	165.3466412	1.51E-114	0	HUM	46465	20908543	462.5	20862540.5	-22	53	0	0	unknown	F5_14	FAFW76.1d	50	F5_inherited
1527	chr9	29041878	29041916	29041878:29041890:29041916	3	CAST	G:A:T	A:G:C	29041785	93	329.1750132	0.217922607	3.786885111	0.44819249	135.1155471	3.40E-133	0	HUM	228160	28813718	163085.5	29205001.5	-69	84	0	0	unknown	F5_65	FAFW94.1a	101	F5_inherited
1528	chr9	37214058	37214058	37214058	1	B6	C	G	37214440	382	679.8060014	0.521974714	7.250554416	0.580730044	185.8044321	9.53928091469159e-312	0	HUM	94399	37308457	189.5	37214247.5	-61	314	0	0	unknown	F5_34	FAFW81.2a	70	F5_inherited
1529	chr9	40337652	40337678	40337652:40337678	2	B6	G:T	C:C	40337730	52	598.0973913	0.56996587	7.299764956	0.57079068	183.6399931	0	1	HUM	6967	40330685	0	40337658.5	-165	492	0	0	unknown	F5_55	FAFW89.1b	91	F5_inherited
1530	chr9	41607716	41607716	41607716	1	B6	A	T	41607852	136	528.8814786	0.994375703	2.961341789	1	166.9844356	9.74E-153	0	CAST	49	41607765	92745.5	41700461.5	-132	363	0	0	unknown	F5_16	FAFW76.1b	52	F5_inherited
1531	chr9	47928646	47928646	47928646	1	B6	T	C	47929032	386	137.3068894	0.457142857	2.995947835	0.472306553	108.3288781	6.14E-125	0	CAST	276	47928922	47587.5	47976233.5	-46	90	0	0	unknown	F5_05	FAFW72.1e	41	F5_inherited
1532	chr9	50360863	50360863	50360863	1	B6	T	G	50350796	10067	9.996911799	0.7	0.506646349	0.538589093	38.87108718	4.03E-15	0	MULT	45128	50315735	74417.5	50435280.5	-469	658	0	0	unknown	F5_05	FAFW72.1e	41	F5_inherited
1533	chr9	53613139	53613139	53613139	1	B6	G	A	53613295	156	894.3576886	0.299953205	7.063188641	0.389941908	218.0666551	3.80E-232	0	HUM	25556	53587583	187508.5	53425630.5	-543	68	0	0	unknown	F5_16	FAFW76.1b	52	F5_inherited
1534	chr9	53613370	53613370	53613370	1	B6	T	G	53613295	75	894.3576886	0.299953205	7.063188641	0.389941908	218.0666551	3.80E-232	0	HUM	25787	53587583	187739.5	53425630.5	-84	78	0	0	unknown	F5_33	FAFW81.1a	69	F5_inherited
1535	chr9	55583960	55583960	55583960	1	B6	T	G	55583831	129	154.2346069	0.59047619	5.45821321	0.616857113	29.95110802	8.37E-135	1	MULT	21927	55605887	128676.5	55455283.5	-23	1003	0	0	unknown	F5_64	FAFW93.1d	100	F5_inherited
1536	chr9	56072539	56072539	56072539	1	B6	A	G	56072778	239	394.8123024	0.474654378	5.694012331	0.486693563	338.1822021	0	0	MULT	450190	56522729	19353.5	56053185.5	-113	80	0	0	unknown	F5_57	FAFW90.1a	93	F5_inherited
1537	chr9	56072646	56072646	56072646	1	B6	T	G	56072778	132	394.8123024	0.474654378	5.694012331	0.486693563	338.1822021	0	0	MULT	450083	56522729	19460.5	56053185.5	-27	239	0	0	unknown	F5_06	FAFW72.1f	42	F5_inherited
1538	chr9	56850264	56850264	56850264	1	B6	C	G	56850375	111	153.0817102	0.473684211	15.00563967	0.50483282	310.3777701	0	1	CAST	58	56850322	21152.5	56871416.5	-31	785	0	0	unknown	F5_66	FAFW94.1b	102	F5_inherited
1539	chr9	58164796	58164796	58164796	1	B6	A	C	58203430	38634	15.74681306	0.333333333	3.800156793	0.432671936	96.5422091	9.26E-270	1	HUM	131446	58033350	38461.5	58203257.5	-315	118	0	0	unknown	F5_15	FAFW76.1a	51	F5_inherited
1540	chr9	62011073	62011073	62011073	1	B6	T	G	62011153	80	19.22633255	0.349206349	1.048165327	0.407036586	139.8399583	2.06E-61	0	MULT	131294	62142367	128696.5	61882376.5	-35	42	0	0	unknown	F5_33	FAFW81.1a	69	F5_inherited
1541	chr9	70061738	70061738	70061738	1	B6	A	G	70061706	32	288.3163296	0.726368159	6.100821633	0.577745817	276.5422091	8.33E-288	0	CAST	27	70061765	289049.5	69772688.5	-438	25	0	0	unknown	F5_70	FAFW97.1b	106	F5_inherited
1542	chr9	73459387	73459387	73459387	1	B6	T	C	73459438	51	174.7459197	0.367132867	2.973991975	0.448487188	126.1822021	4.26E-104	0	CAST	25	73459412	567754.5	74027141.5	-163	71	0	0	unknown	F5_39	FAFW84.1c	75	F5_inherited
1543	chr9	73560320	73560320	73560320	1	CAST	C	G	73560396	76	405.1011798	0.519410977	4.021729623	0.450074633	220.3288781	3.78E-180	0	CAST	27	73560347	466821.5	74027141.5	-130	197	0	0	unknown	F5_35	FAFW81.2b	71	F5_inherited
1544	chr9	75640705	75640705	75640705	1	B6	G	C	75640845	140	37.65430782	0.533333333	0.585506706	0.687105123	40.08441819	1.66E-21	0	HUM	26309	75614396	83.5	75640788.5	-38	356	0	0	unknown	F5_34	FAFW81.2a	70	F5_inherited
1545	chr9	76553027	76553027	76553027	1	B6	A	C	76553047	20	379.3760838	0.164238411	7.356671092	0.413884119	168.3777701	3.60E-150	0	CAST	7	76553034	175376.5	76728403.5	-100	62	0	0	unknown	F5_06	FAFW72.1f	42	F5_inherited
1546	chr9	78579384	78579396	78579384:78579396	2	CAST	C:C	T:T	78579026	358	91.11278518	0.260606061	2.542423444	0.554813121	63.85332407	4.36E-92	0	HUM	167184	78412200	49787.5	78629183.5	-392	229	0	0	unknown	F5_45	FAFW86.1a	81	F5_inherited
1547	chr9	79020185	79020185	79020185	1	B6	T	C	79020159	26	161.1551923	0.459227468	3.361077993	0.585529654	87.68888503	3.78E-116	0	CAST	27	79020158	175848.5	78844336.5	-157	797	0	0	unknown	F5_01	FAFW71.2a	37	F5_inherited
1548	chr9	82831741	82831741	82831741	1	B6	C	A	82831834	93	927.6322511	0.897807361	7.218354646	0.785966825	304.2310941	1.11E-228	1	CAST	1	82831740	24265.5	82807475.5	-192	37	0	0	unknown	F5_06	FAFW72.1f	42	F5_inherited
1549	chr9	83526117	83526117	83526117	1	CAST	G	C	83580582	54465	14.65040157	0.891304348	0.538276974	1	36.80443209	6.56E-14	0	HUM	270181	83255936	54622.5	83580739.5	-126	453	0	0	unknown	F5_14	FAFW76.1d	50	F5_inherited
1550	chr9	85357345	85357345	85357345	1	B6	A	G	85330428	26917	262.2943251	0.360805861	7.502162189	0.433943334	272.4933171	1.59E-238	0	CAST	26828	85330517	136838.5	85220506.5	-361	124	0	0	unknown	F5_07	FAFW72.1i	43	F5_inherited
1551	chr9	87573950	87573950	87573950	1	B6	G	A	87417910	156040	293.2609881	0.03562341	2.389256151	0.123766394	81.06665509	1.43E-123	0	HUM	248700	87325250	156094.5	87417855.5	-398	623	0	0	unknown	F5_02	FAFW71.2b	38	F5_inherited
1552	chr9	88351781	88351788	88351781:88351788	2	B6	A:T	G:C	88351885	97	570.6597055	0.48627451	6.918479922	0.457873056	261.1155471	0	0	CAST	38	88351826	148469.5	88500257.5	-82	145	0	0	unknown	F5_50	FAFW88.1b	86	F5_inherited
1553	chr9	95142491	95142491	95142491	1	CAST	T	C	95142514	23	91.27377868	0.492307692	2.453509069	0.468381108	79.06665509	8.01E-78	0	HUM	71241	95213732	67.5	95142423.5	-366	60	0	0	unknown	F5_25	FAFW79.1a	61	F5_inherited
1554	chr9	96031237	96031237	96031237	1	CAST	G	A	96031374	137	191.9702912	0.510835913	3.434786994	0.507397424	135.1822021	1.03E-173	0	HUM	240384	95790853	103.5	96031133.5	-285	203	0	0	unknown	F5_20	FAFW77.1e	56	F5_inherited
1555	chr9	96782063	96782063	96782063	1	CAST	G	A	96768530	13533	19.86126374	0.973684211	0.271869358	1	27.67332059	1.46E-07	0	HUM	61957	96844020	121272.5	96903335.5	-294	148	0	0	unknown	F5_65	FAFW94.1a	101	F5_inherited
1556	chr9	98742697	98742697	98742697	1	CAST	C	A	98742583	114	384.5835048	0.748982361	9.129827814	0.661399417	216.8533241	3.08E-295	0	CAST	4	98742701	93143.5	98835840.5	-61	153	0	0	unknown	F5_17	FAFW77.1a	53	F5_inherited
1557	chr9	103368728	103368728	103368728	1	B6	T	C	103368608	120	32.41589057	0.352941176	9.097243511	0.464413307	477.7066481	0	1	HUM	9157	103359571	40.5	103368687.5	-343	200	0	0	unknown	F5_29	FAFW80.1a	65	F5_inherited
1558	chr9	103600310	103600310	103600310	1	B6	A	G	103600335	25	257.2151786	0.943887776	2.778373697	0.88380649	134.1822021	2.26E-114	0	CAST	7	103600317	68099.5	103532210.5	-206	103	0	0	unknown	F5_69	FAFW97.1a	105	F5_inherited
1559	chr9	103736086	103736086	103736086	1	CAST	C	T	103736103	17	343.0483375	0.452243959	4.003727753	0.495138708	205.7066481	1.48E-188	0	HUM	11583	103747669	154.5	103736240.5	-35	266	0	0	unknown	F5_07	FAFW72.1i	43	F5_inherited
1560	chr9	105001109	105001109	105001109	1	B6	G	A	105047589	46480	47.51495405	0.368421053	1.753537302	0.510671601	93.70664814	2.91E-57	0	CAST	46626	105047735	62415.5	104938693.5	-17	10	0	0	unknown	F5_70	FAFW97.1b	106	F5_inherited
1561	chr9	108300985	108301033	108300985:108301033	2	CAST	G:T	A:C	108301460	427	25.94676562	0.21875	1.494947044	0.5	24.32887808	1.66E-65	0	HUM	101696	108199289	36823.5	108337856.5	-305	815	0	0	unknown	F5_65	FAFW94.1a	101	F5_inherited
1562	chr9	109109835	109109887	109109835:109109887	2	B6	A:T	G:G	109109716	119	47.67888328	0.590909091	0.858962878	0.744368255	126.8577214	6.29E-63	0	HUM	40496	109069339	38.5	109109796.5	-241	42	0	0	unknown	F5_01	FAFW71.2a	37	F5_inherited
1563	chr9	112608291	112608298	112608291:112608292:112608298	3	B6	T:A:A	C:C:G	112843343	235045	71.78248932	0.033057851	0.711386901	0.198031488	44.70664814	2.61E-26	0	CAST	235104	112843402	555150.5	112053140.5	-533	141	0	0	unknown	F5_42	FAFW85.1b	78	F5_inherited
1564	chr9	114027262	114027262	114027262	1	B6	A	C	114027413	151	101.2639171	0.580838323	5.892455931	0.503251915	153.7555401	0	1	CAST	7	114027255	60457.5	114087719.5	-21	137	0	0	unknown	F5_60	FAFW90.1d	96	F5_inherited
1565	chr9	114086342	114086342	114086342	1	CAST	C	T	114087622	1280	389.4978316	0.020408163	3.042092752	0.028960195	25.47555401	6.02E-134	0	HUM	39051	114125393	1377.5	114087719.5	-10	74	0	0	unknown	F5_65	FAFW94.1a	101	F5_inherited
1566	chr9	114404427	114404427	114404427	1	CAST	T	C	114447627	43200	13.41889313	0.533333333	0.299169607	0.466960302	15.13331017	9.49E-10	0	MULT	95156	114309271	49599.5	114454026.5	-67	708	0	0	unknown	F5_65	FAFW94.1a	101	F5_inherited
1567	chr9	114910018	114910018	114910018	1	CAST	C	T	114909758	260	521.5198564	0.780921053	5.784907549	0.653936961	591.1510733	0	0	HUM	265897	114644121	181.5	114909836.5	-58	97	0	0	unknown	F5_23	FAFW78.1d	59	F5_inherited
1568	chr9	115173195	115173196	115173195:115173196	2	B6	G:C	T:T	115173370	174	142.6529342	0.465116279	3.345343427	0.480788464	182.1822021	5.15E-229	0	HUM	304538	115477734	182898.5	115356094.5	-74	243	0	0	unknown	F5_10	FAFW75.1b	46	F5_inherited
1569	chr9	118544001	118544001	118544001	1	CAST	C	T	118544051	50	568.0032651	0.482840237	4.000447565	0.51372621	72.85332407	9.99E-184	0	CAST	48	118544049	508857.5	119052858.5	-574	295	0	0	unknown	F5_51	FAFW88.1c	87	F5_inherited
1570	chr9	120120218	120120236	120120218:120120236	2	CAST	G:T	T:C	120120759	523	154.9810623	0.542105263	3.160848356	0.579793774	162.9199792	1.35E-189	0	HUM	20238	120140474	96.5	120120332.5	-395	369	0	0	unknown	F5_71	FAFW97.1d	107	F5_inherited
1571	chr9	121073927	121073927	121073927	1	B6	A	G	121074028	101	209.6974148	0.49	2.732417786	0.417245595	108.7555401	8.48E-160	0	HUM	202648	120871279	317.5	121074244.5	-317	189	0	0	unknown	F5_09	FAFW75.1a	45	F5_inherited
1572	chr9	121247018	121247018	121247018	1	B6	A	G	121246885	133	79.43951681	0.717488789	2.714537372	0.789135573	114.1333102	4.54E-126	0	MULT	34391	121281409	63956.5	121310974.5	-16	216	0	0	unknown	F5_22	FAFW78.1b	58New	F5_inherited
1573	chr9	121401645	121401645	121401645	1	CAST	A	G	121397174	4471	103.9334328	0.668246445	3.131568379	0.564767694	339.6755193	5.12E-268	0	HUM	84354	121317291	4293.5	121397351.5	-15	101	0	0	unknown	F5_64	FAFW93.1d	100	F5_inherited
1574	chr9	122747090	122747090	122747090	1	B6	G	A	122782064	34974	19.40818134	0.789473684	0.250478585	1	4.819996526	0.000572116	0	HUM	73618	122673472	75068.5	122672021.5	-115	61	0	0	unknown	F5_41	FAFW85.1a	77	F5_inherited
1575	chr9	123791602	123791602	123791602	1	CAST	G	A	123803026	11424	131.6445582	0.913513514	0.360793444	0.746170865	18.2799861	2.99E-09	0	CAST	11402	123803004	273642.5	123517959.5	-22	62	0	0	unknown	F5_48	FAFW86.1d	84	F5_inherited
