# Supplementary material for: A high-resolution map of non-crossover events reveals impacts of genetic diversity on mammalian meiotic recombination
Source: Nat Commun. 2019 Aug 29;10:3900. doi: 10.1038/s41467-019-11675-y (PMC6715734; doi:10.1038/s41467-019-11675-y)
Supplement: Supplementary file 8 — Supplementary Data 5 [file 41467_2019_11675_MOESM8_ESM.xlsx]

## Sheet: gcbiastable
Type of Human PRDM9 controlled NCO event	Total_single_marker_NCOs_AT->GC	Total_single_marker_NCOs_GC->AT	Proportion_single_marker_NCOs_AT->GC	P_value_single_marker_NCOs binomial test, 2-sided	Total_multi_marker_NCOs_AT->GC	Total_multi_marker_NCOs_GC->AT	Proportion_multi_marker_NCOs_AT->GC	P_value_multi_marker_NCOs binomial test, 2-sided	OR (single-marker vs multi-marker)	Fisher's exact test P-value (single vs multi-marker)
Overall	326	153	0.681 [0.637-0.722]	1.92e-15	205	202	0.504 [0.454-0.553]	0.921046	2.09954	1.086e-07
F5 de-novo NCOs	159	65	0.71 [0.646-0.768]	2.85e-10	102	95	0.518 [0.446-0.589]	0.669137	2.27828	5.656e-05
F5 inherited NCOs	167	88	0.655 [0.593-0.713]	8.55e-07	103	107	0.49 [0.421-0.560]	0.836056	1.97143	0.000463
Paternal F5 de-novo NCOs	40	20	0.667 [0.533-0.783]	0.0135	32	38	0.457 [0.337-0.581]	0.550413	2.375	0.0215
Maternal F5 de-novo NCOs	34	19	0.642 [0.498-0.769]	0.0534	23	26	0.469 [0.325-0.617]	0.77545	2.02288	N.S
Symmetric hotspot NCOs (overall)	240	96	0.714 [0.663-0.762]	2.27e-15	136	143	0.487 [0.427-0.548]	0.719508	2.62868	1.347e-08
Asymmetric hotspot NCOs (overall)	85	56	0.603 [0.517-0.684]	0.0181	69	59	0.539 [0.449-0.628]	0.426439	1.29788	N.S
Asymmetric (B6-initiated) hotspot NCOs	41	26	0.612 [0.485-0.729]	0.0864	37	34	0.521 [0.399-0.641]	0.812589	1.44906	N.S
Asymmetric (CAST-initiated) hotspot NCOs	44	30	0.595 [0.474-0.707]	0.13	32	25	0.561 [0.424-0.693]	0.427043	1.14583	N.S
Weak (lower quartile) DSB hotspot NCOs	83	44	0.654 [0.564-0.736]	0.000685	44	45	0.494 [0.387-0.602]	1	1.92924	0.0246
Hot (upper quartile) DSB hotspot NCOs	79	36	0.687 [0.594-0.770]	7.52e-05	63	49	0.562 [0.466-0.656]	0.219131	1.70679	N.S
Central (25% nearest motif) DSB hotspot NCOs	44	25	0.638 [0.513-0.750]	0.0295	24	31	0.436 [0.303-0.577]	0.418754	2.27333	0.0301
Distal (50% furthest from motif) DSB hotspot NCOs	122	56	0.685 [0.612-0.753]	8.37e-07	65	55	0.542 [0.448-0.633]	0.411423	1.84341	0.0145
Human Data* (All paternal sequence-based events)	125	58	0.683 [0.610-0.750]	8.14e-07	46	47	0.496 [0.389-0.600]	1	2.20202	0.00263
Human Data* (Maternal events <1kb overlapping hotspots)**	47	20	0.702 [0.577-0.807]	0.00131	8	9	0.471 [0.230-0.722]	1	2.64375	N.S
Human combined*	172	78	0.688 [0.627-0.745]	2.66e-09	54	56	0.491 [0.394-0.588]	0.924	2.2868	0.000562
									p<0.05
									p<0.001
									OR>1 (stronger single-marker than multi-marker GC-bias)
* We downloaded the Supplementary Data file from Halldorsson et al. (Nature Genetics, 2016), and analysed all SNPs occurring within verified NCO events, identified using sequencing (only for these events can single- versus multi- SNP events be distinguished. Individual NCO events were then stratified as above, using the distance between the first and last converted markers to define event size, a…
** We excluded, for our inter-species comparison, events in human females that might arise through non-programmed DSBs and are absent in mice: long events >1kb, and a large number of events outside hotspots (see main text)
