# Supplementary material for: A high-resolution map of non-crossover events reveals impacts of genetic diversity on mammalian meiotic recombination
Source: Nat Commun. 2019 Aug 29;10:3900. doi: 10.1038/s41467-019-11675-y (PMC6715734; doi:10.1038/s41467-019-11675-y)
Supplement: Supplementary file 10 — Source Data [file 41467_2019_11675_MOESM10_ESM.xlsx]

## Sheet: Fig. 3
Humanized PRDM9 Binding Motif PWM (each row is one position, each value is the proportion of each base at that position)
A	C	G	T
0.156463	0.261224	0.176871	0.405442
0.153741	0.204082	0.15102	0.491156
0.140136	0.208163	0.194558	0.457143
0.277551	0.182313	0.176871	0.363265
0.234014	0.212245	0.236735	0.317007
0.287075	0.178231	0.163265	0.371429
0.251701	0.183673	0.319728	0.244898
0.145578	0.167347	0.330612	0.356463
0.122449	0.67483	0.0530612	0.14966
0.461224	0.187755	0.092517	0.258503
0.157823	0.206803	0.314286	0.321088
0.142857	0.529252	0.138776	0.189116
0.304762	0.261224	0.144218	0.289796
0.161905	0.287075	0.167347	0.383673
0.193197	0.291156	0.126531	0.389116
0.191837	0.311565	0.117007	0.379592
0.106122	0.482993	0.163265	0.247619
0.0789116	0.164626	0.0408163	0.715646
0.182313	0.202721	0.239456	0.37551
0.119728	0.465306	0.0884354	0.326531
0.118367	0.2	0.0897959	0.591837
0.178231	0.160544	0.262585	0.398639
0.24898	0.363265	0.127891	0.259864
0.161905	0.361905	0.194558	0.281633
0.165986	0.312925	0.159184	0.361905
0.0870748	0.798639	0.0244898	0.0897959
0.0108844	0.927891	0.00816327	0.0530612
0.0979592	0.653061	0.0285714	0.220408
0.0340136	0.869388	0.0163265	0.0802721
0.0421769	0.888435	0.00544218	0.0639456
0.0897959	0.742857	0.0612245	0.106122
0.0870748	0.565986	0.0258503	0.321088
0.165986	0.47619	0.146939	0.210884
0.213605	0.583673	0.103401	0.0993197
0.044898	0.862585	0.0353741	0.0571429
0.0680272	0.866667	0.00816327	0.0571429
0.228571	0.663946	0.00680272	0.10068
0.0884354	0.772789	0.0163265	0.122449
0.126531	0.594558	0.0748299	0.204082
0.219048	0.382313	0.12381	0.27483
0.152381	0.446259	0.172789	0.228571
0.180952	0.383673	0.160544	0.27483
0.201361	0.385034	0.167347	0.246259
0.259864	0.353741	0.115646	0.270748
0.231293	0.334694	0.165986	0.268027
0.235374	0.346939	0.141497	0.27619
0.221769	0.32517	0.134694	0.318367
0.223129	0.322449	0.168707	0.285714
Cast PRDM9 Binding Motif PWM (each row is one position, each value is the proportion of each base at that position)
A	C	G	T
0.234818	0.206478	0.217611	0.341093
0.261134	0.218623	0.295547	0.224696
0.237854	0.289474	0.198381	0.274291
0.25	0.172065	0.146761	0.431174
0.185223	0.183198	0.289474	0.342105
0.182186	0.254049	0.15081	0.412955
0.477733	0.0880567	0.232794	0.201417
0.124494	0.230769	0.449393	0.195344
0.327935	0.00910931	0.0779352	0.58502
0.0192308	0.0121457	0.94332	0.0253036
0.489879	0.183198	0.251012	0.0759109
0.174089	0.681174	0.0637652	0.0809717
0.0445344	0.19332	0.0263158	0.73583
0.0748988	0.0121457	0.375506	0.537449
0.048583	0.0161943	0.701417	0.233806
0.270243	0.00910931	0.616397	0.104251
0.301619	0.295547	0.268219	0.134615
0.298583	0.560729	0.0647773	0.0759109
0.0101215	0.124494	0.0374494	0.827935
0.0668016	0.0192308	0.468623	0.445344
0.0283401	0.00910931	0.0151822	0.947368
0.12753	0.00506073	0.859312	0.00809717
0.445344	0.387652	0.0951417	0.0718623
0.106275	0.795547	0.01417	0.0840081
0.0657895	0.404858	0.0384615	0.490891
0.175101	0.142713	0.192308	0.489879
0.130567	0.117409	0.140688	0.611336
0.0789474	0.13664	0.0961538	0.688259
0.19332	0.454453	0.135628	0.216599
0.186235	0.362348	0.0991903	0.352227
0.213563	0.297571	0.17004	0.318826

## Sheet: Supp. Table 2
Data in Supp. Table 2: Joint distribution of F2 COs and NCOs across chromosomes
Chr	1		2		3		4		5		6		7		8		9		10		11		12		13		14		15		16		17*		18		19		SUM		sum	sum
																																									CO=0	CO=0 & NCO>0
F2 mouse ID	CO	NCO	CO	NCO	CO	NCO	CO	NCO	CO	NCO	CO	NCO	CO	NCO	CO	NCO	CO	NCO	CO	NCO	CO	NCO	CO	NCO	CO	NCO	CO	NCO	CO	NCO	CO	NCO	CO	NCO	CO	NCO	CO	NCO	CO	NCO
F2_01	1	1	2	0	0	0	1	1	2	2	2	2	2	0	1	3	1	1	2	0	2	1	1	1	1	2	1	0	1	1	0	1	1	2	0	0	1	0	22	18	3	1
F2_02	0	2	2	3	1	0	1	1	0	1	2	1	0	1	1	1	2	2	2	2	1	1	0	1	2	1	0	0	2	0	3	1	1	0	0	0	1	0	21	18	6	4
F2_03	2	3	1	1	1	0	2	1	2	2	2	2	1	0	0	0	1	2	2	1	3	1	1	2	2	3	2	1	2	1	1	1	1	0	2	0	1	1	29	22	1	0
F2_04	2	0	2	2	2	1	3	1	2	0	2	0	1	0	2	1	0	0	2	1	2	1	1	2	3	1	0	1	1	0	0	0	2	0	1	0	0	1	28	12	4	2
F2_05	3	2	3	1	1	2	1	1	1	2	1	0	2	0	1	2	2	1	2	4	4	1	2	0	1	3	0	0	3	0	2	0	1	1	0	0	0	0	30	20	3	0
F2_06	2	4	0	0	1	1	2	0	0	1	0	0	1	2	1	1	2	1	0	1	1	0	0	1	2	1	1	1	1	0	1	1	2	2	1	0	1	1	19	18	5	3
F2_07	2	0	3	1	1	1	2	1	1	2	2	0	1	0	2	0	3	2	2	0	2	1	1	1	2	1	1	1	1	0	1	0	1	1	2	1	1	2	31	15	0	0
F2_08	2	2	1	0	1	1	3	3	2	1	0	1	1	0	1	1	2	0	4	0	1	1	1	1	2	2	1	0	0	2	2	1	1	1	1	0	0	0	26	17	3	2
F2_09	1	1	4	4	1	2	1	0	3	1	3	0	3	1	2	0	1	1	1	0	0	0	0	0	1	0	0	0	1	0	1	1	1	0	0	1	0	2	24	14	5	2
F2_10	3	1	4	0	3	0	3	1	4	0	0	0	4	0	1	1	0	1	2	1	3	0	1	1	2	1	2	1	1	0	0	0	1	0	1	0	0	0	35	8	4	1
F2_11	0	0	1	5	1	1	3	1	4	1	2	2	3	0	4	2	2	1	1	1	3	0	1	0	1	1	3	1	0	1	0	1	0	0	1	1	0	2	30	21	4	3
sum	18	16	23	17	13	9	22	11	21	13	16	8	19	4	16	12	16	12	20	11	22	7	9	10	19	16	11	6	13	5	11	7	12	7	9	3	5	9	295	183	38*	18
sum (n=0)	2	3	1	4	1	4	0	2	2	2	3	6	1	8	1	3	2	2	1	4	1	4	3	3	0	1	4	5	2	7	4	4	1	6	4	8	6	5

## Sheet: Supp. Table 3
Input data for GLM summarized in Supplementary Table 3
counts in 472 5Mb bins across the genome:
COplusNCO	CO	NCO	Hum_COplusNCO	Hum_CO	Hum_NCO	Cast_COplusNCO	Cast_CO	Cast_NCO	DMC1	Hum_DMC1	Cast_DMC1	H3K4me3	H3K9me3	ChIP_Input	Satellite	Genes	SNPs	GC	Compartment	Chr	CenDist	TelDist	ScaledPos	ChrLen
9	8	1	2	2	0	7	6	1	32	9	18	65	2138	109011	29066	14	25292	1967565	0.0672713	1	2500000	189871971	1300241	195371971
3	1	2	3	1	2	0	0	0	32	10	19	76	1970	112748	28602	20	32422	1974270	0.0027591	1	7500000	184871971	3900724	195371971
10	8	2	8	6	2	2	2	0	51	22	17	98	1356	123781	34398	25	33563	2043409	0.00343186	1	12500000	179871971	6501207	195371971
3	2	1	0	0	0	2	2	0	45	11	18	88	1101	112405	36381	23	35068	1963423	-0.272664	1	17500000	174871971	9101690	195371971
3	3	0	2	2	0	0	0	0	32	12	14	96	1826	108707	42641	12	30196	1919486	-0.304049	1	22500000	169871971	11702173	195371971
4	4	0	3	3	0	1	1	0	22	8	12	61	2014	100974	37042	9	9785	1886324	-0.429769	1	27500000	164871971	14302656	195371971
7	4	3	5	3	2	2	1	1	64	19	37	157	651	168426	43840	52	32708	2226723	0.487739	1	32500000	159871971	16903139	195371971
15	14	1	8	8	0	7	6	1	56	17	33	169	385	153268	67662	35	33260	2138069	0.218619	1	37500000	154871971	19503622	195371971
4	4	0	3	3	0	1	1	0	26	9	12	77	1481	110589	22784	24	28492	1973418	-0.257441	1	42500000	149871971	22104105	195371971
9	7	2	6	4	2	2	2	0	33	15	13	85	1823	107732	28436	13	32040	1921351	-0.243572	1	47500000	144871971	24704588	195371971
5	2	3	2	2	0	3	0	3	42	16	22	108	663	130031	35538	34	30403	2038524	0.0233234	1	52500000	139871971	27305071	195371971
9	5	4	5	2	3	3	2	1	62	19	31	154	420	136924	33137	40	28042	2075851	0.413827	1	57500000	134871971	29905554	195371971
6	3	3	3	2	1	1	0	1	50	18	18	112	875	124715	34929	35	28787	2014247	0.0411341	1	62500000	129871971	32506038	195371971
8	5	3	4	3	1	2	0	2	47	20	23	98	534	121987	39711	21	31372	1985894	-0.216125	1	67500000	124871971	35106521	195371971
9	5	4	6	5	1	2	0	2	66	24	27	153	491	157161	46918	59	29160	2157359	0.315943	1	72500000	119871971	37707004	195371971
7	3	4	4	1	3	3	2	1	54	22	27	129	776	127736	46897	23	25472	2039512	-0.28416	1	77500000	114871971	40307487	195371971
4	3	1	4	3	1	0	0	0	44	20	20	124	694	147843	36945	54	22576	2124464	0.202727	1	82500000	109871971	42907970	195371971
9	3	6	2	0	2	6	3	3	82	35	34	174	419	215394	48446	55	34117	2348323	0.640726	1	87500000	104871971	45508453	195371971
6	5	1	2	1	1	1	1	0	34	17	12	93	1217	118277	28812	37	24018	1984777	-0.270798	1	92500000	99871971	48108936	195371971
1	1	0	0	0	0	1	1	0	17	2	12	48	2142	97895	34663	5	37852	1908317	-0.577912	1	97500000	94871971	50709419	195371971
7	2	5	5	1	4	0	0	0	27	2	22	63	1629	116693	32519	24	32107	1981978	-0.403963	1	102500000	89871971	53309902	195371971
0	0	0	0	0	0	0	0	0	10	3	4	24	2512	90744	27759	3	29269	1839888	-0.625969	1	107500000	84871971	55910385	195371971
2	0	2	2	0	2	0	0	0	14	3	6	31	2265	98041	48297	1	31300	1923212	-0.611885	1	112500000	79871971	58510868	195371971
12	5	7	7	4	3	5	1	4	46	23	20	105	785	156073	64526	26	29943	2179279	0.283984	1	117500000	74871971	61111351	195371971
3	2	1	3	2	1	0	0	0	49	19	24	85	785	133306	56591	12	34557	2062822	-0.179627	1	122500000	69871971	63711834	195371971
7	4	3	5	2	3	2	2	0	49	18	22	131	481	156653	48803	52	27154	2166437	0.269409	1	127500000	64871971	66312317	195371971
5	2	3	2	1	1	2	0	2	67	27	29	211	190	181585	38556	68	31524	2277511	0.559637	1	132500000	59871971	68912800	195371971
2	1	1	2	1	1	0	0	0	19	10	7	60	1439	101390	27054	17	26228	1883217	-0.427308	1	137500000	54871971	71513283	195371971
1	0	1	0	0	0	1	0	1	19	5	13	63	1506	93946	27773	10	23900	1838870	-0.45035	1	142500000	49871971	74113766	195371971
7	5	2	3	3	0	4	2	2	45	16	22	116	1052	123343	33119	23	32409	2005363	0.0051569	1	147500000	44871971	76714249	195371971
9	6	3	7	4	3	2	2	0	65	32	23	180	286	156124	38167	41	26987	2145409	0.520895	1	152500000	39871971	79314732	195371971
5	4	1	3	2	1	2	2	0	45	14	28	124	361	135332	34941	34	20804	2055969	-0.00158909	1	157500000	34871971	81915215	195371971
8	2	6	4	0	4	2	2	0	52	16	21	151	565	146484	44762	47	32151	2130618	0.266953	1	162500000	29871971	84515698	195371971
10	9	1	5	4	1	3	3	0	49	21	16	148	665	153286	48981	78	26904	2157212	0.101475	1	167500000	24871971	87116181	195371971
8	4	4	6	3	3	2	1	1	34	13	18	79	799	126681	40569	55	25012	2026011	-0.257083	1	172500000	19871971	89716664	195371971
7	4	3	5	2	3	2	2	0	56	20	22	189	492	171835	45218	45	33156	2234015	0.652801	1	177500000	14871971	92317147	195371971
7	5	2	5	4	1	2	1	1	66	25	35	177	399	157789	68608	29	38997	2126199	0.257829	1	182500000	9871971	94917631	195371971
17	11	6	9	5	4	8	6	2	61	22	31	161	441	173395	74478	33	35131	2215921	0.475125	1	187500000	4871971	97518114	195371971
9	3	6	4	2	2	4	1	3	68	27	28	112	583	146747	51409	31	31604	2108532	0.068693	2	2500000	176513224	1397325	182013224
12	10	2	7	6	1	4	3	1	49	20	22	102	802	127453	53604	20	32108	2040734	-0.172358	2	7500000	171513224	4191976	182013224
7	4	3	3	1	2	2	1	1	34	9	22	93	1235	114292	37628	20	34134	1981744	-0.257999	2	12500000	166513224	6986627	182013224
8	6	2	6	4	2	2	2	0	38	21	15	104	1020	125447	33512	27	32185	2003607	-0.0112047	2	17500000	161513224	9781278	182013224
9	6	3	2	1	1	6	5	1	75	26	37	166	780	192565	43027	119	30501	2316010	0.389206	2	22500000	156513224	12575928	182013224
16	10	6	12	8	4	4	2	2	72	29	35	206	157	229296	47652	106	21259	2477853	0.589677	2	27500000	151513224	15370579	182013224
4	4	0	3	3	0	1	1	0	63	22	32	156	1106	171242	33113	70	20178	2215308	0.391029	2	32500000	146513224	18165230	182013224
6	2	4	4	2	2	2	0	2	38	11	17	94	1212	113218	30179	13	12924	1929151	-0.21634	2	37500000	141513224	20959881	182013224
6	5	1	4	3	1	2	2	0	21	7	13	88	1026	107571	29980	5	13462	1895044	-0.428656	2	42500000	136513224	23754532	182013224
9	5	4	5	3	2	3	2	1	56	23	25	115	531	133354	40663	23	32937	2043693	-0.192572	2	47500000	131513224	26549183	182013224
5	5	0	5	5	0	0	0	0	20	8	9	59	1308	101697	27674	12	25645	1908401	-0.437443	2	52500000	126513224	29343834	182013224
10	5	5	5	3	2	5	2	3	53	19	27	147	413	132587	39469	32	28299	2019251	-0.107107	2	57500000	121513224	32138485	182013224
5	2	3	1	1	0	4	1	3	25	7	14	115	771	110754	35112	18	28601	1922642	-0.466434	2	62500000	116513224	34933136	182013224
9	4	5	6	3	3	3	1	2	75	35	32	204	355	150597	41847	43	31502	2135187	0.403291	2	67500000	111513224	37727786	182013224
12	9	3	7	6	1	5	3	2	65	28	33	201	332	148397	29645	43	28240	2105546	0.252578	2	72500000	106513224	40522437	182013224
2	1	1	2	1	1	0	0	0	24	7	13	75	1122	109934	31726	16	14943	1925736	-0.479363	2	77500000	101513224	43317088	182013224
2	2	0	2	2	0	0	0	0	22	8	11	101	1547	111589	28416	160	6582	1946186	-0.42371	2	82500000	96513224	46111739	182013224
4	1	3	4	1	3	0	0	0	28	14	12	86	1028	137894	29726	141	10827	2077313	0.111591	2	87500000	91513224	48906390	182013224
2	1	1	1	0	1	1	1	0	34	8	19	91	863	129930	39538	18	27894	2030776	-0.219326	2	92500000	86513224	51701041	182013224
4	1	3	0	0	0	4	1	3	30	8	15	74	1407	349983	41957	11	27723	1950967	-0.37509	2	97500000	81513224	54495692	182013224
8	6	2	5	5	0	3	1	2	61	28	25	140	486	140763	37518	41	27801	2082372	-0.031677	2	102500000	76513224	57290343	182013224
2	2	0	1	1	0	1	1	0	16	4	10	54	1189	108383	25493	58	14044	1932497	-0.470859	2	107500000	71513224	60084994	182013224
13	10	3	2	1	1	9	7	2	44	11	27	111	456	126776	36024	25	24559	2010602	-0.366113	2	112500000	66513224	62879644	182013224
9	5	4	5	4	1	4	1	3	58	27	25	147	251	166366	36952	97	23412	2209466	0.517312	2	117500000	61513224	65674295	182013224
10	5	5	7	2	5	1	1	0	46	17	20	108	658	143693	39887	44	25913	2096511	-0.0620023	2	122500000	56513224	68468946	182013224
13	7	6	8	4	4	3	1	2	78	30	33	156	331	171583	33442	79	28152	2228040	0.616919	2	127500000	51513224	71263597	182013224
7	3	4	2	0	2	5	3	2	40	14	21	76	503	123128	36213	13	29177	2000372	-0.444309	2	132500000	46513224	74058248	182013224
2	1	1	0	0	0	2	1	1	53	13	29	79	747	116258	29153	11	29077	1969688	-0.451602	2	137500000	41513224	76852899	182013224
7	4	3	5	3	2	2	1	1	44	18	21	125	431	147882	44546	36	22919	2136118	-0.19954	2	142500000	36513224	79647550	182013224
8	5	3	2	1	1	5	3	2	47	18	22	173	881	145617	36437	82	26718	2164131	-0.0325661	2	147500000	31513224	82442201	182013224
12	9	3	4	3	1	5	3	2	68	34	29	191	180	193615	39472	93	22837	2332108	0.712816	2	152500000	26513224	85236852	182013224
16	8	8	11	7	4	4	0	4	71	35	22	151	337	163406	53353	32	34480	2196972	0.0275802	2	157500000	21513224	88031502	182013224
11	11	0	6	6	0	4	4	0	101	43	39	248	215	219795	70330	103	30667	2448659	0.705389	2	162500000	16513224	90826153	182013224
24	19	5	15	12	3	6	4	2	80	38	32	246	411	191948	105315	31	36851	2330701	0.534715	2	167500000	11513224	93620804	182013224
8	5	3	3	2	1	2	0	2	31	14	11	94	622	101593	113913	48	12302	1965870	0	2	172500000	6513224	96415455	182013224
1	1	0	0	0	0	1	1	0	17	6	8	44	2958	102180	27885	9	20489	1903997	-0.535417	3	2500000	154439680	1593984	159939680
8	3	5	3	0	3	3	3	0	34	16	12	93	2017	121781	42145	22	31885	2017788	-0.114524	3	7500000	149439680	4781953	159939680
2	1	1	2	1	1	0	0	0	16	5	7	40	2179	98268	23497	18	29439	1855758	-0.510482	3	12500000	144439680	7969921	159939680
1	1	0	1	1	0	0	0	0	28	7	20	67	1913	113196	27000	18	35479	1996382	-0.26644	3	17500000	139439680	11157890	159939680
14	10	4	9	6	3	4	3	1	42	12	24	78	1259	115114	38171	11	13640	1956748	-0.402746	3	22500000	134439680	14345859	159939680
5	3	2	3	2	1	2	1	1	65	25	33	133	689	138585	48320	34	33272	2092710	0.157403	3	27500000	129439680	17533828	159939680
4	3	1	2	2	0	1	0	1	67	36	23	137	712	139694	46460	34	32828	2095813	0.408588	3	32500000	124439680	20721796	159939680
4	3	1	3	2	1	0	0	0	45	20	19	119	1234	124688	41819	18	33422	1985657	-0.254016	3	37500000	119439680	23909765	159939680
0	0	0	0	0	0	0	0	0	9	1	6	30	2404	90917	29650	4	26801	1829512	-0.716832	3	42500000	114439680	27097734	159939680
7	7	0	3	3	0	3	3	0	54	22	26	123	796	130696	54318	17	32935	2023437	-0.173375	3	47500000	109439680	30285703	159939680
6	2	4	3	2	1	2	0	2	66	23	34	126	570	133490	39317	30	35247	2065618	0.0653541	3	52500000	104439680	33473671	159939680
2	2	0	0	0	0	2	2	0	26	8	15	73	1305	115065	30887	23	7928	1965695	-0.395224	3	57500000	99439680	36661640	159939680
2	2	0	1	1	0	1	1	0	44	11	25	98	1007	121259	29588	26	26720	2018129	-0.29474	3	62500000	94439680	39849609	159939680
3	1	2	2	1	1	1	0	1	33	14	17	75	1207	113928	35949	16	31115	1952105	-0.209826	3	67500000	89439680	43037578	159939680
2	1	1	0	0	0	2	1	1	17	1	11	47	1835	94560	27198	11	29627	1853166	-0.707218	3	72500000	84439680	46225547	159939680
10	6	4	10	6	4	0	0	0	42	13	21	110	766	118928	37484	21	33130	1980175	-0.411513	3	77500000	79439680	49413515	159939680
8	5	3	1	1	0	6	3	3	58	26	23	123	409	158594	32427	46	26812	2162283	0.433039	3	82500000	74439680	52601484	159939680
5	1	4	4	1	3	1	0	1	52	23	22	145	1281	159054	27743	149	21396	2172056	0.158783	3	87500000	69439680	55789453	159939680
8	6	2	1	1	0	7	5	2	61	25	30	221	549	149220	27142	120	15833	2202047	0.538411	3	92500000	64439680	58977422	159939680
10	8	2	7	6	1	3	2	1	62	28	29	157	606	151483	36998	42	30048	2164432	0.586414	3	97500000	59439680	62165390	159939680
9	7	2	7	6	1	2	1	1	72	36	34	149	797	160356	30940	67	18947	2153531	0.676142	3	102500000	54439680	65353359	159939680
4	2	2	1	0	1	3	2	1	40	16	18	90	1169	118451	34828	35	28629	1966329	0.0980528	3	107500000	49439680	68541328	159939680
1	1	0	1	1	0	0	0	0	34	13	18	88	817	108317	39424	29	30398	1903001	0.07591	3	112500000	44439680	71729297	159939680
3	2	1	2	2	0	1	0	1	46	24	17	110	474	131473	47890	24	32137	2033583	0.290993	3	117500000	39439680	74917265	159939680
1	1	0	1	1	0	0	0	0	41	15	19	125	622	119089	41572	23	37323	1970703	0.0814302	3	122500000	34439680	78105234	159939680
17	7	10	10	4	6	6	2	4	65	24	30	160	353	136615	47378	30	33864	2046519	0.362231	3	127500000	29439680	81293203	159939680
2	2	0	2	2	0	0	0	0	40	14	22	90	844	122277	42507	29	33936	2009440	0.105149	3	132500000	24439680	84481172	159939680
6	2	4	3	1	2	1	0	1	40	14	18	97	679	121907	36474	29	34751	1978780	0.11197	3	137500000	19439680	87669140	159939680
13	6	7	6	1	5	7	5	2	75	20	43	155	540	142563	54614	35	35384	2089220	0.358437	3	142500000	14439680	90857109	159939680
9	5	4	7	5	2	1	0	1	66	23	34	124	531	129086	63470	16	36553	2008543	0.202679	3	147500000	9439680	94045078	159939680
17	11	6	12	8	4	5	3	2	50	15	33	96	588	137730	71259	22	33534	2060662	0.285472	3	152500000	4439680	97233047	159939680
8	8	0	4	4	0	3	3	0	29	5	12	59	1763	122075	30809	24	23591	1980961	-0.346924	4	2500000	150908116	1630702	156408116
14	6	8	7	3	4	7	3	4	63	24	29	131	906	136208	39118	28	33482	2090545	-0.00676367	4	7500000	145908116	4892108	156408116
8	6	2	4	4	0	4	2	2	32	11	19	81	1663	105184	26746	15	31906	1934111	-0.37297	4	12500000	140908116	8153514	156408116
4	4	0	0	0	0	4	4	0	20	1	14	54	1514	104992	31290	20	32970	1944109	-0.366659	4	17500000	135908116	11414920	156408116
10	5	5	7	5	2	3	0	3	24	12	10	52	1580	98250	27325	9	29531	1886979	-0.488045	4	22500000	130908116	14676326	156408116
13	9	4	3	2	1	9	7	2	41	12	24	90	984	116888	36597	10	33716	1953571	-0.351028	4	27500000	125908116	17937732	156408116
6	4	2	4	2	2	0	0	0	26	6	18	96	1071	119231	35957	23	12969	1970156	-0.279434	4	32500000	120908116	21199138	156408116
4	3	1	3	2	1	1	1	0	38	16	17	119	1046	106698	36486	55	19204	2105857	-0.138062	4	37500000	115908116	24460544	156408116
11	8	3	7	4	3	2	2	0	79	28	34	203	244	188332	45636	77	32559	2306691	0.349391	4	42500000	110908116	27721950	156408116
1	1	0	1	1	0	0	0	0	32	9	19	85	1289	111905	31296	27	28733	1955906	-0.443657	4	47500000	105908116	30983356	156408116
21	13	8	15	8	7	5	4	1	69	34	27	128	466	152371	50291	28	32817	2156508	0.0805413	4	52500000	100908116	34244762	156408116
6	4	2	2	0	2	0	0	0	43	12	22	92	1002	102435	29566	55	18049	1943295	-0.0698362	4	57500000	95908116	37506168	156408116
7	5	2	5	4	1	2	1	1	42	11	20	82	845	127658	37275	19	33671	2022535	-0.480486	4	62500000	90908116	40767574	156408116
3	2	1	0	0	0	2	1	1	17	3	10	47	1695	107639	29163	6	24986	1938499	-0.581682	4	67500000	85908116	44028980	156408116
3	3	0	3	3	0	0	0	0	22	6	11	41	1483	97203	27343	17	28456	1897082	-0.547867	4	72500000	80908116	47290386	156408116
2	2	0	1	1	0	1	1	0	24	6	13	64	1706	106028	28084	10	31861	1927578	-0.45842	4	77500000	75908116	50551792	156408116
6	3	3	3	1	2	2	1	1	67	16	36	131	337	135841	32812	21	32653	2070477	-0.114423	4	82500000	70908116	53813197	156408116
4	3	1	0	0	0	2	1	1	29	5	14	77	1226	106762	26671	47	26411	1932839	-0.478967	4	87500000	65908116	57074603	156408116
7	1	6	3	1	2	3	0	3	40	8	24	87	1160	117580	27334	19	29844	1978645	-0.40669	4	92500000	60908116	60336009	156408116
7	4	3	5	2	3	1	1	0	70	30	32	151	428	144422	39597	27	31664	2114882	0.12007	4	97500000	55908116	63597415	156408116
13	7	6	9	5	4	3	1	2	62	29	24	133	304	171878	37481	45	35359	2235523	0.363402	4	102500000	50908116	66858821	156408116
5	3	2	3	2	1	1	0	1	38	15	19	103	1337	118041	30048	40	22547	2018181	-0.0002964	4	107500000	45908116	70120227	156408116
9	5	4	6	3	3	3	2	1	59	24	27	130	1717	145773	26635	73	20352	2145032	0.274243	4	112500000	40908116	73381633	156408116
9	5	4	6	3	3	3	2	1	53	23	27	140	987	154677	36992	71	22361	2192889	0.404884	4	117500000	35908116	76643039	156408116
8	6	2	3	2	1	4	3	1	76	30	36	196	232	192457	45639	68	30596	2335638	0.853273	4	122500000	30908116	79904445	156408116
20	12	8	15	9	6	5	3	2	79	36	34	196	198	197787	68334	84	32061	2303061	0.792945	4	127500000	25908116	83165851	156408116
9	6	3	6	4	2	3	2	1	85	43	30	231	141	219491	64633	105	29425	2455067	0.772938	4	132500000	20908116	86427257	156408116
27	17	10	16	12	4	11	5	6	80	39	33	271	317	229290	95951	77	30359	2481542	0.754641	4	137500000	15908116	89688663	156408116
1	1	0	1	1	0	0	0	0	23	7	13	120	2069	141554	72986	68	9179	1919830	-0.182007	4	142500000	10908116	92950069	156408116
16	15	1	12	11	1	3	3	0	111	57	42	250	211	227104	76204	70	32753	2457236	0.822948	4	147500000	5908116	96211475	156408116
3	0	3	0	0	0	2	0	2	44	9	22	100	1310	114352	31726	24	26392	1990058	-0.396015	5	2500000	146234684	1681976	151734684
6	4	2	5	3	2	1	1	0	27	10	13	64	1143	87865	34104	20	22889	1920799	-0.458417	5	7500000	141234684	5045928	151734684
9	7	2	3	2	1	5	4	1	39	12	20	94	826	102346	26206	20	27877	1750343	-0.493717	5	12500000	136234684	8409880	151734684
5	4	1	5	4	1	0	0	0	46	15	25	100	834	123163	35551	22	34614	2005688	-0.261271	5	17500000	131234684	11773833	151734684
19	16	3	13	10	3	6	6	0	67	28	29	137	633	160281	45272	53	32272	2206057	0.183557	5	22500000	126234684	15137785	151734684
12	9	3	10	7	3	2	2	0	76	34	36	136	487	165005	33638	68	30760	2195549	0.352843	5	27500000	121234684	18501738	151734684
11	5	6	9	5	4	2	0	2	68	26	31	165	285	210074	54956	62	33033	2374423	0.430953	5	32500000	116234684	21865690	151734684
9	8	1	6	5	1	3	3	0	34	11	19	74	1234	124651	32288	18	31767	2027172	-0.466431	5	37500000	111234684	25229642	151734684
3	2	1	1	1	0	1	1	0	30	7	21	72	947	119801	30925	21	33460	1995753	-0.522903	5	42500000	106234684	28593595	151734684
9	8	1	7	7	0	2	1	1	46	14	26	93	722	124072	37475	20	32622	1995813	-0.486027	5	47500000	101234684	31957547	151734684
6	4	2	2	2	0	4	2	2	34	12	20	94	1125	110633	36490	10	28943	1927389	-0.459179	5	52500000	96234684	35321500	151734684
6	3	3	3	3	0	2	0	2	11	5	3	32	1652	91971	32281	6	20644	1838310	-0.613599	5	57500000	91234684	38685452	151734684
10	5	5	7	4	3	3	1	2	74	25	41	172	389	151612	45193	41	31846	2151923	0.192186	5	62500000	86234684	42049404	151734684
6	2	4	3	2	1	3	0	3	35	16	14	62	1279	106028	38457	21	33684	1927453	-0.539401	5	67500000	81234684	45413357	151734684
12	6	6	8	5	3	1	0	1	70	21	36	182	335	159495	50548	41	35258	2183766	0.380293	5	72500000	76234684	48777309	151734684
2	0	2	0	0	0	2	0	2	16	4	9	57	1482	94866	28822	2	25477	1838698	-0.616726	5	77500000	71234684	52141261	151734684
4	4	0	3	3	0	1	1	0	20	6	12	46	1362	97588	34984	36	15610	1854869	-0.595035	5	82500000	66234684	55505214	151734684
6	1	5	4	1	3	2	0	2	59	28	25	141	551	134360	42106	59	32796	2076743	-0.223339	5	87500000	61234684	58869166	151734684
6	4	2	6	4	2	0	0	0	31	11	14	85	805	74910	23518	27	16716	2034208	-0.420905	5	92500000	56234684	62233119	151734684
5	1	4	1	0	1	3	0	3	64	26	23	198	414	151870	65339	30	38117	2145651	0.00252293	5	97500000	51234684	65597071	151734684
8	6	2	2	2	0	6	4	2	60	23	32	166	679	150775	60836	48	26053	2152656	0.263006	5	102500000	46234684	68961023	151734684
4	2	2	3	1	2	0	0	0	48	16	22	183	1145	179657	87410	66	26872	2266264	0.479585	5	107500000	41234684	72324976	151734684
10	5	5	5	2	3	3	1	2	51	21	23	259	299	219128	92287	85	31300	2443236	0.789066	5	112500000	36234684	75688928	151734684
14	9	5	3	2	1	9	6	3	60	25	28	258	263	212035	92175	75	25500	2422280	0.761093	5	117500000	31234684	79052881	151734684
9	5	4	6	3	3	3	2	1	68	30	28	182	295	184704	61908	58	32179	2295277	0.46899	5	122500000	26234684	82416833	151734684
8	7	1	5	4	1	2	2	0	69	35	23	215	322	173553	101405	33	35839	2244626	0.284748	5	127500000	21234684	85780785	151734684
17	11	6	13	9	4	2	1	1	57	28	22	220	404	194595	161994	96	33010	2339079	0.562506	5	132500000	16234684	89144738	151734684
15	12	3	5	4	1	10	8	2	77	31	42	210	490	207119	149934	66	31358	2380589	0.667547	5	137500000	11234684	92508690	151734684
21	17	4	16	13	3	4	3	1	74	32	29	216	1088	176777	69121	82	30439	2265619	0.399456	5	142500000	6234684	95872643	151734684
10	3	7	5	1	4	4	2	2	47	21	21	112	945	122084	44237	31	30456	2012260	0.0626366	6	2500000	144136546	1706059	149636546
2	1	1	1	0	1	1	1	0	26	6	13	73	1818	100140	29560	13	29094	1911382	-0.450983	6	7500000	139136546	5118177	149636546
10	6	4	6	3	3	4	3	1	34	9	20	95	1217	108543	35683	20	30252	1930716	-0.418006	6	12500000	134136546	8530295	149636546
6	4	2	3	2	1	3	2	1	33	13	17	75	1483	103800	36958	15	32222	1912930	-0.463212	6	17500000	129136546	11942413	149636546
5	5	0	3	3	0	1	1	0	30	10	18	84	1066	103619	33207	20	31796	1915708	-0.452805	6	22500000	124136546	15354531	149636546
12	5	7	8	4	4	4	1	3	85	30	41	186	275	166628	36918	54	30204	2180820	0.574518	6	27500000	119136546	18766649	149636546
10	5	5	7	4	3	3	1	2	62	25	31	139	497	138725	35287	30	33377	2076679	0.318174	6	32500000	114136546	22178767	149636546
3	3	0	2	2	0	1	1	0	60	24	31	119	685	134615	27739	88	25863	2095200	0.161478	6	37500000	109136546	25590885	149636546
0	0	0	0	0	0	0	0	0	28	10	12	69	1040	107464	26122	21	31016	1918382	-0.386994	6	42500000	104136546	29003003	149636546
3	3	0	1	1	0	2	2	0	79	29	28	181	364	162296	38836	67	31728	2198305	0.63481	6	47500000	99136546	32415121	149636546
6	5	1	5	4	1	1	1	0	73	23	33	135	686	147916	35256	60	33074	2126291	0.181249	6	52500000	94136546	35827239	149636546
1	1	0	1	1	0	0	0	0	20	3	9	45	1951	104849	25378	15	28111	1906497	-0.565313	6	57500000	89136546	39239358	149636546
5	3	2	2	1	1	2	2	0	38	9	21	73	1070	110790	31571	26	29093	1958971	-0.354174	6	62500000	84136546	42651476	149636546
5	2	3	3	1	2	2	1	1	34	13	17	87	1559	125894	31395	40	25713	2078730	-0.213188	6	67500000	79136546	46063594	149636546
3	3	0	2	2	0	1	1	0	28	10	16	69	1036	106641	37044	4	32803	1918121	-0.578887	6	72500000	74136546	49475712	149636546
6	4	2	3	2	1	3	2	1	28	8	14	69	1205	115947	47090	20	27945	1983816	-0.527323	6	77500000	69136546	52887830	149636546
5	4	1	3	2	1	2	2	0	65	21	29	175	251	183503	41154	104	23859	2287264	0.699121	6	82500000	64136546	56299948	149636546
14	8	6	6	3	3	7	5	2	66	33	25	176	587	193903	29072	66	30150	2313625	0.685226	6	87500000	59136546	59712066	149636546
2	1	1	2	1	1	0	0	0	60	22	33	135	477	142789	42370	16	35889	2104264	0.232962	6	92500000	54136546	63124184	149636546
17	11	6	9	6	3	8	5	3	55	22	25	119	459	145904	43194	15	32454	2118186	0.111191	6	97500000	49136546	66536302	149636546
0	0	0	0	0	0	0	0	0	26	6	17	50	978	130797	34480	8	29620	1908252	-0.579917	6	102500000	44136546	69948420	149636546
3	2	1	2	2	0	1	0	1	40	16	20	82	841	126535	40729	14	35596	2029350	-0.200505	6	107500000	39136546	73360539	149636546
14	4	10	8	3	5	4	1	3	83	24	48	204	400	175809	186072	66	32096	2287893	0.64484	6	112500000	34136546	76772657	149636546
10	7	3	9	7	2	0	0	0	76	38	24	151	586	165140	38548	58	30437	2221866	0.48007	6	117500000	29136546	80184775	149636546
9	7	2	5	3	2	4	4	0	55	24	19	160	852	163109	55319	90	21645	2226818	0.338269	6	122500000	24136546	83596893	149636546
4	3	1	4	3	1	0	0	0	34	16	12	95	2853	113303	55084	91	21103	1985531	-0.453214	6	127500000	19136546	87009011	149636546
11	6	5	9	5	4	2	1	1	58	30	21	162	761	153860	59170	50	34196	2150938	0.312008	6	132500000	14136546	90421129	149636546
8	5	3	7	5	2	1	0	1	54	19	28	132	871	129680	72473	29	32512	2024554	-0.327521	6	137500000	9136546	93833247	149636546
19	14	5	10	8	2	9	6	3	73	27	29	170	451	160499	76677	35	33660	2169030	0.405444	6	142500000	4136546	97245365	149636546
15	13	2	11	9	2	4	4	0	37	12	18	92	1543	122142	60653	123	17393	2115711	-0.0596252	7	2500000	139841459	1757574	145341459
1	0	1	1	0	1	0	0	0	9	3	4	30	2708	60327	34090	62	10108	1953302	-0.478195	7	7500000	134841459	5272724	145341459
13	8	5	10	5	5	1	1	0	34	13	12	86	2753	120561	44630	75	16599	2134389	-0.208074	7	12500000	129841459	8787873	145341459
6	2	4	3	2	1	1	0	1	27	8	13	85	1318	83118	51331	141	9897	2152878	0	7	17500000	124841459	12303023	145341459
7	7	0	3	3	0	0	0	0	53	23	18	175	1846	157329	86649	138	21595	2244955	0.200023	7	22500000	119841459	15818172	145341459
9	6	3	4	4	0	4	2	2	57	15	30	174	1464	152683	73149	142	19442	2286282	0.23479	7	27500000	114841459	19333322	145341459
17	15	2	8	6	2	8	8	0	60	26	22	179	1134	165140	85211	40	27518	2250826	0.356744	7	32500000	109841459	22848472	145341459
7	5	2	4	3	1	2	1	1	29	14	8	96	1782	117814	50395	34	18484	2004207	-0.413126	7	37500000	104841459	26363621	145341459
6	4	2	3	1	2	2	2	0	67	34	24	183	998	197066	76908	174	27418	2348318	0.444599	7	42500000	99841459	29878771	145341459
9	7	2	5	4	1	3	2	1	46	18	19	86	1154	131144	35128	23	36154	2071129	-0.314782	7	47500000	94841459	33393920	145341459
1	1	0	1	1	0	0	0	0	19	6	11	43	1266	109010	26542	12	36784	1958915	-0.546975	7	52500000	89841459	36909070	145341459
3	2	1	3	2	1	0	0	0	17	4	8	38	3166	94461	28201	22	21592	1933962	-0.67107	7	57500000	84841459	40424219	145341459
6	2	4	3	0	3	3	2	1	70	21	34	153	394	168142	43470	34	35647	2222687	0.352491	7	62500000	79841459	43939369	145341459
6	3	3	3	1	2	3	2	1	46	15	19	110	522	130091	45953	12	33866	2040446	-0.407456	7	67500000	74841459	47454518	145341459
8	3	5	4	1	3	3	2	1	41	16	19	107	706	134030	41809	15	32676	2079515	-0.345644	7	72500000	69841459	50969668	145341459
11	6	5	6	3	3	4	3	1	73	36	27	158	239	181267	44159	72	30813	2270162	0.578337	7	77500000	64841459	54484817	145341459
8	7	1	7	6	1	1	1	0	29	13	12	66	1939	114137	25054	49	28624	1960542	-0.49521	7	82500000	59841459	57999967	145341459
1	0	1	0	0	0	1	0	1	47	18	24	156	605	117319	32519	28	31169	1973258	-0.517951	7	87500000	54841459	61515117	145341459
12	8	4	3	3	0	9	5	4	35	13	18	83	979	124968	33219	17	30239	2008413	-0.243439	7	92500000	49841459	65030266	145341459
5	4	1	3	2	1	2	2	0	68	26	36	174	227	182878	36508	106	29894	2265211	0.723447	7	97500000	44841459	68545416	145341459
1	0	1	0	0	0	1	0	1	17	4	10	58	1561	108730	31137	177	22833	1989057	-0.582386	7	102500000	39841459	72060565	145341459
9	2	7	4	1	3	5	1	4	42	15	22	113	633	157850	37939	71	31590	2175307	0.324959	7	107500000	34841459	75575715	145341459
8	6	2	4	3	1	3	2	1	64	27	26	127	447	154536	48392	24	32308	2148486	-0.071286	7	112500000	29841459	79090864	145341459
11	9	2	10	9	1	1	0	1	57	21	27	150	337	165280	48185	64	34981	2211994	0.356816	7	117500000	24841459	82606014	145341459
9	6	3	4	4	0	2	2	0	64	26	25	157	367	181563	45455	106	33284	2281753	0.290528	7	122500000	19841459	86121163	145341459
14	8	6	10	6	4	4	2	2	66	28	31	147	351	175967	54035	48	35482	2254398	0.508106	7	127500000	14841459	89636313	145341459
23	19	4	20	16	4	3	3	0	66	27	29	124	312	175185	51615	23	36703	2255879	0.170178	7	132500000	9841459	93151462	145341459
18	11	7	16	9	7	2	2	0	66	34	27	140	477	196666	51160	120	33641	2324150	0.595067	7	137500000	4841459	96666612	145341459
6	1	5	4	1	3	1	0	1	30	11	15	83	1620	114481	43569	39	26787	1988765	-0.30362	8	2500000	123801213	1980963	129301213
16	8	8	8	6	2	8	2	6	79	31	38	171	337	180490	77054	29	38178	2253751	0.226649	8	7500000	118801213	5942890	129301213
11	8	3	5	2	3	3	3	0	53	20	28	110	547	156952	55150	34	39256	2163071	-0.0664345	8	12500000	113801213	9904817	129301213
7	5	2	4	3	1	3	2	1	27	9	14	59	1427	118088	28617	91	18499	1956387	-0.192305	8	17500000	108801213	13866744	129301213
10	5	5	6	3	3	2	2	0	77	31	30	181	418	159520	58802	51	32089	2189929	0.365946	8	22500000	103801213	17828671	129301213
4	3	1	3	3	0	1	0	1	50	17	27	92	625	115681	46230	12	33141	1983461	-0.682772	8	27500000	98801213	21790598	129301213
7	4	3	1	0	1	6	4	2	62	25	31	169	596	140410	49707	26	33014	2082403	-0.0842026	8	32500000	93801213	25752525	129301213
3	1	2	2	1	1	0	0	0	38	12	17	85	905	106066	36462	21	27898	1912011	-0.578044	8	37500000	88801213	29714452	129301213
13	6	7	8	4	4	5	2	3	62	31	23	162	536	137529	42910	41	34403	2091005	-0.177981	8	42500000	83801213	33676379	129301213
11	6	5	4	3	1	6	2	4	26	9	15	79	1528	105758	42449	3	29050	1894108	-0.651842	8	47500000	78801213	37638307	129301213
1	0	1	0	0	0	1	0	1	32	18	10	84	1021	106560	36380	23	25086	1847069	-0.676588	8	52500000	73801213	41600234	129301213
3	2	1	2	2	0	1	0	1	35	13	20	75	1271	107576	35714	14	27940	1932928	-0.644057	8	57500000	68801213	45562161	129301213
4	3	1	3	2	1	1	1	0	26	7	18	78	1067	110102	43104	22	32959	1953554	-0.661721	8	62500000	63801213	49524088	129301213
4	2	2	4	2	2	0	0	0	59	25	24	139	785	181834	44318	120	19704	2262481	0.237964	8	67500000	58801213	53486015	129301213
6	3	3	0	0	0	6	3	3	29	12	15	74	1576	124608	35427	15	30187	2033855	-0.631974	8	72500000	53801213	57447942	129301213
9	3	6	7	2	5	1	1	0	42	18	17	109	664	136731	45664	23	32577	2066840	-0.231911	8	77500000	48801213	61409869	129301213
9	4	5	2	0	2	3	1	2	79	43	25	197	499	180276	51278	87	31398	2279361	0.783949	8	82500000	43801213	65371796	129301213
6	5	1	4	4	0	2	1	1	65	38	24	167	489	169111	60293	23	33588	2228796	0.678818	8	87500000	38801213	69333723	129301213
6	4	2	1	1	0	3	3	0	48	14	22	139	509	150873	39576	57	28627	2140326	0.387372	8	92500000	33801213	73295650	129301213
1	0	1	1	0	1	0	0	0	18	3	11	49	1431	97888	38975	3	32788	1864174	-0.210062	8	97500000	28801213	77257577	129301213
8	4	4	4	2	2	4	2	2	44	19	21	149	394	168480	43473	100	26796	2238087	0.614071	8	102500000	23801213	81219504	129301213
14	10	4	7	5	2	5	4	1	61	28	28	188	222	166539	53376	54	25291	2215497	0.651808	8	107500000	18801213	85181431	129301213
18	14	4	12	10	2	5	3	2	71	32	34	172	389	170139	81771	27	36732	2244648	0.42142	8	112500000	13801213	89143358	129301213
15	10	5	12	8	4	0	0	0	73	32	26	215	273	237017	85622	60	35933	2504619	0.732978	8	117500000	8801213	93105285	129301213
20	10	10	17	8	9	3	2	1	67	38	23	211	366	195105	79090	92	35795	2361130	0.720008	8	122500000	3801213	97067212	129301213
3	2	1	1	0	1	1	1	0	41	9	18	75	2407	245375	63538	28	27345	1958542	-0.512119	9	2500000	118995110	2059391	124495110
2	1	1	0	0	0	1	0	1	14	3	7	32	2082	106486	28243	9	19949	1934660	-0.571699	9	7500000	113995110	6178173	124495110
11	9	2	9	7	2	2	2	0	43	13	28	91	886	134939	43859	29	28989	2029430	-0.345008	9	12500000	108995110	10296955	124495110
4	1	3	4	1	3	0	0	0	46	17	18	97	1753	147189	46673	110	28269	2134875	-0.00644263	9	17500000	103995110	14415737	124495110
10	9	1	7	6	1	2	2	0	36	9	23	93	1109	139847	36410	19	29926	2074932	-0.607628	9	22500000	98995110	18534519	124495110
16	12	4	11	7	4	5	5	0	61	23	29	129	418	150648	48831	19	34084	2135436	-0.300093	9	27500000	93995110	22653301	124495110
6	4	2	5	3	2	0	0	0	53	19	29	117	1386	163690	31026	57	27676	2075373	-0.446578	9	32500000	88995110	26772083	124495110
8	3	5	5	3	2	3	0	3	47	10	32	118	1111	141490	49012	112	29631	2085679	-0.0154096	9	37500000	83995110	30890865	124495110
12	10	2	6	5	1	4	3	1	71	29	29	182	207	194312	53526	70	31088	2337803	0.667885	9	42500000	78995110	35009647	124495110
10	6	4	5	4	1	2	2	0	50	19	25	128	403	153807	47153	49	33254	2155293	0.0544578	9	47500000	73995110	39128429	124495110
9	3	6	5	3	2	1	0	1	73	34	31	181	334	163690	25725	75	27214	2187920	0.771798	9	52500000	68995110	43247211	124495110
16	6	10	10	3	7	4	3	1	71	27	33	181	233	185340	45863	52	29480	2287771	0.818285	9	57500000	63995110	47365993	124495110
4	1	3	4	1	3	0	0	0	89	40	36	186	125	177013	34868	62	27934	2250716	0.880605	9	62500000	58995110	51484775	124495110
12	6	6	7	5	2	5	1	4	56	22	26	149	274	155041	47830	37	29495	2161282	0.560713	9	67500000	53995110	55603557	124495110
11	5	6	4	3	1	7	2	5	46	15	25	119	511	135391	41677	34	32445	2060101	-0.349893	9	72500000	48995110	59722339	124495110
5	2	3	3	2	1	2	0	2	31	11	17	89	793	115340	37274	33	31383	1973856	-0.471602	9	77500000	43995110	63841121	124495110
9	5	4	4	2	2	5	3	2	41	20	17	138	611	125128	33589	22	29536	2025558	-0.588038	9	82500000	38995110	67959903	124495110
8	6	2	5	4	1	1	0	1	34	13	15	103	1028	117082	34187	34	24986	2011658	-0.618335	9	87500000	33995110	72078685	124495110
6	2	4	6	2	4	0	0	0	46	18	24	119	819	137575	32588	23	29510	2075372	-0.176299	9	92500000	28995110	76197467	124495110
16	15	1	10	10	0	5	4	1	52	21	22	173	390	160243	44386	43	19056	2180035	0.00124359	9	97500000	23995110	80316249	124495110
13	8	5	7	4	3	5	3	2	71	32	34	161	236	178609	42378	82	31352	2257419	0.419942	9	102500000	18995110	84435032	124495110
11	6	5	6	3	3	5	3	2	56	21	26	139	437	164065	49931	99	29641	2197670	0.262237	9	107500000	13995110	88553814	124495110
21	14	7	16	11	5	4	3	1	60	29	27	175	540	165158	82963	25	27089	2219146	-0.0210273	9	112500000	8995110	92672596	124495110
17	6	11	9	3	6	5	3	2	89	36	41	202	379	197693	75443	70	32941	2354566	0.640283	9	117500000	3995110	96791378	124495110
0	0	0	0	0	0	0	0	0	52	15	27	110	1079	130884	50285	32	29701	2023780	0.0268272	10	2500000	125094993	1960861	130594993
6	3	3	5	2	3	0	0	0	72	29	32	117	865	129705	47076	15	33424	2051380	-0.0034059	10	7500000	120094993	5882583	130594993
4	4	0	2	2	0	1	1	0	37	23	10	92	996	114941	41851	18	30981	1957084	-0.319916	10	12500000	115094993	9804306	130594993
8	6	2	5	4	1	2	2	0	68	23	35	164	529	143269	45735	40	27495	2122705	0.544383	10	17500000	110094993	13726029	130594993
5	4	1	5	4	1	0	0	0	57	23	28	149	806	125922	44680	38	37126	2029053	0.063631	10	22500000	105094993	17647751	130594993
6	5	1	4	4	0	1	1	0	19	11	6	61	1184	107799	29544	18	33363	1934019	-0.434759	10	27500000	100094993	21569474	130594993
10	5	5	3	1	2	7	4	3	18	2	14	51	1542	112321	31750	19	32858	1919450	-0.412392	10	32500000	95094993	25491197	130594993
7	4	3	4	2	2	1	0	1	63	22	33	168	798	153950	47000	43	34659	2149705	0.519323	10	37500000	90094993	29412919	130594993
9	6	3	7	6	1	2	0	2	40	18	17	113	1089	125931	44058	21	31988	2021615	-0.0383049	10	42500000	85094993	33334642	130594993
5	4	1	2	2	0	3	2	1	23	6	13	71	1612	99769	26326	18	29580	1904151	-0.583016	10	47500000	80094993	37256365	130594993
2	1	1	2	1	1	0	0	0	21	6	10	69	1129	109092	34853	15	33700	1893876	-0.534359	10	52500000	75094993	41178087	130594993
11	6	5	5	3	2	5	3	2	68	29	31	207	281	192572	53037	63	33021	2237762	0.797869	10	57500000	70094993	45099810	130594993
12	6	6	10	5	5	2	1	1	47	20	24	138	700	125990	58721	18	30590	2019643	-0.236375	10	62500000	65094993	49021532	130594993
9	6	3	5	3	2	4	3	1	60	23	27	201	647	144352	76566	23	34029	2122201	0.268927	10	67500000	60094993	52943255	130594993
6	3	3	1	0	1	3	1	2	54	19	27	185	455	170290	48635	61	32006	2212069	0.282119	10	72500000	55094993	56864978	130594993
10	5	5	6	3	3	3	2	1	52	20	24	197	1210	198275	55457	159	21248	2370949	0.440483	10	77500000	50094993	60786700	130594993
14	3	11	10	2	8	4	1	3	74	32	37	176	434	164208	50466	37	32792	2218360	0.526351	10	82500000	45094993	64708423	130594993
10	5	5	2	1	1	7	3	4	57	25	24	133	400	136387	44918	29	31781	2071236	-0.233504	10	87500000	40094993	68630146	130594993
17	10	7	10	6	4	4	3	1	65	21	29	181	407	146176	59268	38	34634	2117660	0.261686	10	92500000	35094993	72551868	130594993
2	2	0	0	0	0	2	2	0	28	9	16	91	726	109396	49402	19	32240	1921077	-0.485274	10	97500000	30094993	76473591	130594993
5	4	1	4	4	0	0	0	0	24	15	7	78	1052	100418	36462	23	33301	1894816	-0.577824	10	102500000	25094993	80395314	130594993
12	11	1	6	6	0	5	4	1	54	22	26	159	462	122986	45464	23	31727	2005858	-0.227365	10	107500000	20094993	84317036	130594993
10	7	3	7	5	2	2	1	1	68	35	26	167	466	132120	61275	34	32537	2033098	0.0206711	10	112500000	15094993	88238759	130594993
20	13	7	17	11	6	3	2	1	70	34	25	242	484	155112	78039	37	35753	2195877	0.520441	10	117500000	10094993	92160481	130594993
12	8	4	10	8	2	2	0	2	57	28	24	165	789	147012	67728	52	32639	2098737	-0.100154	10	122500000	5094993	96082204	130594993
9	5	4	3	2	1	5	2	3	86	26	42	166	567	216141	46702	81	27446	2234320	0.304831	11	2500000	116482543	2102915	121982543
8	4	4	6	3	3	2	1	1	35	8	19	66	1233	124507	28342	14	31676	2040018	-0.596579	11	7500000	111482543	6308747	121982543
7	5	2	4	3	1	3	2	1	24	9	12	51	1750	104447	26677	16	34333	1914651	-0.653088	11	12500000	106482543	10514579	121982543
5	3	2	3	2	1	1	1	0	67	23	33	151	812	141324	36970	22	31414	2096669	-0.322056	11	17500000	101482543	14720411	121982543
12	9	3	4	3	1	8	6	2	36	14	18	87	1014	118833	30102	18	27032	1990086	-0.512012	11	22500000	96482543	18926243	121982543
5	3	2	4	2	2	1	1	0	46	18	24	145	1107	140371	39160	43	29903	2082390	-0.355469	11	27500000	91482543	23132075	121982543
17	13	4	11	8	3	6	5	1	60	28	26	131	243	151287	48017	17	30882	2078692	-0.518515	11	32500000	86482543	27337907	121982543
7	7	0	3	3	0	4	4	0	25	9	14	47	779	100964	35461	10	28873	1878171	-0.762662	11	37500000	81482543	31543739	121982543
11	6	5	8	6	2	3	0	3	53	19	29	137	354	143305	47055	38	35177	2117770	-0.614199	11	42500000	76482543	35749571	121982543
11	6	5	5	2	3	6	4	2	51	15	33	139	529	165947	47508	85	29348	2232366	0.11852	11	47500000	71482543	39955403	121982543
9	7	2	6	5	1	1	0	1	61	17	34	170	354	173626	49120	57	31354	2235509	0.0018567	11	52500000	66482543	44161235	121982543
13	8	5	2	0	2	7	5	2	74	19	44	194	208	190055	40540	128	23514	2312692	0.730233	11	57500000	61482543	48367067	121982543
8	4	4	2	2	0	6	2	4	53	16	27	152	550	159186	50810	33	39124	2176857	-0.62263	11	62500000	56482543	52572899	121982543
5	4	1	2	2	0	3	2	1	55	22	27	161	324	191137	30290	144	21967	2320183	0.435675	11	67500000	51482543	56778731	121982543
14	7	7	12	6	6	1	1	0	69	27	34	169	932	171193	30251	111	22435	2234128	0.393005	11	72500000	46482543	60984563	121982543
10	3	7	5	0	5	3	3	0	74	30	32	158	187	181755	42105	78	31337	2283929	0.318977	11	77500000	41482543	65190395	121982543
10	5	5	10	5	5	0	0	0	75	40	28	178	186	159863	34354	83	23299	2184887	0.6821	11	82500000	36482543	69396227	121982543
7	6	1	3	3	0	4	3	1	47	18	24	121	584	143832	49733	25	31269	2097843	-0.260666	11	87500000	31482543	73602059	121982543
17	9	8	9	5	4	8	4	4	61	24	32	206	222	188854	46241	106	26145	2327072	0.514554	11	92500000	26482543	77807891	121982543
17	12	5	12	8	4	4	4	0	75	33	32	220	204	197627	41990	203	27127	2359938	0.654181	11	97500000	21482543	82013723	121982543
18	13	5	11	7	4	6	5	1	72	33	31	170	266	175255	39267	73	28819	2252122	0.335404	11	102500000	16482543	86219555	121982543
10	10	0	6	6	0	3	3	0	57	20	27	168	516	150551	67180	27	38161	2120601	-0.366689	11	107500000	11482543	90425387	121982543
21	18	3	10	10	0	6	4	2	86	29	44	239	270	224623	63128	112	32319	2486386	0.540599	11	112500000	6482543	94631219	121982543
4	0	4	2	0	2	2	0	2	59	24	28	106	873	139049	38317	24	24055	2079752	0.0701064	12	2500000	114529022	2138049	120029022
4	3	1	3	2	1	1	1	0	35	14	17	90	780	135636	47211	30	28470	2086920	0.0590685	12	7500000	109529022	6414147	120029022
5	2	3	2	1	1	3	1	2	57	17	32	101	923	139357	44617	19	29400	2097835	0.0262588	12	12500000	104529022	10690245	120029022
1	0	1	1	0	1	0	0	0	9	3	1	43	2983	70116	93214	8	2674	2240208	-0.362767	12	17500000	99529022	14966344	120029022
8	4	4	6	3	3	2	1	1	49	12	32	88	1194	123455	68020	19	25094	2185968	-0.139266	12	22500000	94529022	19242442	120029022
5	2	3	4	2	2	1	0	1	63	27	29	111	589	152408	44242	32	35937	2144146	0.154689	12	27500000	89529022	23518541	120029022
8	6	2	4	3	1	1	1	0	45	13	24	91	665	120312	37349	27	27002	1975132	-0.377385	12	32500000	84529022	27794639	120029022
5	2	3	2	0	2	0	0	0	36	15	18	71	908	108485	25561	10	32507	1922127	-0.272228	12	37500000	79529022	32070737	120029022
4	4	0	1	1	0	3	3	0	23	7	14	51	1152	101849	25054	7	30176	1900095	-0.606546	12	42500000	74529022	36346836	120029022
10	6	4	9	6	3	1	0	1	34	12	19	96	1291	113203	27745	18	27659	1958313	-0.10114	12	47500000	69529022	40622934	120029022
13	5	8	8	3	5	4	1	3	65	29	26	176	369	130409	34131	33	29966	2070057	0.247955	12	52500000	64529022	44899032	120029022
3	2	1	0	0	0	2	1	1	30	7	15	62	1378	99946	32129	12	30745	1894336	-0.542301	12	57500000	59529022	49175131	120029022
0	0	0	0	0	0	0	0	0	21	5	12	66	1262	100006	30545	10	29817	1876457	-0.557192	12	62500000	54529022	53451229	120029022
11	7	4	9	5	4	1	1	0	69	26	27	157	427	144914	39486	44	32273	2113502	0.630776	12	67500000	49529022	57727327	120029022
16	7	9	13	6	7	2	1	1	61	35	24	182	343	150685	47230	39	22006	2138153	0.292419	12	72500000	44529022	62003426	120029022
12	6	6	6	5	1	6	1	5	68	23	40	159	366	155369	36417	40	28637	2163198	0.606815	12	77500000	39529022	66279524	120029022
10	8	2	3	3	0	6	4	2	83	32	42	191	268	172349	38848	83	28988	2238016	0.747784	12	82500000	34529022	70555623	120029022
5	4	1	4	4	0	1	0	1	47	14	28	106	670	123163	32385	12	31495	2004398	-0.490123	12	87500000	29529022	74831721	120029022
0	0	0	0	0	0	0	0	0	18	3	11	51	1218	97120	38886	4	36705	1866271	-0.64003	12	92500000	24529022	79107819	120029022
13	7	6	7	4	3	3	1	2	64	28	29	133	486	161059	31985	42	31173	2197150	0.444789	12	97500000	19529022	83383918	120029022
10	6	4	8	5	3	2	1	1	63	31	26	219	652	191995	79623	62	38326	2335112	0.463022	12	102500000	14529022	87660016	120029022
25	12	13	12	4	8	5	4	1	98	36	50	223	409	216164	61111	111	31970	2415124	0.824077	12	107500000	9529022	91936114	120029022
8	6	2	6	5	1	2	1	1	42	17	16	105	2225	140315	48575	22	21755	2097422	-0.256319	12	112500000	4529022	96212213	120029022
4	1	3	2	1	1	2	0	2	30	7	18	74	1697	115209	39382	24	26819	1986572	-0.393935	13	2500000	114821639	2132712	120321639
2	2	0	2	2	0	0	0	0	64	25	29	121	986	131252	47190	21	29459	2038819	-0.243234	13	7500000	109821639	6398136	120321639
4	3	1	2	2	0	1	0	1	39	12	19	86	1190	115706	26621	22	24944	1989677	-0.445288	13	12500000	104821639	10663560	120321639
4	3	1	1	1	0	3	2	1	45	12	23	134	1075	122160	30494	88	28862	2043934	0.0660275	13	17500000	99821639	14928984	120321639
6	4	2	3	2	1	2	2	0	49	22	16	112	1190	124586	38769	92	28994	2013658	-0.0612911	13	22500000	94821639	19194408	120321639
10	6	4	3	2	1	7	4	3	41	16	16	123	617	142527	36675	25	26743	2102908	-0.0193645	13	27500000	89821639	23459832	120321639
6	2	4	2	1	1	4	1	3	56	16	29	130	1056	141100	36577	39	31938	2129858	0.295572	13	32500000	84821639	27725256	120321639
11	6	5	6	4	2	4	1	3	46	16	26	165	321	146789	52786	26	33512	2109681	0.453317	13	37500000	79821639	31990680	120321639
19	6	13	10	4	6	9	2	7	72	41	28	174	364	164440	57922	29	35438	2202833	0.897373	13	42500000	74821639	36256104	120321639
9	3	6	6	3	3	2	0	2	47	22	19	163	568	170472	49139	48	26706	2269914	0.681714	13	47500000	69821639	40521528	120321639
23	13	10	7	3	4	12	6	6	63	22	34	213	424	194632	62409	64	32787	2335543	0.885977	13	52500000	64821639	44786952	120321639
6	3	3	2	1	1	4	2	2	49	13	28	170	1306	147503	69704	54	27288	2161994	0.34246	13	57500000	59821639	49052376	120321639
6	3	3	6	3	3	0	0	0	49	20	21	158	895	107730	110054	53	14564	2070654	0.116036	13	62500000	54821639	53317800	120321639
9	4	5	5	3	2	2	0	2	42	12	21	114	848	149013	66907	20	32980	2170658	-0.164085	13	67500000	49821639	57583224	120321639
7	3	4	1	1	0	6	2	4	32	11	18	150	1008	132829	37526	43	24838	2051861	-0.32935	13	72500000	44821639	61848648	120321639
8	3	5	2	1	1	4	2	2	20	4	13	82	1368	107419	27368	11	30193	1914377	-0.808636	13	77500000	39821639	66114073	120321639
3	2	1	0	0	0	3	2	1	18	5	13	58	1902	96262	25403	9	29644	1881618	-0.814364	13	82500000	34821639	70379497	120321639
8	6	2	5	3	2	3	3	0	32	12	15	77	863	119793	31009	21	31617	1958258	-0.535959	13	87500000	29821639	74644921	120321639
8	4	4	6	3	3	2	1	1	69	35	27	203	313	155277	46185	37	35933	2163338	0.749417	13	92500000	24821639	78910345	120321639
15	8	7	7	4	3	8	4	4	54	21	24	160	498	147369	50905	42	34868	2141323	0.240772	13	97500000	19821639	83175769	120321639
10	7	3	6	5	1	3	2	1	57	25	28	151	657	129521	38463	25	29987	2039918	-0.326271	13	102500000	14821639	87441193	120321639
10	5	5	5	1	4	5	4	1	72	25	38	164	429	139545	57430	25	38786	2082867	-0.067687	13	107500000	9821639	91706617	120321639
15	10	5	8	6	2	4	2	2	45	16	22	123	574	123342	43821	21	34579	1999473	-0.315711	13	112500000	4821639	95972041	120321639
0	0	0	0	0	0	0	0	0	10	7	2	104	235	31439	42737	26	1937	2128523	-0.530662	14	2500000	119302244	2054193	124802244
9	4	5	3	2	1	3	0	3	46	15	26	72	870	134942	44848	16	33480	2072613	-0.238919	14	7500000	114302244	6162581	124802244
7	4	3	3	2	1	2	1	1	28	8	14	66	1845	123138	33378	16	32448	2034884	-0.462519	14	12500000	109302244	10270969	124802244
13	11	2	3	2	1	3	2	1	71	24	37	127	835	198715	43776	40	25241	2118479	-0.00174957	14	17500000	104302244	14379356	124802244
9	4	5	5	3	2	4	1	3	63	27	28	186	405	156356	40862	36	30280	2209437	0.145977	14	22500000	99302244	18487744	124802244
14	9	5	4	1	3	6	6	0	55	21	26	151	309	171247	37187	51	33187	2218464	0.617773	14	27500000	94302244	22596132	124802244
10	7	3	7	6	1	3	1	2	51	20	27	109	816	144130	37842	35	31793	2109387	0.102799	14	32500000	89302244	26704519	124802244
4	3	1	1	1	0	3	2	1	21	4	15	64	1442	81468	29022	14	21069	1905157	-0.551259	14	37500000	84302244	30812907	124802244
7	5	2	3	2	1	4	3	1	45	19	20	118	545	121822	37864	43	14745	2104871	0.25134	14	42500000	79302244	34921295	124802244
11	8	3	4	3	1	3	2	1	47	22	17	123	1307	126339	43216	89	15989	2078083	0.111502	14	47500000	74302244	39029682	124802244
10	8	2	9	8	1	1	0	1	59	28	21	161	457	150426	31572	106	24387	2201779	0.709674	14	52500000	69302244	43138070	124802244
13	4	9	10	3	7	3	1	2	73	35	31	157	375	154325	43072	36	29039	2159292	0.803776	14	57500000	64302244	47246458	124802244
13	7	6	9	6	3	4	1	3	71	34	32	172	239	177370	39582	57	34496	2257378	0.982762	14	62500000	59302244	51354846	124802244
14	13	1	9	8	1	2	2	0	53	23	20	123	557	141622	43396	47	25901	2179731	0.333072	14	67500000	54302244	55463233	124802244
7	2	5	5	1	4	1	1	0	69	28	35	164	375	148071	35461	38	34203	2130623	0.644557	14	72500000	49302244	59571621	124802244
3	2	1	1	1	0	2	1	1	43	11	21	97	987	117622	33006	21	30687	1979855	0.0538566	14	77500000	44302244	63680009	124802244
4	1	3	2	1	1	2	0	2	29	10	16	59	1274	101708	35711	4	27726	1880583	-0.492277	14	82500000	39302244	67788396	124802244
7	6	1	7	6	1	0	0	0	10	5	4	31	1683	92158	33802	3	25272	1816470	-0.654854	14	87500000	34302244	71896784	124802244
2	2	0	2	2	0	0	0	0	13	3	7	48	973	95424	43780	4	25752	1811367	-0.685431	14	92500000	29302244	76005172	124802244
11	5	6	8	4	4	3	1	2	47	25	13	117	660	122081	44474	13	36110	1999209	-0.0536568	14	97500000	24302244	80113559	124802244
11	7	4	4	3	1	4	1	3	40	18	15	136	789	114010	43234	21	32372	1961188	-0.253757	14	102500000	19302244	84221947	124802244
3	3	0	2	2	0	1	1	0	17	7	9	44	1652	90301	42404	3	33300	1814845	-0.644874	14	107500000	14302244	88330335	124802244
6	3	3	4	1	3	2	2	0	46	21	21	74	1089	108415	48817	9	33207	1925170	-0.442801	14	112500000	9302244	92438722	124802244
21	9	12	13	8	5	4	1	3	68	25	31	210	481	162235	66593	31	34864	2191233	0.414915	14	117500000	4302244	96547110	124802244
11	3	8	6	1	5	5	2	3	46	18	27	113	1118	120829	41522	26	26686	2015909	-0.157138	15	2500000	98443685	2479084	103943685
13	5	8	10	3	7	3	2	1	58	28	21	131	671	139138	47543	37	32257	2072164	0.490668	15	7500000	93443685	7437253	103943685
1	1	0	1	1	0	0	0	0	19	4	13	56	1959	95767	34592	2	27141	1839615	-0.622926	15	12500000	88443685	12395421	103943685
4	1	3	1	0	1	3	1	2	9	3	4	33	1830	95281	31340	5	10437	1837400	-0.680123	15	17500000	83443685	17353590	103943685
9	5	4	3	3	0	1	1	0	43	14	24	150	1170	130169	37510	12	24584	2025595	-0.351093	15	22500000	78443685	22311759	103943685
4	3	1	3	2	1	1	1	0	48	19	27	110	708	128387	48290	16	34712	2036173	-0.430559	15	27500000	73443685	27269927	103943685
5	2	3	3	1	2	1	0	1	53	19	28	118	891	143338	40130	31	25674	2109907	0.552556	15	32500000	68443685	32228096	103943685
2	1	1	2	1	1	0	0	0	41	12	25	114	507	122654	40278	23	31978	1945855	0.00393901	15	37500000	63443685	37186265	103943685
5	5	0	2	2	0	3	3	0	19	6	10	61	1785	98268	24897	16	21075	1864527	-0.710954	15	42500000	58443685	42144433	103943685
4	2	2	4	2	2	0	0	0	27	11	12	61	1247	103514	29078	9	28954	1890417	-0.534427	15	47500000	53443685	47102602	103943685
7	6	1	3	3	0	1	1	0	45	20	18	91	747	126685	40424	20	33425	2032038	-0.302216	15	52500000	48443685	52060771	103943685
10	5	5	7	5	2	3	0	3	53	23	25	102	513	142156	40203	26	31840	2103908	0.0818266	15	57500000	43443685	57018939	103943685
5	4	1	2	1	1	3	3	0	40	15	19	79	755	132407	32831	24	32989	2069686	-0.394463	15	62500000	38443685	61977108	103943685
9	6	3	8	5	3	1	1	0	45	16	25	68	713	130199	34121	10	35261	2038948	-0.564242	15	67500000	33443685	66935277	103943685
16	12	4	12	10	2	3	1	2	78	35	29	216	441	232736	42773	114	22051	2408938	0.812991	15	72500000	28443685	71893445	103943685
15	9	6	11	7	4	4	2	2	70	32	28	208	370	213051	44955	118	26088	2415386	0.862981	15	77500000	23443685	76851614	103943685
18	14	4	7	6	1	6	5	1	69	27	30	201	282	215313	74747	52	23884	2424832	0.68585	15	82500000	18443685	81809783	103943685
15	10	5	7	4	3	4	2	2	57	20	29	151	502	152818	56804	45	34178	2142151	-0.0790195	15	87500000	13443685	86767951	103943685
9	4	5	6	2	4	3	2	1	63	23	25	219	477	159989	66672	34	40717	2192937	0.382657	15	92500000	8443685	91726120	103943685
10	7	3	5	5	0	5	2	3	66	21	32	255	244	205247	54186	159	25236	2370820	0.890015	15	97500000	3443685	96684289	103943685
18	6	12	12	3	9	5	2	3	55	24	20	114	929	161290	59423	40	22683	2153728	0.410475	16	2500000	92607768	2631363	98107768
8	5	3	5	3	2	3	2	1	72	24	32	132	616	170724	53914	39	31643	2234524	0.753478	16	7500000	87607768	7894091	98107768
4	1	3	2	0	2	2	1	1	60	24	31	122	956	150016	30785	69	27798	2140524	0.77654	16	12500000	82607768	13156818	98107768
20	8	12	17	8	9	1	0	1	65	27	19	171	1019	164854	26780	72	29606	2211399	0.909967	16	17500000	77607768	18419546	98107768
11	5	6	3	2	1	6	2	4	44	11	27	89	607	130043	41075	25	35142	2031018	0.210638	16	22500000	72607768	23682274	98107768
9	8	1	8	7	1	1	1	0	68	31	30	178	357	162591	47477	51	23879	2190220	0.827597	16	27500000	67607768	28945001	98107768
11	9	2	8	7	1	3	2	1	64	24	33	163	410	162635	34167	58	22715	2187237	0.928378	16	32500000	62607768	34207729	98107768
2	2	0	0	0	0	2	2	0	43	14	16	107	527	121533	41641	22	13081	1975709	-0.0464482	16	37500000	57607768	39470456	98107768
3	1	2	2	1	1	1	0	1	47	15	26	114	891	122402	34325	38	28706	2003186	-0.0091295	16	42500000	52607768	44733184	98107768
5	4	1	3	2	1	2	2	0	32	11	16	97	882	114124	34348	23	32144	1971509	-0.301953	16	47500000	47607768	49995911	98107768
9	7	2	5	5	0	4	2	2	40	13	21	88	1021	112022	30463	22	30286	1941813	-0.400744	16	52500000	42607768	55258639	98107768
5	2	3	3	2	1	0	0	0	24	3	17	64	2092	101556	29567	41	28167	1904655	-0.691857	16	57500000	37607768	60521367	98107768
2	1	1	1	1	0	1	0	1	32	7	21	74	813	98816	38764	10	29859	1850804	-0.723927	16	62500000	32607768	65784094	98107768
7	6	1	5	4	1	2	2	0	24	9	8	67	1137	95953	41531	8	30795	1847988	-0.754133	16	67500000	27607768	71046822	98107768
0	0	0	0	0	0	0	0	0	43	13	23	88	524	108816	48908	14	33985	1911259	-0.718407	16	72500000	22607768	76309549	98107768
11	10	1	10	9	1	1	1	0	20	11	6	54	1468	97192	35673	7	32307	1861265	-0.712125	16	77500000	17607768	81572277	98107768
8	3	5	4	2	2	4	1	3	26	4	17	94	876	115280	46871	19	35655	1964135	-0.585353	16	82500000	12607768	86835004	98107768
29	18	11	14	9	5	8	4	4	78	32	30	196	638	166562	68394	72	36013	2203774	-0.0389125	16	87500000	7607768	92097732	98107768
17	9	8	11	7	4	5	2	3	71	29	36	208	325	180600	88825	42	33379	2268305	0.215172	16	92500000	2607768	97360460	98107768
5	1	4	1	0	1	3	1	2	70	32	29	185	341	155618	63777	37	26365	2202620	0.706222	17	2500000	89387271	2723689	94887271
4	1	3	3	1	2	1	0	1	54	22	25	150	445	159098	55172	31	24780	2188776	0.649272	17	7500000	84387271	8171067	94887271
1	0	1	0	0	0	1	0	1	38	14	12	102	979	141550	45351	50	21427	2060306	0.605591	17	12500000	79387271	13618446	94887271
0	0	0	0	0	0	0	0	0	12	3	7	77	3616	102339	70227	65	22108	1911119	0.363012	17	17500000	74387271	19065824	94887271
6	3	3	1	1	0	5	2	3	82	42	30	186	537	234002	40115	160	23412	2418596	0.980133	17	22500000	69387271	24513202	94887271
5	4	1	1	1	0	2	2	0	67	20	34	204	310	216513	50543	89	24635	2382717	1.0198	17	27500000	64387271	29960581	94887271
5	5	0	2	2	0	2	2	0	55	13	28	300	878	174465	38010	235	13812	2254552	0.390728	17	32500000	59387271	35407959	94887271
0	0	0	0	0	0	0	0	0	20	8	9	57	2668	171738	32174	38	9962	1905521	-0.627527	17	37500000	54387271	40855338	94887271
11	4	7	7	2	5	4	2	2	76	31	33	193	278	190118	63151	79	29446	2320289	0.422841	17	42500000	49387271	46302716	94887271
12	5	7	8	1	7	3	3	0	75	26	37	169	503	156535	57466	32	29475	2144581	-0.537304	17	47500000	44387271	51750095	94887271
4	2	2	1	1	0	3	1	2	40	12	19	141	1429	146522	50459	78	31988	2136549	-0.419092	17	52500000	39387271	57197473	94887271
5	3	2	1	1	0	4	2	2	33	11	20	90	1024	102912	35473	4	32671	1887873	-0.875426	17	57500000	34387271	62644851	94887271
8	4	4	0	0	0	5	2	3	64	15	34	165	456	151369	46083	25	37468	2147730	-0.549814	17	62500000	29387271	68092230	94887271
9	6	3	5	3	2	3	2	1	49	15	28	135	533	148700	60632	26	37065	2140427	-0.545988	17	67500000	24387271	73539608	94887271
9	8	1	8	7	1	1	1	0	49	26	17	109	915	127224	43915	18	33038	2021181	-0.540113	17	72500000	19387271	78986987	94887271
8	5	3	3	1	2	5	4	1	75	28	39	149	722	137647	53163	32	37652	2073668	-0.478401	17	77500000	14387271	84434365	94887271
22	17	5	17	16	1	3	0	3	90	41	31	213	338	184054	67767	39	35753	2287830	0.497086	17	82500000	9387271	89881744	94887271
5	2	3	2	0	2	3	2	1	31	7	22	75	1183	112558	44863	11	29786	1931480	-0.724062	17	87500000	4387271	95329122	94887271
12	7	5	5	4	1	6	2	4	47	16	24	95	1573	144652	41729	22	24392	2097528	0.0773506	18	2500000	85102639	2857056	90602639
13	6	7	6	3	3	4	1	3	63	28	25	115	1081	139110	38426	25	31184	2091164	0.314569	18	7500000	80102639	8571170	90602639
13	11	2	5	5	0	8	6	2	41	8	30	98	969	125516	37699	14	31129	2019037	-0.274386	18	12500000	75102639	14285283	90602639
10	5	5	7	4	3	3	1	2	34	14	18	89	1398	112417	31385	20	30988	1950621	-0.401842	18	17500000	70102639	19999396	90602639
6	5	1	5	4	1	1	1	0	49	18	28	103	660	132348	41876	19	31754	2041158	-0.0023158	18	22500000	65102639	25713510	90602639
8	4	4	5	3	2	3	1	2	39	14	21	87	808	122708	40103	22	33088	1992719	-0.203922	18	27500000	60102639	31427623	90602639
6	1	5	5	1	4	0	0	0	55	24	22	208	720	158525	27895	63	28213	2171012	0.806188	18	32500000	55102639	37141736	90602639
5	5	0	4	4	0	1	1	0	64	21	37	143	699	145640	39013	25	33116	2098273	-0.0193644	18	37500000	50102639	42855850	90602639
6	5	1	4	3	1	2	2	0	57	26	23	108	707	128178	31706	39	34063	2045101	-0.155787	18	42500000	45102639	48569963	90602639
6	2	4	4	1	3	1	1	0	32	12	14	92	769	109584	38623	17	31863	1935288	-0.636646	18	47500000	40102639	54284077	90602639
16	11	5	12	8	4	4	3	1	67	27	33	164	432	138381	48745	22	35304	2085227	-0.0912795	18	52500000	35102639	59998190	90602639
9	6	3	6	4	2	2	1	1	63	29	28	138	587	151225	43725	49	35476	2140914	-0.0551382	18	57500000	30102639	65712303	90602639
16	10	6	8	7	1	4	1	3	82	40	35	186	375	155885	49512	37	34416	2168924	0.788807	18	62500000	25102639	71426417	90602639
10	6	4	6	2	4	3	3	0	52	20	23	121	655	122772	48581	16	34590	1997285	-0.426634	18	67500000	20102639	77140530	90602639
8	7	1	4	4	0	4	3	1	82	36	38	198	427	175737	58990	38	35637	2229472	0.758144	18	72500000	15102639	82854643	90602639
12	6	6	8	6	2	3	0	3	77	24	43	170	517	165004	66881	25	34714	2180628	0.219228	18	77500000	10102639	88568757	90602639
9	4	5	8	3	5	1	1	0	44	24	19	122	751	125326	56979	12	31763	2008142	-0.353044	18	82500000	5102639	94282870	90602639
15	5	10	7	2	5	6	3	3	66	27	27	170	462	199976	29439	162	19079	2323896	0.858467	19	2500000	55831566	4293204	61331566
9	5	4	6	3	3	3	2	1	48	21	24	128	1519	140120	27660	136	23795	2143993	-0.0664806	19	7500000	50831566	12879612	61331566
9	5	4	5	2	3	1	1	0	53	19	28	116	1176	125825	39630	44	36056	2016717	-0.380825	19	12500000	45831566	21466020	61331566
10	7	3	5	2	3	5	5	0	34	6	25	122	624	120150	41315	19	37743	1990762	-0.893937	19	17500000	40831566	30052428	61331566
14	10	4	12	8	4	1	1	0	83	44	26	157	349	150169	45256	26	36134	2140926	-0.114154	19	22500000	35831566	38638837	61331566
8	4	4	6	4	2	2	0	2	59	26	24	152	293	140667	38130	35	26676	2078004	-0.0364276	19	27500000	30831566	47225245	61331566
13	6	7	7	5	2	2	0	2	55	23	20	133	601	129304	37198	44	33121	2044228	-0.263157	19	32500000	25831566	55811653	61331566
13	6	7	6	3	3	6	3	3	68	29	31	170	1124	155862	34430	70	32306	2174989	0.531324	19	37500000	20831566	64398062	61331566
16	11	5	9	7	2	6	4	2	84	44	32	240	250	184703	42999	83	30889	2300018	0.946803	19	42500000	15831566	72984470	61331566
11	10	1	8	8	0	3	2	1	29	10	18	73	766	117843	50099	6	34489	1974051	-1.00288	19	47500000	10831566	81570878	61331566
19	11	8	17	10	7	2	1	1	79	34	37	207	398	173729	67695	38	29189	2238354	0.478643	19	52500000	5831566	90157286	61331566
